# Supplementary material for: A full genome assembly reveals drought stress effects on gene expression and metabolite profiles in blackcurrant (Ribes nigrum L.)
Source: Hortic Res. 2024 Nov 11;12(2):uhae313. doi: 10.1093/hr/uhae313 (PMC11817994; doi:10.1093/hr/uhae313)
Supplement: Web_Material_uhae313 [file web_material_uhae313.zip]

Archive with 19 entries (19 files):
- Supplemental_Figure1.svg
- Supplemental_Figure2.svg
- Supplemental_Figure3.svg
- Supplemental_Figure4.svg
- Supplemental_Figure5.pdf
- Supplemental_Figure6.svg
- Supplemental_Figure7.svg
- Supplemental_Table_S1.xlsx
- Supplemental_Table_S2.xlsx
- Supplemental_Table_S3.xlsx
- Supplemental_Table_S4.xlsx
- Supplemental_Table_S5.xlsx
- Supplemental_Table_S6.xlsx
- Supplemental_Table_S7.xlsx
- Supplemental_Table_S8.xlsx
- Supplemental_Table_S9.xlsx
- Supplemental_Table_S10.xlsx
- Supplemental_Table_S11.xlsx
- Supplemental_Table_S12.xlsx
