# Supplementary material for: A full genome assembly reveals drought stress effects on gene expression and metabolite profiles in blackcurrant (Ribes nigrum L.)
Source: Hortic Res. 2024 Nov 11;12(2):uhae313. doi: 10.1093/hr/uhae313 (PMC11817994; doi:10.1093/hr/uhae313)
Supplement: Web_Material_uhae313 [file web_material_uhae313.zip › Supplemental_Table_S1.xlsx]

## Sheet: Sheet1
Supplemental Table 1: Genome assembly statistics for the scaffolded blackcurrant genome and its haplotypes 1 and 2.
Genome features	R. nigrum genome assembly	Haplotype 1	Haplotype 2
Total length [bp]	871,555,738	901,851,302	885,535,873
Number of scaffolds	29	441	216
GC content [%]	36.97	37.18	37.11
N50 [bp]	113,235,913	61,129,474	51,685,379
N75 [bp]	106,733,054	54,530,870	37,891,422
N90 [bp]	84,956,319	18,472,649	20,831,317
