# Supplementary material for: A full genome assembly reveals drought stress effects on gene expression and metabolite profiles in blackcurrant (Ribes nigrum L.)
Source: Hortic Res. 2024 Nov 11;12(2):uhae313. doi: 10.1093/hr/uhae313 (PMC11817994; doi:10.1093/hr/uhae313)
Supplement: Web_Material_uhae313 [file web_material_uhae313.zip › Supplemental_Table_S2.xlsx]

## Sheet: Sheet1
Supplemental Table 2: Number of telomeric repeat sequences (AAACCTT) at the chromosome start and end within a 20-kbp window for the blackcurrant genome at the pseudo-chromosomal level. Fewer than 10 telomeric sequences were assigned the designation 'NA'.
Chromosome	Chromosome Start [No. telomeric sequences]	Chromosome End [No. telomeric sequences]
Chr 1	NA	NA
Chr 2	1600	NA
Chr 3	NA	1329
Chr 4	1508	NA
Chr 5	NA	714
Chr 6	NA	1553
Chr 7	NA	581
Chr 8	1114	1624
