# Supplementary material for: A full genome assembly reveals drought stress effects on gene expression and metabolite profiles in blackcurrant (Ribes nigrum L.)
Source: Hortic Res. 2024 Nov 11;12(2):uhae313. doi: 10.1093/hr/uhae313 (PMC11817994; doi:10.1093/hr/uhae313)
Supplement: Web_Material_uhae313 [file web_material_uhae313.zip › Supplemental_Table_S3.xlsx]

## Sheet: Sheet1
Supplemental Table 3: Comparative analysis of 73 markers from the R. nigrum SCRI 9328 and MP7 genetic linkage map (Russell et al., 2011) and the physical map of the R. nigrum reference genome, positioned on eight pseudo-chromosomes (Chr 1–8).
Marker Linkage Map	Linkage Map Chromosome	SCRI 9328 [cM]	MP7 [cM]	Genome Chromosome	Start [bp]	End [bp]
CL609Contig2-2658	LG1	2024-03-07	0	Chr 4	638708	638828
CL2096Contig1-429	LG1	2024-03-14	2024-04-02	Chr 4	1114243	1114123
CL1830Contig1-456	LG1	2024-04-21	2024-06-16	Chr 4	2139595	2139699
CL1323Contig1-649	LG1	2024-07-26	2024-03-22	Chr 4	2577468	2577588
CL222Contig2-432	LG1	2024-09-29	2024-01-28	Chr 4	2931420	2931540
CL1Contig17-1834	LG1	44	38.4	Chr 4	82725526	82725406
CL105Contig1-1202	LG1	45.5	39.1	Chr 4	21083182	21083302
CL1199Contig1-699	LG1	51	45.9	Chr 4	97016057	97015958
CL1092Contig1-971	LG1	76	55.7	Chr 4	108542558	108542676
CL177Contig2-445	LG1	76.8	59.1	Chr 4	109094719	109094839
CL1060Contig1-488	LG1	81.3	65.9	Chr 4	110308523	110308643
CL139Contig3-846	LG1	93.3	79.2	Chr 4	111647131	111647011
CL2142Contig1-425	LG5	2024-02-09	0	Chr 2	109059399	109059519
CL1Contig385-914	LG5	2024-04-25	2024-03-19	Chr 2	94163591	94163711
CL1Contig968-64	LG5	2024-05-26	2024-06-21	Chr 2	80198611	80198492
CL351Contig1-633	LG5	30	2024-06-21	Chr 2	31466291	31466171
CL17Contig1-545	LG5	47.3	38	Chr 2	7569443	7569323
CL754Contig1-758	LG5	58.3	33.7	Chr 2	8821332	8821212
CL1Contig38-1121	LG2	0	2024-04-01	Chr 5	191071	191191
CL895Contig1-1185	LG2	2024-01-03	0	Chr 5	308098	307978
CL163Contig3-1046	LG2	2024-07-07	2024-07-12	Chr 5	1899532	1899652
CL1Contig694-1457	LG2	2024-08-29	2024-02-26	Chr 5	4515495	4515615
CL151Contig8-1373	LG2	33.9	2024-03-24	Chr 5	4567401	4567521
CL1191Contig1-435	LG2	41.1	2024-08-31	Chr 5	6298630	6298750
CL7Contig12-122	LG2	49.5	42.8	Chr 5	14864056	14863936
CL122Contig7-1607	LG2	49.8	42.9	Chr 5	18910750	18910650
CL1Contig264-1457	LG2	49.9	42.3	Chr 5	73078768	73078648
CL1Contig460-66	LG2	49.9	42.8	Chr 5	28177879	28177997
CL1Contig971-186	LG2	52.8	46.3	Chr 5	93946827	93946707
CL1Contig53-1007	LG2	53.1	43.6	Chr 5	98974380	98974500
CL13Contig2-733	LG2	53.1	43.6	Chr 5	99321955	99322075
CL1111Contig1-166	LG2	54.6	44.7	Chr 5	105885506	105885624
CL59Contig6-588	LG2	56.1	45.8	Chr 5	107134002	107133882
CL1Contig889-534	LG3	2024-04-23	2024-04-05	Chr 1	126325232	126325112
CL176Contig1-230	LG3	39.5	2024-05-23	Chr 1	121027220	121027340
CL951Contig1-190	LG3	44.1	29	Chr 1	118888486	118888606
CL61Contig1-2372	LG3	46.6	34.4	Chr 1	113252662	113252542
CL2001Contig1-304	LG3	48.1	2024-01-30	Chr 1	114489899	114489779
CL1057Contig1-870	LG3	49.3	33.2	Chr 1	114408733	114408630
CL836Contig1-1017	LG3	50	36.6	Chr 1	22581652	22581772
CL1Contig931-1929	LG3	50.9	37.6	Chr 1	46624585	46624465
CL1488Contig1-196	LG3	62.3	49.2	Chr 1	4787255	4787341
CL1Contig973-658	LG3	102.7	69.5	Chr 1	280879	280994
CL1Contig291-268	LG3	104.9	71.9	Chr 1	79062	79182
CL1Contig693-482	LG4	41	2024-03-17	Chr 6	2688407	2688285
CL1Contig648-852	LG4	42.9	0	Chr 6	3411774	3411656
CL119Contig1-1274	LG4	50.9	2024-01-05	Chr 6	5763824	5763704
CL1Contig1024-757	LG4	53.9	2024-01-05	Chr 6	9398156	9398276
CL1Contig861-213	LG4	54	2024-06-06	Chr 6	10620135	10620015
CL1071Contig1-950	LG4	54.2	2024-01-05	Chr 6	52912735	52912855
CL134Contig1-762	LG4	56	2024-01-05	Chr 6	97011570	97011450
CL1192Contig1-848	LG4	70.6	2024-06-23	Chr 6	102808854	102808734
CL1Contig255-477	LG4	72.3	2024-06-27	Chr 6	102784967	102784847
CL1Contig138-1240	LG4	85.1	38.8	Chr 6	104382117	104382237
CL1Contig337-459	LG4	88.1	37.1	Chr 6	104596052	104596172
CL225Contig2-220	LG4	102.9	52.9	Chr 6	106168032	106168152
CL2Contig70-1576	LG6	2024-03-03	0	Chr 8	61240259	61240139
CL285Contig1-1074	LG6	2024-07-06	2024-07-01	Chr 8	4897359	4897270
CL198Contig1-761	LG6	2024-01-14	2024-08-08	Chr 8	75728979	75729099
CL258Contig2-288	LG7	0	0.6	Chr 7	91022131	91022038
CL1218Contig1-144	LG7	2024-01-10	2024-01-09	Chr 7	90610612	90610732
CL88Contig2-932	LG7	2024-01-12	2024-02-11	Chr 7	90433737	90433617
CL18Contig2-1072	LG7	2024-01-16	2024-06-12	Chr 7	90119706	90119586
CL600Contig1-730	LG7	2024-05-23	2024-08-14	Chr 7	89541594	89541474
CL113Contig1-641	LG7	41	2024-09-23	Chr 7	88129148	88129028
CL1Contig245-186	LG8	0	0	Chr 3	110019132	110019252
CL1Contig96-259	LG8	2024-02-04	2024-04-05	Chr 3	108916220	108916340
CL148Contig3-1357	LG8	2024-08-09	2024-04-14	Chr 3	69132505	69132586
CL1Contig735-1426	LG8	2024-08-09	2024-05-14	Chr 3	79303246	79303126
CL1Contig494-651	LG8	2024-04-10	2024-01-11	Chr 3	103630457	103630577
CL9Contig1-194	LG8	2024-08-10	2024-06-10	Chr 3	104861613	104861493
CL152Contig5-1081	LG8	2024-04-12	2024-08-15	Chr 3	13574896	13574777
CL1Contig969-1027	LG8	2024-09-20	2024-03-20	Chr 3	7247140	7247020
