# Supplementary material for: A full genome assembly reveals drought stress effects on gene expression and metabolite profiles in blackcurrant (Ribes nigrum L.)
Source: Hortic Res. 2024 Nov 11;12(2):uhae313. doi: 10.1093/hr/uhae313 (PMC11817994; doi:10.1093/hr/uhae313)
Supplement: Web_Material_uhae313 [file web_material_uhae313.zip › Supplemental_Table_S4.xlsx]

## Sheet: Sheet1
Supplemental Table 4: Number of genes and additional information for the R. nigrum genome assembly.
Stat	Total	Average	Mode	Min	0.01	0.05	0.1	0.25	Median	0.75	0.9	0.95	0.99	Max
Number of genes	46.544	NA	NA	NA	NA	NA	NA	NA	NA	NA	NA	NA	NA	NA
Number of genes (coding)	44.071	NA	NA	NA	NA	NA	NA	NA	NA	NA	NA	NA	NA	NA
Number of monoexonic genes	7.215	NA	NA	NA	NA	NA	NA	NA	NA	NA	NA	NA	NA	NA
Transcripts per gene	50.767	2024-09-01	1.0	1	1	1	1	1	1	1	1	2	3	6
Coding transcripts per gene	47.83	2024-03-01	1.0	0	0	0	1	1	1	1	1	2	2	6
CDNA lengths	77,725,931	1,531.03	439.0	200	242	344	448	720	1.265	2.015	2.966	3.606	5.307	19.49
CDNA lengths (mRNAs)	75,347,928	1,575.33	439.0	200	240	345	461	759	1.324	2.071	3.021	3.656	5.391	19.49
CDS lengths	53,304,437	1,049.98	0.0	0	0	0	216	396	801	1.434	2.226	2.847	4.227	16.275
CDS lengths (mRNAs)	NA	1,114.46	459.0	67	147	219	276	456	864	1.479	2.28	2.88	4.284	16.275
CDS/cDNA ratio	NA	69.63	100.0	7	22	34	42	57	71	84	96	98	100	100
Monoexonic transcripts	7.241	1,277.26	324.0	233	268	346	421	616	974	1.678	2.517	3.15	4.669	11.067
MonoCDS transcripts	10.916	901.74	276.0	67	126	198	243	348	621	1.218	1.995	2.562	3.456	6.879
Exons per transcript	272720	5.37	2.0	1	1	1	1	2	4	7	12	15	24	86
Exons per transcript (mRNAs)	3543	5.54	2.0	1	1	1	1	2	4	7	12	15	24	86
Exon lengths	NA	285.00	1.0	1	1	2	28	75	141	328	663	1.013	2.133	11.067
Exon lengths (mRNAs)	NA	284.31	1.0	1	1	2	25	75	138	326	666	1.018	2.14	11.067
Intron lengths	NA	539.57	85.0	20	55	77	84	104	205	561	1.135	1.766	5.843	20
Intron lengths (mRNAs)	NA	517.50	85.0	20	55	76	84	103	199	541	1.092	1.675	5.539	20
CDS exons per transcript	2.642	4.72	1.0	0	0	0	1	1	3	7	11	14	23	86
CDS exons per transcript (mRNAs)	2.642	2024-01-05	1.0	1	1	1	1	2	3	7	11	14	23	86
CDS exon lengths	53,304,437	222.36	1.0	1	1	3	29	71	119	225	483	813	1.839	7.983
CDS Intron lengths	94,359,779	491.73	87.0	20	56	76	83	101	187	510	1.03	1.574	5.343	19.999
5'UTR exon number	47.83	1.27	1.0	0	0	1	1	1	1	1	2	2	4	14
3'UTR exon number	47.83	1.19	1.0	0	0	1	1	1	1	1	2	2	4	22
5'UTR length	8,331,188	174.18	1.0	0	0	1	3	19	119	240	398	531	1.03	10.095
3'UTR length	13,712,303	286.69	1.0	0	0	1	7	106	245	376	552	736	1.439	6.968
Stop distance from junction	NA	22.61	0.0	0	0	0	0	0	0	0	19	119	511	6.382
Intergenic distances	NA	15,008.75	2.0	-53.902	-1.992	2	216	1.138	4.674	15.906	40.212	65.416	138.511	922.806
Intergenic distances (coding)	NA	16,026.13	2.0	-53.902	-1.245	2	211	1.12	4.722	16.719	43.311	70.739	150.548	922.806
