# Supplementary material for: A full genome assembly reveals drought stress effects on gene expression and metabolite profiles in blackcurrant (Ribes nigrum L.)
Source: Hortic Res. 2024 Nov 11;12(2):uhae313. doi: 10.1093/hr/uhae313 (PMC11817994; doi:10.1093/hr/uhae313)
Supplement: Web_Material_uhae313 [file web_material_uhae313.zip › Supplemental_Table_S5.xlsx]

## Sheet: Sheet1
Supplemental Table 5: Single nucelotide polymorphisms (SNPs) on the R. nigrum genome on chromosomal level with either stop gained or stop lost function. SNPs within genes are annotated by MapMan.
MapMan_annotation	Gene	Functional_Annotation	Chromosome	Start..bp.	Stop..bp.	Stopcodon
Protein translocation.mitochondrion.outer mitochondrion membrane TOM translocation system.receptor component *(Tom20)	RN1G000470	receptor component *(Tom20) of outer mitochondrion membrane TOM translocation system & prot-scriber: mitochondrial import receptor subunit tom & swissprot: Mitochondrial import receptor subunit TOM20 & original description: none	chromosome_1	218371	218371	Stop_gained
No Mercator4 annotation.other annotation available	RN1G001350	not classified & prot-scriber: f box domain containing protein & swissprot: no annotation & original description: none	chromosome_1	900172	900172	Stop_gained
No Mercator4 annotation.other annotation available	RN1G001600	not classified & prot-scriber: cystinosin homolog & swissprot: Cystinosin homolog & original description: none	chromosome_1	1085947	1085947	Stop_gained
No Mercator4 annotation.other annotation available	RN1G002550	not classified & prot-scriber: reverse transcriptase ty copia pe domain containing protein & swissprot: Retrovirus-related Pol polyprotein from transposon RE1 & original description: none	chromosome_1	1852112	1852112	Stop_gained
Protein biosynthesis.translation elongation.eEF2 mRNA-translocation factor activity.regulatory eEF2 diphthamide-modification.diphthamide biosynthesis protein *(DPH1)	RN1G003620	diphthamide biosynthesis protein *(DPH1) & prot-scriber: 2 3 amino carboxypropyl histidine synthase subunit & swissprot: no annotation & original description: none	chromosome_1	2737066	2737066	Stop_gained
No Mercator4 annotation.other annotation available	RN1G003640	not classified & prot-scriber: microsomal glutathione s tranferae & swissprot: no annotation & original description: none	chromosome_1	2753897	2753897	Stop_gained
No Mercator4 annotation.other annotation available	RN1G003770	not classified & prot-scriber: dj 1 pfpi domain containing protein & swissprot: Protein DJ-1 homolog D & original description: none	chromosome_1	2880809	2880809	Stop_gained
Cell wall organisation.cutin and suberin.cuticular lipid formation.alcohol-forming pathway.wax ester synthase and diacylglycerol acyltransferase *(WSD)	RN1G004530	wax ester synthase and diacylglycerol acyltransferase *(WSD) & prot-scriber: wax ester synthase diacylglycerol acyltransferase & swissprot: Wax ester synthase/diacylglycerol acyltransferase 5 & original description: none	chromosome_1	3489738	3489738	Stop_gained
No Mercator4 annotation.other annotation available	RN1G005530	not classified & prot-scriber: epimerase domain containing protein & swissprot: no annotation & original description: none	chromosome_1	4512908	4512908	Stop_gained
No Mercator4 annotation.other annotation available	RN1G005520	not classified & prot-scriber: epimerase domain containing protein & swissprot: NADPH HC-toxin reductase 1 & original description: none	chromosome_1	4512908	4512908	Stop_gained
No Mercator4 annotation.other annotation available	RN1G005720	not classified & prot-scriber: transcription elongation factor spt & swissprot: no annotation & original description: none	chromosome_1	4739555	4739555	Stop_gained
Protein homeostasis.ubiquitin-proteasome system.ubiquitin-fold protein conjugation.CULLIN-based E3 ubiquitin ligase activities.CUL3-based E3 ubiquitin ligase complexes.BTB/POZ substrate adaptor component activities.substrate adaptor *(LRB)	RN1G005970	substrate adaptor *(LRB) of CUL3-BTB E3 ubiquitin ligase complex & prot-scriber: btb poz domain containing protein & swissprot: BTB/POZ domain-containing protein POB1 & original description: none	chromosome_1	4930851	4930851	Stop_gained
No Mercator4 annotation.other annotation available	RN1G006040	not classified & prot-scriber: c2 protein & swissprot: no annotation & original description: none	chromosome_1	5005495	5005495	Stop_gained
No Mercator4 annotation.other annotation available	RN1G006070	not classified & prot-scriber: glycos transf 1 domain containing protein & swissprot: no annotation & original description: none	chromosome_1	5058603	5058603	Stop_gained
No Mercator4 annotation.no other annotation available	RN1G006120	not classified & prot-scriber: no annotation & swissprot: no annotation & original description: none	chromosome_1	5108185	5108185	Stop_gained
No Mercator4 annotation.no other annotation available	RN1G006120	not classified & prot-scriber: no annotation & swissprot: no annotation & original description: none	chromosome_1	5108471	5108471	Stop_gained
Protein homeostasis.protein quality control.smallHsp holdase chaperone activities.class-C-VII protein	RN1G006830	class-C-VII small heat-shock-responsive protein & prot-scriber: heat shock kda protein mitochondrial & swissprot: no annotation & original description: none	chromosome_1	5920146	5920146	Stop_gained
No Mercator4 annotation.other annotation available	RN1G006960	not classified & prot-scriber: reverse transcriptase domain containing protein & swissprot: Putative ribonuclease H protein At1g65750 & original description: none	chromosome_1	6086697	6086697	Stop_gained
No Mercator4 annotation.other annotation available	RN1G006960	not classified & prot-scriber: reverse transcriptase domain containing protein & swissprot: Putative ribonuclease H protein At1g65750 & original description: none	chromosome_1	6087175	6087175	Stop_gained
No Mercator4 annotation.other annotation available	RN1G007090	not classified & prot-scriber: rna dependent polymerase & swissprot: RNA-dependent RNA polymerase 1 & original description: none	chromosome_1	6216918	6216918	Stop_gained
No Mercator4 annotation.other annotation available	RN1G007090	not classified & prot-scriber: rna dependent polymerase & swissprot: RNA-dependent RNA polymerase 1 & original description: none	chromosome_1	6216934	6216934	Stop_gained
No Mercator4 annotation.other annotation available	RN1G007090	not classified & prot-scriber: rna dependent polymerase & swissprot: RNA-dependent RNA polymerase 1 & original description: none	chromosome_1	6227357	6227357	Stop_gained
Enzyme classification.EC_2 transferases.EC_2-3 acyltransferase	RN1G008110	EC_2.3 acyltransferase & prot-scriber: gub wak bind domain containing protein & swissprot: no annotation & original description: none	chromosome_1	7678693	7678693	Stop_gained
No Mercator4 annotation.other annotation available	RN1G008830	not classified & prot-scriber: pgg domain containing protein & swissprot: Ankyrin repeat-containing protein BDA1 & original description: none	chromosome_1	8624271	8624271	Stop_gained
No Mercator4 annotation.other annotation available	RN1G008840	not classified & prot-scriber: pgg domain containing protein & swissprot: Ankyrin repeat-containing protein BDA1 & original description: none	chromosome_1	8693883	8693883	Stop_gained
Nutrient uptake.nitrogen assimilation.glutamate deamination.glutamate dehydrogenase *(GDH)	RN1G008970	glutamate dehydrogenase *(GDH) & prot-scriber: nad specific glutamate dehydrogenase & swissprot: Glutamate dehydrogenase 2 & original description: none	chromosome_1	8899544	8899544	Stop_gained
Enzyme classification.EC_1 oxidoreductases.EC_1-4 oxidoreductase acting on CH-NH2 group of donor	RN1G008970	EC_1.4 oxidoreductase acting on CH-NH2 group of donor & prot-scriber: nad specific glutamate dehydrogenase & swissprot: Glutamate dehydrogenase 2 & original description: none	chromosome_1	8899544	8899544	Stop_gained
No Mercator4 annotation.other annotation available	RN1G009340	not classified & prot-scriber: pentatricopeptide repeat containing protein & swissprot: Pentatricopeptide repeat-containing protein At4g17616 & original description: none	chromosome_1	9520388	9520388	Stop_gained
No Mercator4 annotation.other annotation available	RN1G009450	not classified & prot-scriber: quality protein pentatricopeptide repeat containing & swissprot: Pentatricopeptide repeat-containing protein At4g17616 & original description: none	chromosome_1	9739169	9739169	Stop_gained
Enzyme classification.EC_2 transferases.EC_2-7 transferase transferring phosphorus-containing group	RN1G009680	EC_2.7 transferase transferring phosphorus-containing group & prot-scriber: non specific serine threonine protein kinase & swissprot: LEAF RUST 10 DISEASE-RESISTANCE LOCUS RECEPTOR-LIKE PROTEIN KINASE-like 2.8 & original description: none	chromosome_1	9904751	9904751	Stop_gained
No Mercator4 annotation.no other annotation available	RN1G009850	not classified & prot-scriber: no annotation & swissprot: no annotation & original description: none	chromosome_1	10121632	10121632	Stop_gained
No Mercator4 annotation.other annotation available	RN1G009860	not classified & prot-scriber: aai domain containing protein & swissprot: no annotation & original description: none	chromosome_1	10135784	10135784	Stop_gained
Enzyme classification.EC_2 transferases.EC_2-7 transferase transferring phosphorus-containing group	RN1G010020	EC_2.7 transferase transferring phosphorus-containing group & prot-scriber: non specific serine threonine protein kinase & swissprot: PR5-like receptor kinase & original description: none	chromosome_1	10303365	10303365	Stop_gained
Redox homeostasis.glutathione-based redox regulation.glutathione S-transferase activities.class tau glutathione S-transferase	RN1G010230	class tau glutathione S-transferase & prot-scriber: arath glutathione s tranferae & swissprot: Probable glutathione S-transferase parA & original description: none	chromosome_1	10480501	10480501	Stop_gained
Protein homeostasis.proteolysis.serine peptidase activities.DEG-type protease activities.endopeptidase *(DEG7)	RN1G011460	endopeptidase *(DEG7) & prot-scriber: pro apoptotic serine tease nma & swissprot: Protease Do-like 7 & original description: none	chromosome_1	12055039	12055039	Stop_gained
No Mercator4 annotation.other annotation available	RN1G011810	not classified & prot-scriber: autophagy protein & swissprot: no annotation & original description: none	chromosome_1	12816404	12816404	Stop_gained
No Mercator4 annotation.no other annotation available	RN1G012720	not classified & prot-scriber: no annotation & swissprot: no annotation & original description: none	chromosome_1	14246438	14246438	Stop_gained
No Mercator4 annotation.other annotation available	RN1G012740	not classified & prot-scriber: reverse transcriptase protein & swissprot: no annotation & original description: none	chromosome_1	14257798	14257798	Stop_gained
No Mercator4 annotation.other annotation available	RN1G012920	not classified & prot-scriber: aa trans domain containing protein & swissprot: Probable GABA transporter 2 & original description: none	chromosome_1	14448429	14448429	Stop_gained
No Mercator4 annotation.other annotation available	RN1G014820	not classified & prot-scriber: f box domain containing protein & swissprot: F-box protein CPR1 & original description: none	chromosome_1	17255383	17255383	Stop_gained
No Mercator4 annotation.other annotation available	RN1G014840	not classified & prot-scriber: swim type domain containing protein & swissprot: no annotation & original description: none	chromosome_1	17281064	17281064	Stop_gained
Protein modification.lipidation.glycophosphatidylinositol (GPI) anchor addition.GPI pre-assembly.phosphoethanolamine transferase-I *(PIG-N)	RN1G015120	phosphoethanolamine transferase-I *(PIG-N) & prot-scriber: gpi ethanolamine phosphate transferase & swissprot: no annotation & original description: none	chromosome_1	17727247	17727247	Stop_gained
No Mercator4 annotation.other annotation available	RN1G015780	not classified & prot-scriber: triose phosphate translocator chloroplastic & swissprot: no annotation & original description: none	chromosome_1	18802655	18802655	Stop_gained
Cell division.cell cycle organisation.chromosome segregation.outer kinetochore SKA complex.component *(SKA3)	RN1G016310	component *(SKA3) of outer kinetochore SKA complex & prot-scriber: callose synthase & swissprot: Callose synthase 10 & original description: none	chromosome_1	19744577	19744577	Stop_gained
Enzyme classification.EC_2 transferases.EC_2-4 glycosyltransferase	RN1G016310	EC_2.4 glycosyltransferase & prot-scriber: callose synthase & swissprot: Callose synthase 10 & original description: none	chromosome_1	19744577	19744577	Stop_gained
No Mercator4 annotation.other annotation available	RN1G016400	not classified & prot-scriber: o fucsyltransferase family prtein & swissprot: O-fucosyltransferase 27 & original description: none	chromosome_1	20033346	20033346	Stop_gained
No Mercator4 annotation.no other annotation available	RN1G017720	not classified & prot-scriber: no annotation & swissprot: no annotation & original description: none	chromosome_1	23383679	23383679	Stop_gained
No Mercator4 annotation.no other annotation available	RN1G017720	not classified & prot-scriber: no annotation & swissprot: no annotation & original description: none	chromosome_1	23383743	23383743	Stop_gained
No Mercator4 annotation.no other annotation available	RN1G019430	not classified & prot-scriber: no annotation & swissprot: no annotation & original description: none	chromosome_1	27607661	27607661	Stop_gained
No Mercator4 annotation.other annotation available	RN1G019890	not classified & prot-scriber: rrm domain containing protein & swissprot: no annotation & original description: none	chromosome_1	28431395	28431395	Stop_gained
External stimuli response.pathogen.effector-triggered immunity (ETI) machinery.TNL-mediated effector-triggered immunity.EDS1-PAD4/SAG101 signalling heterodimers.component *(SAG101)	RN1G020110	component *(SAG101) of EDS1-PAD4/SAG101 signalling heterodimers & prot-scriber: senescence associated carboxylesterase isoform x1 & swissprot: Senescence-associated carboxylesterase 101 & original description: none	chromosome_1	29135289	29135289	Stop_gained
Enzyme classification.EC_1 oxidoreductases.EC_1-3 oxidoreductase acting on CH-CH group of donor	RN1G021120	EC_1.3 oxidoreductase acting on CH-CH group of donor & prot-scriber: protoporphyrinogen oxidase 1 & swissprot: Protoporphyrinogen oxidase 1, chloroplastic & original description: none	chromosome_1	31435968	31435968	Stop_gained
No Mercator4 annotation.no other annotation available	RN1G021680	not classified & prot-scriber: no annotation & swissprot: no annotation & original description: none	chromosome_1	33196350	33196350	Stop_gained
No Mercator4 annotation.other annotation available	RN1G021690	not classified & prot-scriber: f box domain containing protein & swissprot: Putative F-box/FBD/LRR-repeat protein At1g78760 & original description: none	chromosome_1	33230349	33230349	Stop_gained
No Mercator4 annotation.other annotation available	RN1G021820	not classified & prot-scriber: atp dependent dna helicase & swissprot: no annotation & original description: none	chromosome_1	33508853	33508853	Stop_gained
No Mercator4 annotation.other annotation available	RN1G022290	not classified & prot-scriber: protein main & swissprot: no annotation & original description: none	chromosome_1	34573272	34573272	Stop_gained
No Mercator4 annotation.other annotation available	RN1G022590	not classified & prot-scriber: photolyase cryptochrome alpha beta domain containing protein & swissprot: Cryptochrome-2 & original description: none	chromosome_1	35447547	35447547	Stop_gained
Protein modification.lipidation.glycophosphatidylinositol (GPI) anchor addition.GPI transamidase complex.component *(PIG-S)	RN1G022790	component *(PIG-S) of GPI transamidase complex & prot-scriber: gpi transamidase component pig s protein & swissprot: no annotation & original description: none	chromosome_1	36297288	36297288	Stop_gained
No Mercator4 annotation.other annotation available	RN1G023090	not classified & prot-scriber: protein o glcnac transferase & swissprot: Probable UDP-N-acetylglucosamine--peptide N-acetylglucosaminyltransferase SEC & original description: none	chromosome_1	37555922	37555922	Stop_gained
Lipid metabolism.glycerolipid metabolism.glycerolipid degradation.phospholipase activities.phospholipase A2 activities.phospholipase-A2 *(sPLA2)	RN1G023140	phospholipase-A2 *(sPLA2)) & prot-scriber: phospholipase a2 beta & swissprot: no annotation & original description: none	chromosome_1	37615743	37615743	Stop_gained
No Mercator4 annotation.no other annotation available	RN1G023390	not classified & prot-scriber: no annotation & swissprot: no annotation & original description: none	chromosome_1	38808284	38808284	Stop_gained
No Mercator4 annotation.other annotation available	RN1G023670	not classified & prot-scriber: nbd c domain containing protein & swissprot: no annotation & original description: none	chromosome_1	40092027	40092027	Stop_gained
No Mercator4 annotation.other annotation available	RN1G023980	not classified & prot-scriber: sp ubc ubiquitin conjugating enzyme e2 & swissprot: no annotation & original description: none	chromosome_1	41060159	41060159	Stop_gained
No Mercator4 annotation.other annotation available	RN1G024220	not classified & prot-scriber: duf 4218 domain containing protein & swissprot: no annotation & original description: none	chromosome_1	41843674	41843674	Stop_gained
RNA processing.RNA modification.rRNA modification.rRNA methylation.rRNA adenosine N6-methyltransferase *(METTL5)	RN1G024570	rRNA adenosine N6-methyltransferase *(METTL5) & prot-scriber: mts domain containing protein & swissprot: no annotation & original description: none	chromosome_1	43769410	43769410	Stop_gained
No Mercator4 annotation.other annotation available	RN1G024630	not classified & prot-scriber: ulp protease domain containing protein & swissprot: no annotation & original description: none	chromosome_1	43966507	43966507	Stop_gained
No Mercator4 annotation.no other annotation available	RN1G024660	not classified & prot-scriber: no annotation & swissprot: no annotation & original description: none	chromosome_1	44217389	44217389	Stop_gained
No Mercator4 annotation.no other annotation available	RN1G024710	not classified & prot-scriber: no annotation & swissprot: no annotation & original description: none	chromosome_1	44501327	44501327	Stop_gained
No Mercator4 annotation.other annotation available	RN1G024840	not classified & prot-scriber: photolyase cryptochrome alpha beta domain containing protein & swissprot: Blue-light photoreceptor PHR2 & original description: none	chromosome_1	45105490	45105490	Stop_gained
No Mercator4 annotation.other annotation available	RN1G025730	not classified & prot-scriber: atp dependent dna helicase & swissprot: no annotation & original description: none	chromosome_1	47904070	47904070	Stop_gained
No Mercator4 annotation.no other annotation available	RN1G025930	not classified & prot-scriber: no annotation & swissprot: no annotation & original description: none	chromosome_1	48755624	48755624	Stop_gained
No Mercator4 annotation.other annotation available	RN1G026170	not classified & prot-scriber: pmd domain containing protein & swissprot: no annotation & original description: none	chromosome_1	49951585	49951585	Stop_gained
No Mercator4 annotation.no other annotation available	RN1G026320	not classified & prot-scriber: no annotation & swissprot: no annotation & original description: none	chromosome_1	50232758	50232758	Stop_gained
No Mercator4 annotation.other annotation available	RN1G026860	not classified & prot-scriber: bifunctional udp glucose 4 epimerase & swissprot: UDP-glucose 4-epimerase & original description: none	chromosome_1	53514667	53514667	Stop_gained
No Mercator4 annotation.other annotation available	RN1G027180	not classified & prot-scriber: zf cchc 4 domain containing protein & swissprot: no annotation & original description: none	chromosome_1	57229038	57229038	Stop_gained
No Mercator4 annotation.other annotation available	RN1G027350	not classified & prot-scriber: abc transporter g family member & swissprot: Syntaxin-132 & original description: none	chromosome_1	57975119	57975119	Stop_gained
No Mercator4 annotation.no other annotation available	RN1G027640	not classified & prot-scriber: no annotation & swissprot: no annotation & original description: none	chromosome_1	59267252	59267252	Stop_gained
No Mercator4 annotation.other annotation available	RN1G027730	not classified & prot-scriber: transmembrane protein 45a & swissprot: no annotation & original description: none	chromosome_1	59527023	59527023	Stop_gained
No Mercator4 annotation.no other annotation available	RN1G027860	not classified & prot-scriber: no annotation & swissprot: no annotation & original description: none	chromosome_1	59925886	59925886	Stop_gained
RNA biosynthesis.DNA-binding transcriptional regulation.beta-hairpin exposed by alpha/beta-scaffold structure.FRS/FRF transcription factor	RN1G028470	FRS/FRF transcription factor & prot-scriber: protein far sequence & swissprot: Protein FAR1-RELATED SEQUENCE 5 & original description: none	chromosome_1	62500449	62500449	Stop_gained
No Mercator4 annotation.other annotation available	RN1G028760	not classified & prot-scriber: dynamin type g domain containin protein & swissprot: Phragmoplastin DRP1B & original description: none	chromosome_1	63304636	63304636	Stop_gained
No Mercator4 annotation.other annotation available	RN1G028870	not classified & prot-scriber: abc transporter b family memer & swissprot: ABC transporter B family member 21 & original description: none	chromosome_1	63742950	63742950	Stop_gained
Lipid metabolism.fatty acid metabolism.plastidial fatty acid synthase (ptFAS) system.hydroxyacyl-ACP dehydratase *(ptHD)	RN1G028990	hydroxyacyl-ACP dehydratase *(ptHD)) & prot-scriber: of serine threonine protein phosphatase & swissprot: Serine/threonine-protein phosphatase 5 & original description: none	chromosome_1	64143604	64143604	Stop_gained
Lipid metabolism.fatty acid metabolism.plastidial fatty acid synthase (ptFAS) system.hydroxyacyl-ACP dehydratase *(ptHD)	RN1G028990	hydroxyacyl-ACP dehydratase *(ptHD)) & prot-scriber: of serine threonine protein phosphatase & swissprot: Serine/threonine-protein phosphatase 5 & original description: none	chromosome_1	64143751	64143751	Stop_gained
No Mercator4 annotation.other annotation available	RN1G029040	not classified & prot-scriber: cchc type domain containing protein & swissprot: Retrovirus-related Pol polyprotein from transposon TNT 1-94 & original description: none	chromosome_1	64192684	64192684	Stop_gained
No Mercator4 annotation.other annotation available	RN1G029210	not classified & prot-scriber: reverse transcriptase domain containing protein & swissprot: no annotation & original description: none	chromosome_1	64960466	64960466	Stop_gained
Cell division.cytokinesis.endoplasmic reticulum (ER) reorganisation.ER-tubule formation factor *(RHD3/RL)	RN1G029300	ER-tubule formation factor *(RHD3/RL) & prot-scriber: protein root hair defective homolog & swissprot: Protein ROOT HAIR DEFECTIVE 3 homolog 1 & original description: none	chromosome_1	65248266	65248266	Stop_gained
Cell division.cytokinesis.endoplasmic reticulum (ER) reorganisation.ER-tubule formation factor *(RHD3/RL)	RN1G029300	ER-tubule formation factor *(RHD3/RL) & prot-scriber: protein root hair defective homolog & swissprot: Protein ROOT HAIR DEFECTIVE 3 homolog 1 & original description: none	chromosome_1	65250202	65250202	Stop_gained
RNA processing.RNA modification.tRNA modification.2-lysyl-cytidine modification.tRNA 2-lysyl-cytidine synthase *(RSY3)	RN1G029320	tRNA 2-lysyl-cytidine synthase *(RSY3) & prot-scriber: duf 2052 domain containing protein & swissprot: no annotation & original description: none	chromosome_1	65377556	65377556	Stop_gained
No Mercator4 annotation.other annotation available	RN1G029700	not classified & prot-scriber: ent domain containing protein & swissprot: no annotation & original description: none	chromosome_1	66719419	66719419	Stop_gained
No Mercator4 annotation.other annotation available	RN1G029700	not classified & prot-scriber: ent domain containing protein & swissprot: no annotation & original description: none	chromosome_1	66719869	66719869	Stop_gained
No Mercator4 annotation.other annotation available	RN1G030190	not classified & prot-scriber: ulp protease domain containing protein & swissprot: no annotation & original description: none	chromosome_1	67750040	67750040	Stop_gained
No Mercator4 annotation.other annotation available	RN1G030220	not classified & prot-scriber: retrotrans gag domain containing protein & swissprot: no annotation & original description: none	chromosome_1	67788445	67788445	Stop_gained
No Mercator4 annotation.no other annotation available	RN1G030280	not classified & prot-scriber: no annotation & swissprot: no annotation & original description: none	chromosome_1	67862536	67862536	Stop_gained
Enzyme classification.EC_2 transferases.EC_2-7 transferase transferring phosphorus-containing group	RN1G030440	EC_2.7 transferase transferring phosphorus-containing group & prot-scriber: lysm domain receptor kinase & swissprot: LysM domain receptor-like kinase 3 & original description: none	chromosome_1	68138584	68138584	Stop_gained
No Mercator4 annotation.no other annotation available	RN1G030640	not classified & prot-scriber: no annotation & swissprot: no annotation & original description: none	chromosome_1	68809426	68809426	Stop_gained
No Mercator4 annotation.other annotation available	RN1G031000	not classified & prot-scriber: retrotrans gag domain containing protein & swissprot: no annotation & original description: none	chromosome_1	69465910	69465910	Stop_gained
No Mercator4 annotation.other annotation available	RN1G031090	not classified & prot-scriber: beach domain containing protein c2 & swissprot: BEACH domain-containing protein C2 & original description: none	chromosome_1	69861565	69861565	Stop_gained
No Mercator4 annotation.other annotation available	RN1G031350	not classified & prot-scriber: glycos transf 1 domain containing protein & swissprot: no annotation & original description: none	chromosome_1	70633706	70633706	Stop_gained
No Mercator4 annotation.no other annotation available	RN1G031470	not classified & prot-scriber: no annotation & swissprot: no annotation & original description: none	chromosome_1	71072565	71072565	Stop_gained
No Mercator4 annotation.other annotation available	RN1G031660	not classified & prot-scriber: ccr not transcription complex subunit & swissprot: no annotation & original description: none	chromosome_1	71728790	71728790	Stop_gained
No Mercator4 annotation.other annotation available	RN1G031950	not classified & prot-scriber: lirtu photosystem ii d2 protein & swissprot: Photosystem II D2 protein & original description: none	chromosome_1	72749578	72749578	Stop_gained
Protein modification.phosphorylation.TKL protein kinase families.RLCK-VIII receptor-like protein kinase families.RLCK-VIII receptor-like protein kinase	RN1G032050	RLCK-VIII receptor-like protein kinase & prot-scriber: protein kinase domain containing & swissprot: Probable protein kinase At2g41970 & original description: none	chromosome_1	73121323	73121323	Stop_gained
Enzyme classification.EC_2 transferases.EC_2-7 transferase transferring phosphorus-containing group	RN1G032050	EC_2.7 transferase transferring phosphorus-containing group & prot-scriber: protein kinase domain containing & swissprot: Probable protein kinase At2g41970 & original description: none	chromosome_1	73121384	73121384	Stop_gained
No Mercator4 annotation.other annotation available	RN1G032160	not classified & prot-scriber: protein far sequence & swissprot: no annotation & original description: none	chromosome_1	73442502	73442502	Stop_gained
No Mercator4 annotation.no other annotation available	RN1G032300	not classified & prot-scriber: no annotation & swissprot: no annotation & original description: none	chromosome_1	74022751	74022751	Stop_gained
No Mercator4 annotation.other annotation available	RN1G032440	not classified & prot-scriber: dde tnp domain containing protein & swissprot: no annotation & original description: none	chromosome_1	74527957	74527957	Stop_gained
No Mercator4 annotation.other annotation available	RN1G032890	not classified & prot-scriber: u box domain containing protein & swissprot: no annotation & original description: none	chromosome_1	75736129	75736129	Stop_gained
No Mercator4 annotation.other annotation available	RN1G033020	not classified & prot-scriber: disease resistance protein rpm & swissprot: Disease resistance protein RPM1 & original description: none	chromosome_1	76281673	76281673	Stop_gained
No Mercator4 annotation.other annotation available	RN1G033020	not classified & prot-scriber: disease resistance protein rpm & swissprot: Disease resistance protein RPM1 & original description: none	chromosome_1	76283053	76283053	Stop_gained
Solute transport.channels.ligand-gated cation channel *(GLR)	RN1G033230	ligand-gated cation channel *(GLR) & prot-scriber: glutamate receptor & swissprot: Glutamate receptor 2.7 & original description: none	chromosome_1	76867482	76867482	Stop_gained
No Mercator4 annotation.other annotation available	RN1G033280	not classified & prot-scriber: ulp protease domain containing protein & swissprot: no annotation & original description: none	chromosome_1	76895946	76895946	Stop_gained
No Mercator4 annotation.other annotation available	RN1G033280	not classified & prot-scriber: ulp protease domain containing protein & swissprot: no annotation & original description: none	chromosome_1	76897256	76897256	Stop_gained
No Mercator4 annotation.other annotation available	RN1G033280	not classified & prot-scriber: ulp protease domain containing protein & swissprot: no annotation & original description: none	chromosome_1	76902472	76902472	Stop_gained
No Mercator4 annotation.other annotation available	RN1G033270	not classified & prot-scriber: replication protein a kd dn binding subunit b & swissprot: Replication protein A 70 kDa DNA-binding subunit B & original description: none	chromosome_1	76902472	76902472	Stop_gained
Solute transport.channels.ligand-gated cation channel *(GLR)	RN1G033290	ligand-gated cation channel *(GLR) & prot-scriber: glutamate receptor & swissprot: Glutamate receptor 2.7 & original description: none	chromosome_1	76910094	76910094	Stop_gained
Solute transport.channels.ligand-gated cation channel *(GLR)	RN1G033290	ligand-gated cation channel *(GLR) & prot-scriber: glutamate receptor & swissprot: Glutamate receptor 2.7 & original description: none	chromosome_1	76911629	76911629	Stop_gained
No Mercator4 annotation.other annotation available	RN1G034390	not classified & prot-scriber: f box containing protein & swissprot: no annotation & original description: none	chromosome_1	79839905	79839905	Stop_gained
No Mercator4 annotation.other annotation available	RN1G035210	not classified & prot-scriber: 15 cis phytoene synthase & swissprot: no annotation & original description: none	chromosome_1	82189682	82189682	Stop_gained
No Mercator4 annotation.other annotation available	RN1G037940	not classified & prot-scriber: cornichon protein & swissprot: no annotation & original description: none	chromosome_1	87047262	87047262	Stop_gained
No Mercator4 annotation.other annotation available	RN1G038280	not classified & prot-scriber: poly [adp ribose] merase 2 & swissprot: Poly [ADP-ribose] polymerase 2-A & original description: none	chromosome_1	87893470	87893470	Stop_gained
RNA biosynthesis.DNA-binding transcriptional regulation.alpha-helix exposed by beta-structure.MADS/AGL transcription factor	RN1G038300	MADS/AGL transcription factor & prot-scriber: agamous mads box protein agl & swissprot: Agamous-like MADS-box protein AGL62 & original description: none	chromosome_1	88000071	88000071	Stop_gained
No Mercator4 annotation.no other annotation available	RN1G038320	not classified & prot-scriber: no annotation & swissprot: no annotation & original description: none	chromosome_1	88023170	88023170	Stop_gained
No Mercator4 annotation.other annotation available	RN1G038360	not classified & prot-scriber: rt rnaseh 2 domain containing protein & swissprot: no annotation & original description: none	chromosome_1	88095046	88095046	Stop_gained
No Mercator4 annotation.other annotation available	RN1G039220	not classified & prot-scriber: disease resistance rpp protein & swissprot: Putative disease resistance RPP13-like protein 3 & original description: none	chromosome_1	89841570	89841570	Stop_gained
No Mercator4 annotation.other annotation available	RN1G039220	not classified & prot-scriber: disease resistance rpp protein & swissprot: Putative disease resistance RPP13-like protein 3 & original description: none	chromosome_1	89842624	89842624	Stop_gained
No Mercator4 annotation.other annotation available	RN1G039330	not classified & prot-scriber: quality protein phenylalanine trna ligase beta subunit & swissprot: Phenylalanine--tRNA ligase beta subunit, cytoplasmic & original description: none	chromosome_1	90040405	90040405	Stop_gained
RNA biosynthesis.DNA-binding transcriptional regulation.basic DNA-binding domain.basic helix-loop-helix (bHLH) domain.bHLH class-IVa transcription factor	RN1G039420	bHLH class-IVa transcription factor & prot-scriber: transcription factor bhlh & swissprot: Transcription factor bHLH25 & original description: none	chromosome_1	90185986	90185986	Stop_gained
Solute transport.carrier-mediated transport.MFS superfamily.organic anion transporter *(OATP)	RN1G039610	organic anion transporter *(OATP) & prot-scriber: mfs domain containing protein & swissprot: Probable sphingolipid transporter spinster homolog 2 & original description: none	chromosome_1	90565467	90565467	Stop_gained
RNA biosynthesis.DNA-binding transcriptional regulation.beta-hairpin exposed by alpha/beta-scaffold structure.FRS/FRF transcription factor	RN1G040420	FRS/FRF transcription factor & prot-scriber: protein far sequence & swissprot: Protein FAR-RED IMPAIRED RESPONSE 1 & original description: none	chromosome_1	92071796	92071796	Stop_gained
No Mercator4 annotation.other annotation available	RN1G041060	not classified & prot-scriber: transpos assoc domain containing protein & swissprot: no annotation & original description: none	chromosome_1	93450442	93450442	Stop_gained
No Mercator4 annotation.other annotation available	RN1G043100	not classified & prot-scriber: pmd domain containing protein & swissprot: no annotation & original description: none	chromosome_1	97090268	97090268	Stop_gained
No Mercator4 annotation.no other annotation available	RN1G043110	not classified & prot-scriber: no annotation & swissprot: no annotation & original description: none	chromosome_1	97092393	97092393	Stop_gained
No Mercator4 annotation.no other annotation available	RN1G043110	not classified & prot-scriber: no annotation & swissprot: no annotation & original description: none	chromosome_1	97092414	97092414	Stop_gained
No Mercator4 annotation.other annotation available	RN1G043280	not classified & prot-scriber: rnase h type domain containing protein & swissprot: no annotation & original description: none	chromosome_1	97487200	97487200	Stop_gained
No Mercator4 annotation.other annotation available	RN1G043280	not classified & prot-scriber: rnase h type domain containing protein & swissprot: no annotation & original description: none	chromosome_1	97487293	97487293	Stop_gained
No Mercator4 annotation.other annotation available	RN1G043390	not classified & prot-scriber: protein main & swissprot: no annotation & original description: none	chromosome_1	97674602	97674602	Stop_gained
No Mercator4 annotation.other annotation available	RN1G043390	not classified & prot-scriber: protein main & swissprot: no annotation & original description: none	chromosome_1	97676430	97676430	Stop_gained
No Mercator4 annotation.other annotation available	RN1G043400	not classified & prot-scriber: rrm domain containing protein & swissprot: no annotation & original description: none	chromosome_1	97685268	97685268	Stop_gained
No Mercator4 annotation.other annotation available	RN1G043710	not classified & prot-scriber: reverse transcriptase ty copia pe domain containing protein & swissprot: Retrovirus-related Pol polyprotein from transposon RE1 & original description: none	chromosome_1	98169678	98169678	Stop_gained
No Mercator4 annotation.other annotation available	RN1G043850	not classified & prot-scriber: replication protein a kd dn binding subunit b & swissprot: no annotation & original description: none	chromosome_1	98379261	98379261	Stop_gained
No Mercator4 annotation.no other annotation available	RN1G044040	not classified & prot-scriber: no annotation & swissprot: no annotation & original description: none	chromosome_1	98736975	98736975	Stop_gained
Protein biosynthesis.translation elongation.eEF2 mRNA-translocation factor activity.regulatory eEF2 diphthamide-modification.diphthamide biosynthesis chaperone *(DPH3)	RN1G044340	diphthamide biosynthesis chaperone *(DPH3) & prot-scriber: csl zinc finger domain containing protein & swissprot: no annotation & original description: none	chromosome_1	99228669	99228669	Stop_gained
Amino acid metabolism.shikimate group amino acid biosynthesis.tryptophan biosynthesis.anthranilate phosphoribosyltransferase	RN1G044780	anthranilate phosphoribosyltransferase & prot-scriber: anthranilate phosphoribosyltransferase chloroplastic & swissprot: Anthranilate phosphoribosyltransferase, chloroplastic & original description: none	chromosome_1	99907202	99907202	Stop_gained
Enzyme classification.EC_2 transferases.EC_2-4 glycosyltransferase	RN1G044780	EC_2.4 glycosyltransferase & prot-scriber: anthranilate phosphoribosyltransferase chloroplastic & swissprot: Anthranilate phosphoribosyltransferase, chloroplastic & original description: none	chromosome_1	99907202	99907202	Stop_gained
No Mercator4 annotation.other annotation available	RN1G045150	not classified & prot-scriber: arath receptor protein & swissprot: Receptor-like protein 50 & original description: none	chromosome_1	100646860	100646860	Stop_gained
No Mercator4 annotation.other annotation available	RN1G045760	not classified & prot-scriber: tmem135 c rich domain containing protein & swissprot: no annotation & original description: none	chromosome_1	101710061	101710061	Stop_gained
Vesicle trafficking.retrograde trafficking.Coat protein I (COPI) coatomer machinery.coat protein complex.cargo adaptor F-subcomplex.subunit gamma	RN1G045810	subunit gamma of cargo adaptor F-subcomplex & prot-scriber: coatomer subunit gamma & swissprot: Coatomer subunit gamma & original description: none	chromosome_1	101816714	101816714	Stop_gained
Vesicle trafficking.retrograde trafficking.Coat protein I (COPI) coatomer machinery.coat protein complex.cargo adaptor F-subcomplex.subunit gamma	RN1G045810	subunit gamma of cargo adaptor F-subcomplex & prot-scriber: coatomer subunit gamma & swissprot: Coatomer subunit gamma & original description: none	chromosome_1	101818191	101818191	Stop_gained
No Mercator4 annotation.no other annotation available	RN1G046100	not classified & prot-scriber: no annotation & swissprot: no annotation & original description: none	chromosome_1	102186154	102186154	Stop_gained
No Mercator4 annotation.no other annotation available	RN1G046120	not classified & prot-scriber: no annotation & swissprot: no annotation & original description: none	chromosome_1	102188753	102188753	Stop_gained
No Mercator4 annotation.other annotation available	RN1G046430	not classified & prot-scriber: quality protein adomet dependent rrna methyltransferase spb & swissprot: no annotation & original description: none	chromosome_1	102482425	102482425	Stop_gained
No Mercator4 annotation.other annotation available	RN1G046850	not classified & prot-scriber: pmd domain containing protein & swissprot: no annotation & original description: none	chromosome_1	103060014	103060014	Stop_gained
Vesicle trafficking.retrograde trafficking.vesicle tethering.DSL1 tethering complex.component *(MIP2)	RN1G047160	component *(MIP2) of DSL1 (Depends-on-SLY1) complex & prot-scriber: sec domain containing protein & swissprot: MAG2-interacting protein 2 & original description: none	chromosome_1	103498075	103498075	Stop_gained
No Mercator4 annotation.other annotation available	RN1G047720	not classified & prot-scriber: solute binding protein family 3 n termial domai of mltf & swissprot: no annotation & original description: none	chromosome_1	104646162	104646162	Stop_gained
Solute transport.channels.MCU calcium uniporter complex.regulatory component *(MCUR)	RN1G047750	regulatory component *(MCUR) of MCU calcium uniporter complex & prot-scriber: protein fmp mitochondrial isoform & swissprot: no annotation & original description: none	chromosome_1	104736334	104736334	Stop_gained
Solute transport.channels.MCU calcium uniporter complex.regulatory component *(MCUR)	RN1G047750	regulatory component *(MCUR) of MCU calcium uniporter complex & prot-scriber: protein fmp mitochondrial & swissprot: no annotation & original description: none	chromosome_1	104736334	104736334	Stop_gained
No Mercator4 annotation.other annotation available	RN1G047780	not classified & prot-scriber: protein far sequence & swissprot: no annotation & original description: none	chromosome_1	104797467	104797467	Stop_gained
No Mercator4 annotation.other annotation available	RN1G048040	not classified & prot-scriber: aldo ket red domain containing protein & swissprot: NADP-dependent D-sorbitol-6-phosphate dehydrogenase & original description: none	chromosome_1	105069553	105069553	Stop_gained
Protein modification.glycosylation.N-linked glycosylation.dolichol-phosphate biosynthesis.polyprenol reductase *(PPRD)	RN1G048050	polyprenol reductase *(PPRD) & prot-scriber: orysi polyprenol reductase & swissprot: Polyprenol reductase 2 & original description: none	chromosome_1	105069553	105069553	Stop_gained
Enzyme classification.EC_1 oxidoreductases.EC_1-3 oxidoreductase acting on CH-CH group of donor	RN1G048050	EC_1.3 oxidoreductase acting on CH-CH group of donor & prot-scriber: orysi polyprenol reductase & swissprot: Polyprenol reductase 2 & original description: none	chromosome_1	105069553	105069553	Stop_gained
No Mercator4 annotation.other annotation available	RN1G048830	not classified & prot-scriber: auxin responsive protein saur & swissprot: Auxin-induced protein X10A & original description: none	chromosome_1	105872374	105872374	Stop_gained
No Mercator4 annotation.other annotation available	RN1G048830	not classified & prot-scriber: auxin responsive protein saur & swissprot: Auxin-induced protein X10A & original description: none	chromosome_1	105872404	105872404	Stop_gained
No Mercator4 annotation.other annotation available	RN1G048840	not classified & prot-scriber: auxin responsive protein saur & swissprot: Auxin-responsive protein SAUR22 & original description: none	chromosome_1	105884808	105884808	Stop_gained
No Mercator4 annotation.other annotation available	RN1G048850	not classified & prot-scriber: mitochondrial brown fat uncoupling protein & swissprot: Mitochondrial uncoupling protein 2 & original description: none	chromosome_1	105898124	105898124	Stop_gained
Phytohormone action.auxin.biosynthesis.indole-3-pyruvic acid (IPyA) pathway.flavin-dependent monooxygenase *(YUCCA)	RN1G048910	flavin-dependent monooxygenase *(YUCCA) & prot-scriber: flavin containing monooxygenase & swissprot: Probable indole-3-pyruvate monooxygenase YUCCA10 & original description: none	chromosome_1	105976933	105976933	Stop_gained
No Mercator4 annotation.other annotation available	RN1G049270	not classified & prot-scriber: na h exchanger domain containing protein & swissprot: no annotation & original description: none	chromosome_1	106602310	106602310	Stop_gained
No Mercator4 annotation.other annotation available	RN1G049350	not classified & prot-scriber: na h exchanger domain containing protein & swissprot: no annotation & original description: none	chromosome_1	106924332	106924332	Stop_gained
External stimuli response.pathogen.effector-triggered immunity (ETI) machinery.TNL-mediated effector-triggered immunity.effector receptor *(NLR)	RN1G049550	effector receptor *(NLR) & prot-scriber: disease resistance protein & swissprot: Disease resistance protein RPV1 & original description: none	chromosome_1	107029853	107029853	Stop_gained
External stimuli response.pathogen.effector-triggered immunity (ETI) machinery.TNL-mediated effector-triggered immunity.effector receptor *(NLR)	RN1G049630	effector receptor *(NLR) & prot-scriber: disease resistance protein & swissprot: Disease resistance protein RPV1 & original description: none	chromosome_1	107148919	107148919	Stop_gained
No Mercator4 annotation.no other annotation available	RN1G050180	not classified & prot-scriber: no annotation & swissprot: no annotation & original description: none	chromosome_1	107848825	107848825	Stop_gained
Enzyme classification.EC_2 transferases.EC_2-4 glycosyltransferase	RN1G050640	EC_2.4 glycosyltransferase & prot-scriber: udp glycosyltransferase 82a1 & swissprot: UDP-glycosyltransferase 82A1 & original description: none	chromosome_1	108302887	108302887	Stop_gained
No Mercator4 annotation.other annotation available	RN1G051110	not classified & prot-scriber: ulp protease domain containing protein & swissprot: no annotation & original description: none	chromosome_1	108943085	108943085	Stop_gained
RNA biosynthesis.organellar gene expression machinery.DNA-binding transcriptional regulation.transcriptional termination factor *(mTERF6)	RN1G051140	transcriptional termination factor *(mTERF6) & prot-scriber: 26s proteasome regulatory subunit rpn & swissprot: Transcription termination factor MTERF6, chloroplastic/mitochondrial & original description: none	chromosome_1	108995545	108995545	Stop_gained
RNA processing.organelle RNA processing machinery.pre-RNA splicing.plastidial RNA splicing.RNA splicing factor *(mTERF6)	RN1G051140	RNA splicing factor *(mTERF6) & prot-scriber: 26s proteasome regulatory subunit rpn & swissprot: Transcription termination factor MTERF6, chloroplastic/mitochondrial & original description: none	chromosome_1	108995545	108995545	Stop_gained
Protein homeostasis.ubiquitin-proteasome system.26S proteasome.19S regulatory particle.lid subcomplex.regulatory component *(RPN11)	RN1G051140	regulatory component *(RPN11) of 26S proteasome & prot-scriber: 26s proteasome regulatory subunit rpn & swissprot: Transcription termination factor MTERF6, chloroplastic/mitochondrial & original description: none	chromosome_1	108995545	108995545	Stop_gained
No Mercator4 annotation.other annotation available	RN1G051690	not classified & prot-scriber: protein argonaute & swissprot: no annotation & original description: none	chromosome_1	109749061	109749061	Stop_gained
No Mercator4 annotation.other annotation available	RN1G052970	not classified & prot-scriber: quality protein pentatricopeptide repeat containing chloroplastic & swissprot: Pentatricopeptide repeat-containing protein At4g35130, chloroplastic & original description: none	chromosome_1	111234713	111234713	Stop_gained
No Mercator4 annotation.other annotation available	RN1G053120	not classified & prot-scriber: rnase ph domain containing protein & swissprot: no annotation & original description: none	chromosome_1	111362324	111362324	Stop_gained
No Mercator4 annotation.other annotation available	RN1G053260	not classified & prot-scriber: duf 632 domain containing protein & swissprot: Protein ALTERED PHOSPHATE STARVATION RESPONSE 1 & original description: none	chromosome_1	111510822	111510822	Stop_gained
No Mercator4 annotation.other annotation available	RN1G053260	not classified & prot-scriber: duf 632 domain containing protein & swissprot: Protein ALTERED PHOSPHATE STARVATION RESPONSE 1 & original description: none	chromosome_1	111511173	111511173	Stop_gained
No Mercator4 annotation.no other annotation available	RN1G054670	not classified & prot-scriber: no annotation & swissprot: no annotation & original description: none	chromosome_1	113096418	113096418	Stop_gained
No Mercator4 annotation.other annotation available	RN1G054770	not classified & prot-scriber: disease resistance protein rpp & swissprot: Putative disease resistance protein At1g50180 & original description: none	chromosome_1	113184926	113184926	Stop_gained
Cellular respiration.oxidative phosphorylation.cytochrome c oxidase complex.assembly.copper insertion.assembly factor *(CMC2)	RN1G055000	assembly factor *(CMC2) of cytochrome c oxidase assembly & prot-scriber: cox assembly mitochondrial protein & swissprot: no annotation & original description: none	chromosome_1	113644652	113644652	Stop_gained
RNA biosynthesis.transcriptional co-regulation.JAZ-TPR transcriptional repressor complexes.JAZ co-regulator components.co-regulator component *(TIFY3)	RN1G055790	co-regulator component *(TIFY3) of JAZ-TPR transcriptional repressor complexes & prot-scriber: tify domain containing protein & swissprot: no annotation & original description: none	chromosome_1	114278552	114278552	Stop_gained
RNA biosynthesis.transcriptional co-regulation.JAZ-TPR transcriptional repressor complexes.JAZ co-regulator components.co-regulator component *(TIFY5)	RN1G055790	co-regulator component *(TIFY5) of JAZ-TPR transcriptional repressor complexes & prot-scriber: tify domain containing protein & swissprot: no annotation & original description: none	chromosome_1	114278552	114278552	Stop_gained
No Mercator4 annotation.other annotation available	RN1G055950	not classified & prot-scriber: disease resistance protein rpp & swissprot: Probable disease resistance RPP8-like protein 2 & original description: none	chromosome_1	114401788	114401788	Stop_gained
No Mercator4 annotation.no other annotation available	RN1G056930	not classified & prot-scriber: no annotation & swissprot: no annotation & original description: none	chromosome_1	115257895	115257895	Stop_gained
External stimuli response.pathogen.effector-triggered immunity (ETI) machinery.RIN4-RPM1 immune signalling.regulatory protein *(GCN4) of RIN4 activity	RN1G056990	)regulatory protein *(GCN4) of RIN4 activity & prot-scriber: abc transporter f amily member & swissprot: ABC transporter F family member 4 & original description: none	chromosome_1	115335731	115335731	Stop_gained
No Mercator4 annotation.no other annotation available	RN1G057160	not classified & prot-scriber: no annotation & swissprot: no annotation & original description: none	chromosome_1	115498822	115498822	Stop_gained
RNA biosynthesis.DNA-binding transcriptional regulation.alpha-helix exposed by beta-structure.MADS/AGL transcription factor	RN1G057600	MADS/AGL transcription factor & prot-scriber: no annotation & swissprot: no annotation & original description: none	chromosome_1	115906135	115906135	Stop_gained
No Mercator4 annotation.no other annotation available	RN1G057730	not classified & prot-scriber: no annotation & swissprot: no annotation & original description: none	chromosome_1	116055520	116055520	Stop_gained
No Mercator4 annotation.other annotation available	RN1G057840	not classified & prot-scriber: citrate synthase 4 & swissprot: no annotation & original description: none	chromosome_1	116145793	116145793	Stop_gained
Enzyme classification.EC_2 transferases.EC_2-4 glycosyltransferase	RN1G057870	EC_2.4 glycosyltransferase & prot-scriber: 1 3 beta glucan synthase & swissprot: Callose synthase 1 & original description: none	chromosome_1	116157293	116157293	Stop_gained
No Mercator4 annotation.other annotation available	RN1G058250	not classified & prot-scriber: receptor protein & swissprot: Receptor-like protein 7 & original description: none	chromosome_1	116512006	116512006	Stop_gained
No Mercator4 annotation.other annotation available	RN1G058390	not classified & prot-scriber: f box domain containing protein & swissprot: no annotation & original description: none	chromosome_1	116610779	116610779	Stop_gained
No Mercator4 annotation.other annotation available	RN1G058490	not classified & prot-scriber: f box domain containing protein & swissprot: no annotation & original description: none	chromosome_1	116716978	116716978	Stop_gained
No Mercator4 annotation.other annotation available	RN1G058590	not classified & prot-scriber: f box domain containing protein & swissprot: no annotation & original description: none	chromosome_1	116841075	116841075	Stop_gained
Protein translocation.nucleus.nuclear pore complex (NPC).outer ring.scaffold nucleoporin *(NUP133)	RN1G059340	scaffold nucleoporin of nuclear pore complex *(NUP133) & prot-scriber: nuclear pore complex protein nup & swissprot: Nuclear pore complex protein NUP133 & original description: none	chromosome_1	117496191	117496191	Stop_gained
Solute transport.primary active transport.P-type ATPase superfamily.P2 family.P2B-type calcium cation-transporting ATPase *(ACA)	RN1G059430	P2B-type calcium cation-transporting ATPase *(ACA) & prot-scriber: calcium transporting atpase 1 plasma membrane type & swissprot: Calcium-transporting ATPase 12, plasma membrane-type & original description: none	chromosome_1	117556557	117556557	Stop_gained
Chromatin organisation.post-translational histone modification.histone acetylation.SIRTUIN-type histone deacetylase *(SRT)	RN1G059950	SIRTUIN-type histone deacetylase *(SRT) & prot-scriber: nad dependent protein deacetylase sirtuin & swissprot: NAD-dependent protein deacetylase SRT1 & original description: none	chromosome_1	118055935	118055935	Stop_gained
No Mercator4 annotation.other annotation available	RN1G059990	not classified & prot-scriber: pentatricopeptide repeat containing protein & swissprot: Pentatricopeptide repeat-containing protein At5g39710 & original description: none	chromosome_1	118080891	118080891	Stop_gained
No Mercator4 annotation.other annotation available	RN1G060350	not classified & prot-scriber: protein mor & swissprot: Protein MOR1 & original description: none	chromosome_1	118387435	118387435	Stop_gained
No Mercator4 annotation.other annotation available	RN1G060890	not classified & prot-scriber: finger swim domain containing protein & swissprot: no annotation & original description: none	chromosome_1	118855831	118855831	Stop_gained
No Mercator4 annotation.no other annotation available	RN1G062310	not classified & prot-scriber: no annotation & swissprot: no annotation & original description: none	chromosome_1	120356548	120356548	Stop_gained
Cell division.meiotic recombination.meiotic crossover.class-I/ZMM crossover pathway.transverse filament protein of synaptonemal complex *(ZYP1/ZIP1)	RN1G062610	transverse filament protein of synaptonemal complex *(ZYP1/ZIP1) & prot-scriber: synaptonemal complex protein & swissprot: Synaptonemal complex protein 1 & original description: none	chromosome_1	120741781	120741781	Stop_gained
Cell division.meiotic recombination.meiotic crossover.class-I/ZMM crossover pathway.transverse filament protein of synaptonemal complex *(ZYP1/ZIP1)	RN1G062610	transverse filament protein of synaptonemal complex *(ZYP1/ZIP1) & prot-scriber: synaptonemal complex protein & swissprot: Synaptonemal complex protein 1 & original description: none	chromosome_1	120741931	120741931	Stop_gained
RNA processing.organelle RNA processing machinery.pre-RNA splicing.mitochondrial RNA splicing.CFM-type RNA splicing factor families.RNA splicing factor *(CFM6/7)	RN1G062770	RNA splicing factor *(CFM6/7) & prot-scriber: crm domain containing protein & swissprot: Uncharacterized CRM domain-containing protein At3g25440, chloroplastic & original description: none	chromosome_1	120839938	120839938	Stop_gained
No Mercator4 annotation.no other annotation available	RN1G063460	not classified & prot-scriber: no annotation & swissprot: no annotation & original description: none	chromosome_1	121411394	121411394	Stop_gained
Chromatin organisation.epigenetic state regulation.RNA-directed DNA methylation (RdDM) pathway.RNA polymerase-IV branch (siRNA generation).siRNA-recruiting factor *(AGO4/6/8/9)	RN1G063540	siRNA-recruiting factor *(AGO4/6/8/9) & prot-scriber: protein argonaute 4a & swissprot: Protein argonaute 16 & original description: none	chromosome_1	121488405	121488405	Stop_gained
Protein homeostasis.protein quality control.Hsp90 chaperone system.Hsp90-co-chaperone *(P23)	RN1G064180	Hsp90-co-chaperone *(P23) & prot-scriber: cs domain containing protein & swissprot: Co-chaperone protein p23-2 & original description: none	chromosome_1	122033708	122033708	Stop_gained
No Mercator4 annotation.other annotation available	RN1G064270	not classified & prot-scriber: swim type domain containing protein & swissprot: no annotation & original description: none	chromosome_1	122093877	122093877	Stop_gained
No Mercator4 annotation.other annotation available	RN1G064330	not classified & prot-scriber: retrotrans gag domain containing protein & swissprot: no annotation & original description: none	chromosome_1	122124313	122124313	Stop_gained
No Mercator4 annotation.other annotation available	RN1G064380	not classified & prot-scriber: dirigent protein & swissprot: Dirigent protein 2 & original description: none	chromosome_1	122205131	122205131	Stop_gained
No Mercator4 annotation.no other annotation available	RN1G064390	not classified & prot-scriber: no annotation & swissprot: no annotation & original description: none	chromosome_1	122206170	122206170	Stop_gained
Solute transport.channels.ligand-gated cation channel *(GLR)	RN1G064690	ligand-gated cation channel *(GLR) & prot-scriber: glutamate receptor & swissprot: L-ascorbate oxidase homolog & original description: none	chromosome_1	122597693	122597693	Stop_gained
Enzyme classification.EC_1 oxidoreductases.EC_1-10 oxidoreductase acting on diphenol or related substance as donor	RN1G064690	EC_1.10 oxidoreductase acting on diphenol or related substance as donor & prot-scriber: glutamate receptor & swissprot: L-ascorbate oxidase homolog & original description: none	chromosome_1	122597693	122597693	Stop_gained
No Mercator4 annotation.other annotation available	RN1G064830	not classified & prot-scriber: cchc type domain containing protein & swissprot: no annotation & original description: none	chromosome_1	122736956	122736956	Stop_gained
No Mercator4 annotation.other annotation available	RN1G065050	not classified & prot-scriber: expera domain containing protein & swissprot: no annotation & original description: none	chromosome_1	122925310	122925310	Stop_gained
Enzyme classification.EC_4 lyases.EC_4-2 carbon-oxygen lyase	RN1G065500	EC_4.2 carbon-oxygen lyase & prot-scriber: alpha terpineol synthase chloroplastic & swissprot: Probable terpene synthase 9 & original description: none	chromosome_1	123385286	123385286	Stop_gained
Enzyme classification.EC_4 lyases.EC_4-2 carbon-oxygen lyase	RN1G065500	EC_4.2 carbon-oxygen lyase & prot-scriber: alpha terpineol synthase chloroplastic & swissprot: Probable terpene synthase 9 & original description: none	chromosome_1	123385380	123385380	Stop_gained
Secondary metabolism.terpenoids.terpene biosynthesis.mono-/sesquiterpene-/diterpene synthase	RN1G065530	mono-/sesquiterpene-/diterpene synthase & prot-scriber: alpha synthase chloroplastic & swissprot: Probable terpene synthase 9 & original description: none	chromosome_1	123414786	123414786	Stop_gained
Enzyme classification.EC_4 lyases.EC_4-2 carbon-oxygen lyase	RN1G065530	EC_4.2 carbon-oxygen lyase & prot-scriber: alpha synthase chloroplastic & swissprot: Probable terpene synthase 9 & original description: none	chromosome_1	123414786	123414786	Stop_gained
Secondary metabolism.terpenoids.terpene biosynthesis.mono-/sesquiterpene-/diterpene synthase	RN1G065580	mono-/sesquiterpene-/diterpene synthase & prot-scriber: isoprene synthase chloroplastic & swissprot: Isoprene synthase, chloroplastic & original description: none	chromosome_1	123499621	123499621	Stop_gained
Enzyme classification.EC_4 lyases.EC_4-2 carbon-oxygen lyase	RN1G065580	EC_4.2 carbon-oxygen lyase & prot-scriber: isoprene synthase chloroplastic & swissprot: Isoprene synthase, chloroplastic & original description: none	chromosome_1	123499621	123499621	Stop_gained
No Mercator4 annotation.other annotation available	RN1G065690	not classified & prot-scriber: pyruvate kinase 1 & swissprot: Pyruvate kinase 2, cytosolic & original description: none	chromosome_1	123516618	123516618	Stop_gained
Enzyme classification.EC_2 transferases.EC_2-7 transferase transferring phosphorus-containing group	RN1G065710	EC_2.7 transferase transferring phosphorus-containing group & prot-scriber: mitogen activated protein kinase & swissprot: Mitogen-activated protein kinase homolog NTF6 & original description: none	chromosome_1	123518302	123518302	Stop_gained
No Mercator4 annotation.other annotation available	RN1G065740	not classified & prot-scriber: cchc type domain containing protein & swissprot: no annotation & original description: none	chromosome_1	123525677	123525677	Stop_gained
No Mercator4 annotation.other annotation available	RN1G065740	not classified & prot-scriber: cchc type domain containing protein & swissprot: no annotation & original description: none	chromosome_1	123525743	123525743	Stop_gained
No Mercator4 annotation.other annotation available	RN1G066110	not classified & prot-scriber: transmembrane protein & swissprot: no annotation & original description: none	chromosome_1	123792304	123792304	Stop_gained
No Mercator4 annotation.other annotation available	RN1G066110	not classified & prot-scriber: transmembrane protein & swissprot: no annotation & original description: none	chromosome_1	123792378	123792378	Stop_gained
No Mercator4 annotation.other annotation available	RN1G066110	not classified & prot-scriber: transmembrane protein & swissprot: no annotation & original description: none	chromosome_1	123792993	123792993	Stop_gained
Chromatin organisation.chromatin structure.DNA wrapping.histone H2A-H2B dimer.histone *(H2A/HTA)	RN1G066250	histone *(H2A/HTA) & prot-scriber: histone h2a 1 & swissprot: Protein SEMI-ROLLED LEAF 2 & original description: none	chromosome_1	123937151	123937151	Stop_gained
Multi-process regulation.phosphoinositide signalling.phosphoinositide homeostasis.phosphatidylinositol 4-kinase (PI4K-alpha) complex.component *(EFOP)	RN1G066250	component *(EFOP) of phosphatidylinositol 4-kinase complex & prot-scriber: histone h2a 1 & swissprot: Protein SEMI-ROLLED LEAF 2 & original description: none	chromosome_1	123937151	123937151	Stop_gained
No Mercator4 annotation.other annotation available	RN1G066310	not classified & prot-scriber: spark domain containing protein & swissprot: Uncharacterized GPI-anchored protein At4g28100 & original description: none	chromosome_1	123966252	123966252	Stop_gained
No Mercator4 annotation.other annotation available	RN1G066390	not classified & prot-scriber: cchc type domain containing protein & swissprot: no annotation & original description: none	chromosome_1	124018531	124018531	Stop_gained
No Mercator4 annotation.no other annotation available	RN1G066420	not classified & prot-scriber: no annotation & swissprot: no annotation & original description: none	chromosome_1	124060533	124060533	Stop_gained
Cell division.meiotic recombination.meiotic crossover.class-I/ZMM crossover pathway.transverse filament protein of synaptonemal complex *(ZYP1/ZIP1)	RN1G066950	transverse filament protein of synaptonemal complex *(ZYP1/ZIP1) & prot-scriber: synaptonemal complex protein zep & swissprot: Synaptonemal complex protein 1 & original description: none	chromosome_1	124505447	124505447	Stop_gained
No Mercator4 annotation.other annotation available	RN1G066990	not classified & prot-scriber: protein mor & swissprot: Protein MOR1 & original description: none	chromosome_1	124513785	124513785	Stop_gained
No Mercator4 annotation.no other annotation available	RN1G067040	not classified & prot-scriber: no annotation & swissprot: no annotation & original description: none	chromosome_1	124541714	124541714	Stop_gained
No Mercator4 annotation.other annotation available	RN1G067100	not classified & prot-scriber: f box domain containing protein & swissprot: F-box/LRR-repeat protein At4g14096 & original description: none	chromosome_1	124572642	124572642	Stop_gained
No Mercator4 annotation.other annotation available	RN1G067420	not classified & prot-scriber: glucose phosphate isomerase 1 & swissprot: Glucose-6-phosphate isomerase 1, chloroplastic & original description: none	chromosome_1	124762846	124762846	Stop_gained
No Mercator4 annotation.other annotation available	RN1G067420	not classified & prot-scriber: glucose phosphate isomerase 1 & swissprot: Glucose-6-phosphate isomerase 1, chloroplastic & original description: none	chromosome_1	124769067	124769067	Stop_gained
No Mercator4 annotation.other annotation available	RN1G067430	not classified & prot-scriber: duf 4091 domain containing protein & swissprot: no annotation & original description: none	chromosome_1	124769067	124769067	Stop_gained
No Mercator4 annotation.other annotation available	RN1G068040	not classified & prot-scriber: pgg domain containing protein & swissprot: Protein ACCELERATED CELL DEATH 6 & original description: none	chromosome_1	125252521	125252521	Stop_gained
No Mercator4 annotation.other annotation available	RN1G068100	not classified & prot-scriber: pgg domain containing protein & swissprot: Protein ACCELERATED CELL DEATH 6 & original description: none	chromosome_1	125277525	125277525	Stop_gained
No Mercator4 annotation.other annotation available	RN1G068100	not classified & prot-scriber: pgg domain containing protein & swissprot: Protein ACCELERATED CELL DEATH 6 & original description: none	chromosome_1	125277564	125277564	Stop_gained
No Mercator4 annotation.other annotation available	RN1G068830	not classified & prot-scriber: bhlh domain containing protein & swissprot: Transcription factor bHLH162 & original description: none	chromosome_1	125988537	125988537	Stop_gained
No Mercator4 annotation.other annotation available	RN1G069330	not classified & prot-scriber: disease resistance protein rpp & swissprot: Putative disease resistance protein RGA1 & original description: none	chromosome_1	126443282	126443282	Stop_gained
No Mercator4 annotation.other annotation available	RN1G069330	not classified & prot-scriber: disease resistance protein rpp & swissprot: Putative disease resistance protein RGA1 & original description: none	chromosome_1	126444185	126444185	Stop_gained
Enzyme classification.EC_2 transferases.EC_2-7 transferase transferring phosphorus-containing group	RN1G069340	EC_2.7 transferase transferring phosphorus-containing group & prot-scriber: lectin domain containing receptor kinase & swissprot: Probable serine/threonine-protein kinase PBL28 & original description: none	chromosome_1	126452766	126452766	Stop_gained
Enzyme classification.EC_2 transferases.EC_2-7 transferase transferring phosphorus-containing group	RN1G069340	EC_2.7 transferase transferring phosphorus-containing group & prot-scriber: lectin domain containing receptor kinase & swissprot: Probable serine/threonine-protein kinase PBL28 & original description: none	chromosome_1	126454881	126454881	Stop_gained
Amino acid metabolism.amino acid degradation.aromatic amino acids.tyrosine degradation.tyrosine aminotransferase *(TAT)	RN1G069470	tyrosine aminotransferase *(TAT) & prot-scriber: aminotran 1 2 domain containing protein & swissprot: Nicotianamine aminotransferase 1 & original description: none	chromosome_1	126493061	126493061	Stop_gained
Enzyme classification.EC_2 transferases.EC_2-6 transferase transferring nitrogenous group	RN1G069470	EC_2.6 transferase transferring nitrogenous group & prot-scriber: aminotran 1 2 domain containing protein & swissprot: Nicotianamine aminotransferase 1 & original description: none	chromosome_1	126493061	126493061	Stop_gained
Protein biosynthesis.ribosome biogenesis.small ribosomal subunit (SSU).SSU processome.pre-40S ribosomal subunit nuclear assembly.assembly factor *(Sof1)	RN1G069570	SSU processome assembly factor *(SOF1) & prot-scriber: ddb and cul associated factor & swissprot: COMPASS-like H3K4 histone methylase component WDR5B & original description: none	chromosome_1	126593391	126593391	Stop_gained
No Mercator4 annotation.other annotation available	RN1G069760	not classified & prot-scriber: bms type g domain containin protein & swissprot: no annotation & original description: none	chromosome_1	126824983	126824983	Stop_gained
No Mercator4 annotation.no other annotation available	RN1G070100	not classified & prot-scriber: no annotation & swissprot: no annotation & original description: none	chromosome_1	127091209	127091209	Stop_gained
No Mercator4 annotation.other annotation available	RN1G070330	not classified & prot-scriber: rvt domain containing protein & swissprot: no annotation & original description: none	chromosome_1	127272733	127272733	Stop_gained
No Mercator4 annotation.other annotation available	RN1G070340	not classified & prot-scriber: disease resistance protein rpp & swissprot: Putative disease resistance protein RGA3 & original description: none	chromosome_1	127280256	127280256	Stop_gained
RNA biosynthesis.DNA-binding transcriptional regulation.basic DNA-binding domain.basic leucine zipper (bZIP) domain.bZIP class-E transcription factor	RN1G070450	bZIP class-E transcription factor & prot-scriber: bzip domain containing protein & swissprot: Basic leucine zipper 61 & original description: none	chromosome_1	127331459	127331459	Stop_gained
No Mercator4 annotation.other annotation available	RN1G070910	not classified & prot-scriber: disease resistance protein rpp & swissprot: Putative disease resistance protein RGA3 & original description: none	chromosome_1	127678925	127678925	Stop_gained
Protein homeostasis.proteolysis.cysteine peptidase activities.Papain-type protease activities.subclass SAG12 cysteine protease	RN1G071030	Papain-type subclass SAG12 cysteine protease & prot-scriber: senescence specific cysteine protease sag protein & swissprot: Senescence-specific cysteine protease SAG39 & original description: none	chromosome_1	127756385	127756385	Stop_gained
Enzyme classification.EC_3 hydrolases.EC_3-4 hydrolase acting on peptide bond (peptidase)	RN1G071030	EC_3.4 hydrolase acting on peptide bond (peptidase) & prot-scriber: senescence specific cysteine protease sag protein & swissprot: Senescence-specific cysteine protease SAG39 & original description: none	chromosome_1	127756385	127756385	Stop_gained
No Mercator4 annotation.other annotation available	RN1G071480	not classified & prot-scriber: disease resistance protein rga & swissprot: Putative disease resistance protein RGA3 & original description: none	chromosome_1	128101621	128101621	Stop_gained
RNA biosynthesis.transcriptional co-regulation.transcriptional co-regulator *(MBF1)	RN1G071640	transcriptional co-regulator *(MBF1) & prot-scriber: hth cro c1 type domain containing protein & swissprot: Multiprotein-bridging factor 1a & original description: none	chromosome_1	128361499	128361499	Stop_gained
Vesicle trafficking.retrograde trafficking.vesicle tethering.DSL1 tethering complex.component *(MIP3)	RN1G071660	component *(MIP3) of DSL1 (Depends-on-SLY1) complex & prot-scriber: sec family domain containing protein mip & swissprot: Sec1 family domain-containing protein MIP3 & original description: none	chromosome_1	128370523	128370523	Stop_gained
Vesicle trafficking.retrograde trafficking.vesicle tethering.DSL1 tethering complex.component *(MIP3)	RN1G071660	component *(MIP3) of DSL1 (Depends-on-SLY1) complex & prot-scriber: sec family domain containing protein mip & swissprot: Sec1 family domain-containing protein MIP3 & original description: none	chromosome_1	128371728	128371728	Stop_gained
Nutrient uptake.nitrogen assimilation.aspartate aminotransferase *(ASP)	RN1G072460	aspartate aminotransferase *(ASP) & prot-scriber: aspartate aminotransferase mitochondrial & swissprot: Aspartate aminotransferase, mitochondrial & original description: none	chromosome_1	128864257	128864257	Stop_gained
Enzyme classification.EC_2 transferases.EC_2-6 transferase transferring nitrogenous group	RN1G072460	EC_2.6 transferase transferring nitrogenous group & prot-scriber: aspartate aminotransferase mitochondrial & swissprot: Aspartate aminotransferase, mitochondrial & original description: none	chromosome_1	128864257	128864257	Stop_gained
No Mercator4 annotation.other annotation available	RN1G072320	not classified & prot-scriber: o acyltransferase wsd & swissprot: Wax ester synthase/diacylglycerol acyltransferase 4 & original description: none	chromosome_1	129166786	129166786	Stop_gained
No Mercator4 annotation.other annotation available	RN1G073220	not classified & prot-scriber: plant transposase & swissprot: no annotation & original description: none	chromosome_1	129740609	129740609	Stop_gained
RNA processing.RNA modification.rRNA modification.rRNA methylation.NSUN-group-IV rRNA methyltransferase	RN1G073510	NSUN-group-IV rRNA methyltransferase & prot-scriber: ribosomal rna small subunit methyltransferase f & swissprot: rRNA (cytosine-C(5))-methyltransferase NOP2C & original description: none	chromosome_1	129931974	129931974	Stop_gained
Protein biosynthesis.ribosome biogenesis.small ribosomal subunit (SSU).SSU proteome.component *(eS28)	RN2G000280	component *(eS28) of small ribosomal-subunit (SSU) proteome & prot-scriber: 40s ribosomal protein s28 1 & swissprot: Small ribosomal subunit protein eS28 & original description: none	chromosome_2	605286	605286	Stop_gained
Enzyme classification.EC_1 oxidoreductases.EC_1-1 oxidoreductase acting on CH-OH group of donor	RN2G000430	EC_1.1 oxidoreductase acting on CH-OH group of donor & prot-scriber: fad binding pcmh type domain containing protein & swissprot: Tetrahydroberberine oxidase & original description: none	chromosome_2	704003	704003	Stop_gained
Enzyme classification.EC_1 oxidoreductases.EC_1-1 oxidoreductase acting on CH-OH group of donor	RN2G000430	EC_1.1 oxidoreductase acting on CH-OH group of donor & prot-scriber: fad binding pcmh type domain containing protein & swissprot: Tetrahydroberberine oxidase & original description: none	chromosome_2	704046	704046	Stop_gained
Enzyme classification.EC_1 oxidoreductases.EC_1-1 oxidoreductase acting on CH-OH group of donor	RN2G000430	EC_1.1 oxidoreductase acting on CH-OH group of donor & prot-scriber: fad binding pcmh type domain containing protein & swissprot: Tetrahydroberberine oxidase & original description: none	chromosome_2	707093	707093	Stop_gained
No Mercator4 annotation.other annotation available	RN2G000490	not classified & prot-scriber: f box domain containing protein & swissprot: no annotation & original description: none	chromosome_2	754769	754769	Stop_gained
No Mercator4 annotation.other annotation available	RN2G000850	not classified & prot-scriber: nucleoporin gle & swissprot: no annotation & original description: none	chromosome_2	968120	968120	Stop_gained
Protein modification.phosphorylation.TKL protein kinase families.LRR-VIII protein kinase families.LRR-VIII-2 protein kinase	RN2G001400	LRR-VIII-2 protein kinase & prot-scriber: protein kinase domain containing & swissprot: Probable LRR receptor-like serine/threonine-protein kinase At1g56130 & original description: none	chromosome_2	1530702	1530702	Stop_gained
External stimuli response.damage.regulatory kinase *(CORK) of DAMP signalling	RN2G001400	regulatory kinase *(CORK) of DAMP signalling & prot-scriber: protein kinase domain containing & swissprot: Probable LRR receptor-like serine/threonine-protein kinase At1g56130 & original description: none	chromosome_2	1530702	1530702	Stop_gained
Enzyme classification.EC_2 transferases.EC_2-7 transferase transferring phosphorus-containing group	RN2G001400	EC_2.7 transferase transferring phosphorus-containing group & prot-scriber: protein kinase domain containing & swissprot: Probable LRR receptor-like serine/threonine-protein kinase At1g56130 & original description: none	chromosome_2	1530702	1530702	Stop_gained
No Mercator4 annotation.other annotation available	RN2G001440	not classified & prot-scriber: disease resistance protein rpp & swissprot: Putative disease resistance RPP13-like protein 3 & original description: none	chromosome_2	1602056	1602056	Stop_gained
Solute transport.channels.ligand-gated cation channel *(GLR)	RN2G002050	ligand-gated cation channel *(GLR) & prot-scriber: glutamate receptor & swissprot: Glutamate receptor 2.7 & original description: none	chromosome_2	2325179	2325179	Stop_gained
No Mercator4 annotation.other annotation available	RN2G002570	not classified & prot-scriber: disease resistance protein rga & swissprot: Putative disease resistance protein RGA3 & original description: none	chromosome_2	2677142	2677142	Stop_gained
No Mercator4 annotation.other annotation available	RN2G003590	not classified & prot-scriber: pgg domain containing protein & swissprot: no annotation & original description: none	chromosome_2	3538490	3538490	Stop_gained
No Mercator4 annotation.other annotation available	RN2G003940	not classified & prot-scriber: c2h2 type domain containing protein & swissprot: no annotation & original description: none	chromosome_2	3873147	3873147	Stop_gained
No Mercator4 annotation.other annotation available	RN2G004960	not classified & prot-scriber: pgg domain containing protein & swissprot: no annotation & original description: none	chromosome_2	4671847	4671847	Stop_gained
Protein modification.phosphorylation.TKL protein kinase families.Lectin receptor-like protein kinase families.L-Lectin protein kinase	RN2G005120	L-Lectin protein kinase & prot-scriber: l type ectin domain containing receptor kinase 3 & swissprot: Probable L-type lectin-domain containing receptor kinase S.7 & original description: none	chromosome_2	4793568	4793568	Stop_gained
Enzyme classification.EC_2 transferases.EC_2-7 transferase transferring phosphorus-containing group	RN2G005120	EC_2.7 transferase transferring phosphorus-containing group & prot-scriber: l type ectin domain containing receptor kinase 3 & swissprot: Probable L-type lectin-domain containing receptor kinase S.7 & original description: none	chromosome_2	4793568	4793568	Stop_gained
No Mercator4 annotation.other annotation available	RN2G005570	not classified & prot-scriber: nhl domain containing protein & swissprot: no annotation & original description: none	chromosome_2	5472687	5472687	Stop_gained
Lipid metabolism.glycerolipid metabolism.phosphatidylglycerol biosynthesis.mitochondrial cytidinediphosphate diacylglycerol synthase *(CDS6)	RN2G006220	mitochondrial cytidinediphosphate diacylglycerol synthase *(CDS6) & prot-scriber: nb arc domain containing protein & swissprot: Probable disease resistance protein At4g27220 & original description: none	chromosome_2	6031255	6031255	Stop_gained
Lipid metabolism.glycerolipid metabolism.phosphatidylglycerol biosynthesis.mitochondrial cytidinediphosphate diacylglycerol synthase *(CDS6)	RN2G006220	mitochondrial cytidinediphosphate diacylglycerol synthase *(CDS6) & prot-scriber: nb arc domain containing protein & swissprot: Probable disease resistance protein At4g27220 & original description: none	chromosome_2	6033294	6033294	Stop_gained
No Mercator4 annotation.other annotation available	RN2G006720	not classified & prot-scriber: cellulose synthase a ctlytic subunit [udp forming] & swissprot: Cellulose synthase-like protein E6 & original description: none	chromosome_2	6409424	6409424	Stop_gained
No Mercator4 annotation.other annotation available	RN2G007820	not classified & prot-scriber: pum hd domain containing protein & swissprot: Pumilio homolog 12 & original description: none	chromosome_2	7305393	7305393	Stop_gained
No Mercator4 annotation.other annotation available	RN2G008250	not classified & prot-scriber: fumarylacetoacetase & swissprot: Fumarylacetoacetase & original description: none	chromosome_2	7560063	7560063	Stop_gained
Amino acid metabolism.amino acid degradation.aromatic amino acids.tyrosine degradation.fumarylacetoacetate hydrolase *(FAH)	RN2G008260	fumarylacetoacetate hydrolase *(FAH) & prot-scriber: fumarylacetoacetase & swissprot: Fumarylacetoacetase & original description: none	chromosome_2	7560063	7560063	Stop_gained
Protein modification.protein folding.FKBP-type chaperone activities.peptidyl-prolyl cis-trans isomerase *(FKBP17-2/3)	RN2G008510	peptidyl-prolyl cis-trans isomerase *(FKBP17-2/3) & prot-scriber: fkbp peptidyl prolyl cis trans isomerase & swissprot: Peptidyl-prolyl cis-trans isomerase FKBP17-2, chloroplastic & original description: none	chromosome_2	7737736	7737736	Stop_gained
Cellular respiration.tricarboxylic acid cycle.2-oxoglutarate dehydrogenase complex.E2 component	RN2G009270	E2 component of 2-oxoglutarate dehydrogenase complex & prot-scriber: dihydrolipoyllysine residue succinyltransferase component of 2 oxoglutarate dehydrogenase complex 1 & swissprot: Dihydrolipoyllysine-residue succinyltransferase component of 2-oxoglutarate dehydrogenase complex 1, mitochondrial & original description: none	chromosome_2	8471435	8471435	Stop_gained
Enzyme classification.EC_2 transferases.EC_2-3 acyltransferase	RN2G009270	EC_2.3 acyltransferase & prot-scriber: dihydrolipoyllysine residue succinyltransferase component of 2 oxoglutarate dehydrogenase complex 1 & swissprot: Dihydrolipoyllysine-residue succinyltransferase component of 2-oxoglutarate dehydrogenase complex 1, mitochondrial & original description: none	chromosome_2	8471435	8471435	Stop_gained
No Mercator4 annotation.other annotation available	RN2G009490	not classified & prot-scriber: dyw deaminase domain containing protein & swissprot: Pentatricopeptide repeat-containing protein At2g15690, mitochondrial & original description: none	chromosome_2	8679457	8679457	Stop_gained
No Mercator4 annotation.other annotation available	RN2G009570	not classified & prot-scriber: retrovirus pol yprotein from transposon tnt & swissprot: no annotation & original description: none	chromosome_2	8734552	8734552	Stop_gained
Cytoskeleton organisation.microtubular network.microtubule dynamics.microtubule minus-end control.regulatory protein *(ASPM)	RN2G009860	regulatory protein *(ASPM) of microtubule minus-end stability & prot-scriber: calponin homology ch domain containing protein & swissprot: no annotation & original description: none	chromosome_2	8954710	8954710	Stop_gained
Cytoskeleton organisation.microtubular network.microtubule dynamics.microtubule minus-end control.regulatory protein *(ASPM)	RN2G009860	regulatory protein *(ASPM) of microtubule minus-end stability & prot-scriber: calponin homology ch domain containing protein & swissprot: no annotation & original description: none	chromosome_2	8958945	8958945	Stop_gained
Enzyme classification.EC_2 transferases.EC_2-7 transferase transferring phosphorus-containing group	RN2G010770	EC_2.7 transferase transferring phosphorus-containing group & prot-scriber: arath cysteine rich receptor protein kinase & swissprot: Cysteine-rich receptor-like protein kinase 10 & original description: none	chromosome_2	9797394	9797394	Stop_gained
No Mercator4 annotation.other annotation available	RN2G011010	not classified & prot-scriber: arath cysteine rich receptor protein kinase & swissprot: Cysteine-rich repeat secretory protein 38 & original description: none	chromosome_2	10031093	10031093	Stop_gained
Enzyme classification.EC_2 transferases.EC_2-7 transferase transferring phosphorus-containing group	RN2G011130	EC_2.7 transferase transferring phosphorus-containing group & prot-scriber: arath cysteine rich receptor protein kinase & swissprot: Cysteine-rich receptor-like protein kinase 10 & original description: none	chromosome_2	10119259	10119259	Stop_gained
No Mercator4 annotation.other annotation available	RN2G011670	not classified & prot-scriber: f box domain containing protein & swissprot: no annotation & original description: none	chromosome_2	10607358	10607358	Stop_gained
Secondary metabolism.terpenoids.terpene biosynthesis.mono-/sesquiterpene-/diterpene synthase	RN2G012240	mono-/sesquiterpene-/diterpene synthase & prot-scriber: alpha terpineol synthase chloroplastic & swissprot: (-)-alpha-terpineol synthase & original description: none	chromosome_2	11082566	11082566	Stop_gained
Enzyme classification.EC_4 lyases.EC_4-2 carbon-oxygen lyase	RN2G012240	EC_4.2 carbon-oxygen lyase & prot-scriber: alpha terpineol synthase chloroplastic & swissprot: (-)-alpha-terpineol synthase & original description: none	chromosome_2	11082566	11082566	Stop_gained
External stimuli response.pathogen.effector-triggered immunity (ETI) machinery.TNL-mediated effector-triggered immunity.effector receptor *(NLR)	RN2G013310	effector receptor *(NLR) & prot-scriber: adp ribosyl cyclase cyclic ribose hydrolase & swissprot: TMV resistance protein N & original description: none	chromosome_2	12105950	12105950	Stop_gained
No Mercator4 annotation.other annotation available	RN2G013480	not classified & prot-scriber: atp dependent dna helicase & swissprot: no annotation & original description: none	chromosome_2	12267979	12267979	Stop_gained
No Mercator4 annotation.other annotation available	RN2G013900	not classified & prot-scriber: lish domain containing protein & swissprot: no annotation & original description: none	chromosome_2	12721294	12721294	Stop_gained
No Mercator4 annotation.other annotation available	RN2G015100	not classified & prot-scriber: lish domain containing protein & swissprot: Transcriptional corepressor LEUNIG_HOMOLOG & original description: none	chromosome_2	14238425	14238425	Stop_gained
No Mercator4 annotation.other annotation available	RN2G015160	not classified & prot-scriber: late embryogenesis abundant protein group & swissprot: no annotation & original description: none	chromosome_2	14307554	14307554	Stop_gained
No Mercator4 annotation.no other annotation available	RN2G015290	not classified & prot-scriber: no annotation & swissprot: no annotation & original description: none	chromosome_2	14435668	14435668	Stop_gained
No Mercator4 annotation.no other annotation available	RN2G015300	not classified & prot-scriber: no annotation & swissprot: no annotation & original description: none	chromosome_2	14435709	14435709	Stop_gained
Enzyme classification.EC_3 hydrolases.EC_3-6 hydrolase acting on acid anhydride	RN2G015670	EC_3.6 hydrolase acting on acid anhydride & prot-scriber: bifunctional bis 5 adenosyl triphosphatase & swissprot: Bifunctional bis(5-adenosyl)-triphosphatase/adenylylsulfatase FHIT & original description: none	chromosome_2	14765212	14765212	Stop_gained
Enzyme classification.EC_2 transferases.EC_2-7 transferase transferring phosphorus-containing group	RN2G015610	EC_2.7 transferase transferring phosphorus-containing group & prot-scriber: arath calcium dependent protein kinase & swissprot: Isoamylase 3, chloroplastic & original description: none	chromosome_2	14802736	14802736	Stop_gained
No Mercator4 annotation.no other annotation available	RN2G016360	not classified & prot-scriber: no annotation & swissprot: no annotation & original description: none	chromosome_2	15477961	15477961	Stop_gained
Amino acid metabolism.aspartate group amino acid biosynthesis.aspartate-derived amino acids.isoleucine biosynthesis.acetolactate synthase complex.catalytic component	RN2G016250	catalytic component of acetolactate synthase complex & prot-scriber: acetolactate synthase 1 & swissprot: Acetolactate synthase 2, chloroplastic & original description: none	chromosome_2	15646444	15646444	Stop_gained
Amino acid metabolism.pyruvate group amino acid biosynthesis.pyruvate-derived amino acids.acetolactate synthase complex.catalytic component	RN2G016250	catalytic component of acetolactate synthase complex & prot-scriber: acetolactate synthase 1 & swissprot: Acetolactate synthase 2, chloroplastic & original description: none	chromosome_2	15646444	15646444	Stop_gained
Enzyme classification.EC_2 transferases.EC_2-2 transferase transferring aldehyde or ketonic group	RN2G016250	EC_2.2 transferase transferring aldehyde or ketonic group & prot-scriber: acetolactate synthase 1 & swissprot: Acetolactate synthase 2, chloroplastic & original description: none	chromosome_2	15646444	15646444	Stop_gained
No Mercator4 annotation.other annotation available	RN2G016470	not classified & prot-scriber: phorbol ester dag type domain containing protein & swissprot: no annotation & original description: none	chromosome_2	15773089	15773089	Stop_gained
No Mercator4 annotation.other annotation available	RN2G017350	not classified & prot-scriber: dde tnp domain containing protein & swissprot: no annotation & original description: none	chromosome_2	17170500	17170500	Stop_gained
No Mercator4 annotation.other annotation available	RN2G017350	not classified & prot-scriber: dde tnp domain containing protein & swissprot: no annotation & original description: none	chromosome_2	17171050	17171050	Stop_gained
No Mercator4 annotation.other annotation available	RN2G018100	not classified & prot-scriber: reverse transcriptase domain containing protein & swissprot: Putative ribonuclease H protein At1g65750 & original description: none	chromosome_2	18363197	18363197	Stop_gained
No Mercator4 annotation.other annotation available	RN2G018990	not classified & prot-scriber: ab hydrolase domain containing protein & swissprot: no annotation & original description: none	chromosome_2	19856237	19856237	Stop_gained
Protein modification.phosphorylation.TKL protein kinase families.LRR-XII protein kinase	RN2G019060	LRR-XII protein kinase & prot-scriber: ectin domain containing receptor kinase 1 & swissprot: LRR receptor-like serine/threonine-protein kinase FLS2 & original description: none	chromosome_2	19909136	19909136	Stop_gained
Enzyme classification.EC_2 transferases.EC_2-7 transferase transferring phosphorus-containing group	RN2G019060	EC_2.7 transferase transferring phosphorus-containing group & prot-scriber: ectin domain containing receptor kinase 1 & swissprot: LRR receptor-like serine/threonine-protein kinase FLS2 & original description: none	chromosome_2	19909136	19909136	Stop_gained
No Mercator4 annotation.other annotation available	RN2G019200	not classified & prot-scriber: pentatricopeptide repeat containing protein & swissprot: Pentatricopeptide repeat-containing protein At3g14730 & original description: none	chromosome_2	20085174	20085174	Stop_gained
Lipid metabolism.fatty acid metabolism.fatty acid cyclopropanation.cyclopropane fatty acid synthase	RN2G019580	cyclopropane fatty acid synthase & prot-scriber: amino oxidase domain containing protein & swissprot: Probable (S)-tetrahydroprotoberberine N-methyltransferase 2 & original description: none	chromosome_2	20669177	20669177	Stop_gained
No Mercator4 annotation.other annotation available	RN2G019700	not classified & prot-scriber: avrrpt cleavage domain containing protein & swissprot: no annotation & original description: none	chromosome_2	20793508	20793508	Stop_gained
No Mercator4 annotation.other annotation available	RN2G020120	not classified & prot-scriber: transpos assoc domain containing protein & swissprot: no annotation & original description: none	chromosome_2	21485834	21485834	Stop_gained
Protein modification.phosphorylation.TKL protein kinase families.LRR-VIII protein kinase families.LRR-VIII-2 protein kinase	RN2G020280	LRR-VIII-2 protein kinase & prot-scriber: cysteine rich receptor protein kinase & swissprot: Probable LRR receptor-like serine/threonine-protein kinase RFK1 & original description: none	chromosome_2	21703776	21703776	Stop_gained
Enzyme classification.EC_2 transferases.EC_2-7 transferase transferring phosphorus-containing group	RN2G020280	EC_2.7 transferase transferring phosphorus-containing group & prot-scriber: cysteine rich receptor protein kinase & swissprot: Probable LRR receptor-like serine/threonine-protein kinase RFK1 & original description: none	chromosome_2	21703776	21703776	Stop_gained
Enzyme classification.EC_2 transferases.EC_2-7 transferase transferring phosphorus-containing group	RN2G020520	EC_2.7 transferase transferring phosphorus-containing group & prot-scriber: ectin domain containing receptor kinase 1 & swissprot: Receptor kinase-like protein Xa21 & original description: none	chromosome_2	22122239	22122239	Stop_gained
Enzyme classification.EC_2 transferases.EC_2-7 transferase transferring phosphorus-containing group	RN2G020620	EC_2.7 transferase transferring phosphorus-containing group & prot-scriber: ectin domain containing receptor kinase 1 & swissprot: Receptor kinase-like protein Xa21 & original description: none	chromosome_2	22266257	22266257	Stop_gained
No Mercator4 annotation.other annotation available	RN2G020960	not classified & prot-scriber: nad p binding domain containing rotein & swissprot: Protein HIGH CHLOROPHYLL FLUORESCENCE PHENOTYPE 173, chloroplastic & original description: none	chromosome_2	22724713	22724713	Stop_gained
No Mercator4 annotation.other annotation available	RN2G020960	not classified & prot-scriber: nad p binding domain containing rotein & swissprot: Protein HIGH CHLOROPHYLL FLUORESCENCE PHENOTYPE 173, chloroplastic & original description: none	chromosome_2	22724985	22724985	Stop_gained
Protein modification.phosphorylation.TKL protein kinase families.LRR-XII protein kinase	RN2G021070	LRR-XII protein kinase & prot-scriber: ectin domain containing receptor kinase 9 & swissprot: Probable LRR receptor-like serine/threonine-protein kinase At3g47570 & original description: none	chromosome_2	22906675	22906675	Stop_gained
Enzyme classification.EC_2 transferases.EC_2-7 transferase transferring phosphorus-containing group	RN2G021070	EC_2.7 transferase transferring phosphorus-containing group & prot-scriber: ectin domain containing receptor kinase 9 & swissprot: Probable LRR receptor-like serine/threonine-protein kinase At3g47570 & original description: none	chromosome_2	22907393	22907393	Stop_gained
No Mercator4 annotation.other annotation available	RN2G021280	not classified & prot-scriber: eif 2b gdp gtp exchange factor subunit epsilon & swissprot: no annotation & original description: none	chromosome_2	23162148	23162148	Stop_gained
Chromatin organisation.chromatin structure.DNA wrapping.histone H3-H4 tetramer.histone *(H3)	RN2G022900	histone *(H3) & prot-scriber: histone h3 2 & swissprot: Histone H3.2 & original description: none	chromosome_2	26378722	26378722	Stop_gained
No Mercator4 annotation.other annotation available	RN2G023130	not classified & prot-scriber: clathrin light chain & swissprot: no annotation & original description: none	chromosome_2	26824953	26824953	Stop_gained
Vesicle trafficking.anterograde trafficking.Coat protein II (COPII) coatomer machinery.coat protein complex.Sec23/24 cargo adaptor subcomplex.component *(Sec23)	RN2G024370	component *(Sec23) of Sec23/24 cargo adaptor subcomplex & prot-scriber: protein transport sec & swissprot: Protein transport protein SEC23 E & original description: none	chromosome_2	29467638	29467638	Stop_gained
No Mercator4 annotation.other annotation available	RN2G026750	not classified & prot-scriber: quality protein f box lrr repeat & swissprot: Putative F-box/FBD/LRR-repeat protein At1g78760 & original description: none	chromosome_2	35267211	35267211	Stop_gained
No Mercator4 annotation.other annotation available	RN2G026910	not classified & prot-scriber: anoga nad p h ydrate eimerase & swissprot: no annotation & original description: none	chromosome_2	35780029	35780029	Stop_gained
Enzyme classification.EC_3 hydrolases.EC_3-4 hydrolase acting on peptide bond (peptidase)	RN2G026980	EC_3.4 hydrolase acting on peptide bond (peptidase) & prot-scriber: 20s proteasome subunit alpha type & swissprot: Proteasome subunit alpha type-1-A & original description: none	chromosome_2	35897455	35897455	Stop_gained
No Mercator4 annotation.other annotation available	RN2G027120	not classified & prot-scriber: serine threonine protein phosphatase long form & swissprot: no annotation & original description: none	chromosome_2	36104893	36104893	Stop_gained
No Mercator4 annotation.other annotation available	RN2G027490	not classified & prot-scriber: arath cyclin dependent kinase d 2 & swissprot: no annotation & original description: none	chromosome_2	37208696	37208696	Stop_gained
No Mercator4 annotation.other annotation available	RN2G027550	not classified & prot-scriber: dioxygenase domain containing protein & swissprot: no annotation & original description: none	chromosome_2	37322935	37322935	Stop_gained
No Mercator4 annotation.other annotation available	RN2G028020	not classified & prot-scriber: chromodomain helicase dna binding protein & swissprot: Protein CHROMATIN REMODELING 5 & original description: none	chromosome_2	38479212	38479212	Stop_gained
No Mercator4 annotation.other annotation available	RN2G028020	not classified & prot-scriber: chromodomain helicase dna binding protein & swissprot: Protein CHROMATIN REMODELING 5 & original description: none	chromosome_2	38480970	38480970	Stop_gained
No Mercator4 annotation.other annotation available	RN2G028070	not classified & prot-scriber: ethylene responsive transcription factor erf & swissprot: Ethylene-responsive transcription factor 5 & original description: none	chromosome_2	38544926	38544926	Stop_gained
No Mercator4 annotation.no other annotation available	RN2G028400	not classified & prot-scriber: no annotation & swissprot: no annotation & original description: none	chromosome_2	39366131	39366131	Stop_gained
No Mercator4 annotation.other annotation available	RN2G028880	not classified & prot-scriber: protein main & swissprot: Protein MAIN-LIKE 2 & original description: none	chromosome_2	40663617	40663617	Stop_gained
Solute transport.carrier-mediated transport.DMT superfamily.NST-TPT group.phosphometabolite transporter *(TPT/PPT/GPT/XPT)	RN2G028950	phosphometabolite transporter *(TPT/PPT/GPT/XPT) & prot-scriber: atpase 1 plasma membrane type & swissprot: Plasma membrane ATPase 1 & original description: none	chromosome_2	41039921	41039921	Stop_gained
No Mercator4 annotation.other annotation available	RN2G029080	not classified & prot-scriber: citrate synthase 4 & swissprot: Citrate synthase, mitochondrial & original description: none	chromosome_2	41464829	41464829	Stop_gained
RNA biosynthesis.DNA-binding transcriptional regulation.beta-hairpin exposed by alpha/beta-scaffold structure.WRKY transcription factor activity.transcription factor *(WRKY)	RN2G029220	transcription factor *(WRKY) & prot-scriber: wrky transcription factor & swissprot: WRKY transcription factor 23 & original description: none	chromosome_2	42123593	42123593	Stop_gained
No Mercator4 annotation.other annotation available	RN2G029550	not classified & prot-scriber: ulp protease domain containing protein & swissprot: no annotation & original description: none	chromosome_2	43387329	43387329	Stop_gained
RNA processing.pre-RNA splicing.MAC/NTC spliceosome-associated complex.associated components.component *(SYF2)	RN2G030050	component *(SYF2) of MAC spliceosome-associated complex & prot-scriber: pre mrna splicing factor syf & swissprot: no annotation & original description: none	chromosome_2	44824982	44824982	Stop_gained
No Mercator4 annotation.other annotation available	RN2G032250	not classified & prot-scriber: transposon tf polyprotein & swissprot: no annotation & original description: none	chromosome_2	53889649	53889649	Stop_gained
Chromatin organisation.nucleosome remodeling.SWI/SNF chromatin remodeling complexes.SYD-associated complex.SMARCA component *(SYD)	RN2G032270	SMARCA component *(SYD) of SWI/SNF chromatin remodeling complexes & prot-scriber: chromatin structure remodeling complex protein syd isoform x1 & swissprot: Chromatin structure-remodeling complex protein SYD & original description: none	chromosome_2	53927966	53927966	Stop_gained
Chromatin organisation.nucleosome remodeling.SWI/SNF chromatin remodeling complexes.SYD-associated complex.SMARCA component *(SYD)	RN2G032270	SMARCA component *(SYD) of SWI/SNF chromatin remodeling complexes & prot-scriber: chromatin structure remodeling complex protein syd isoform x1 & swissprot: Chromatin structure-remodeling complex protein SYD & original description: none	chromosome_2	53929078	53929078	Stop_gained
Chromatin organisation.nucleosome remodeling.SWI/SNF chromatin remodeling complexes.SYD-associated complex.SMARCA component *(SYD)	RN2G032270	SMARCA component *(SYD) of SWI/SNF chromatin remodeling complexes & prot-scriber: chromatin structure remodeling complex protein syd isoform x1 & swissprot: Chromatin structure-remodeling complex protein SYD & original description: none	chromosome_2	53929150	53929150	Stop_gained
Chromatin organisation.nucleosome remodeling.SWI/SNF chromatin remodeling complexes.SYD-associated complex.SMARCA component *(SYD)	RN2G032270	SMARCA component *(SYD) of SWI/SNF chromatin remodeling complexes & prot-scriber: chromatin structure remodeling complex protein syd isoform x1 & swissprot: Chromatin structure-remodeling complex protein SYD & original description: none	chromosome_2	53929429	53929429	Stop_gained
Chromatin organisation.nucleosome remodeling.SWI/SNF chromatin remodeling complexes.SYD-associated complex.SMARCA component *(SYD)	RN2G032270	SMARCA component *(SYD) of SWI/SNF chromatin remodeling complexes & prot-scriber: chromatin structure remodeling complex protein syd isoform x1 & swissprot: Chromatin structure-remodeling complex protein SYD & original description: none	chromosome_2	53929748	53929748	Stop_gained
Chromatin organisation.nucleosome remodeling.SWI/SNF chromatin remodeling complexes.SYD-associated complex.SMARCA component *(SYD)	RN2G032270	SMARCA component *(SYD) of SWI/SNF chromatin remodeling complexes & prot-scriber: chromatin structure remodeling complex protein syd isoform x1 & swissprot: Chromatin structure-remodeling complex protein SYD & original description: none	chromosome_2	53929879	53929879	Stop_gained
Chromatin organisation.nucleosome remodeling.SWI/SNF chromatin remodeling complexes.SYD-associated complex.SMARCA component *(SYD)	RN2G032270	SMARCA component *(SYD) of SWI/SNF chromatin remodeling complexes & prot-scriber: chromatin structure remodeling complex protein syd isoform x1 & swissprot: Chromatin structure-remodeling complex protein SYD & original description: none	chromosome_2	53931604	53931604	Stop_gained
No Mercator4 annotation.no other annotation available	RN2G032570	not classified & prot-scriber: no annotation & swissprot: no annotation & original description: none	chromosome_2	55688419	55688419	Stop_gained
No Mercator4 annotation.other annotation available	RN2G033150	not classified & prot-scriber: guanosine nucleotide diphosphate dissociation inhibitor & swissprot: no annotation & original description: none	chromosome_2	57957510	57957510	Stop_gained
Enzyme classification.EC_2 transferases.EC_2-7 transferase transferring phosphorus-containing group	RN2G033410	EC_2.7 transferase transferring phosphorus-containing group & prot-scriber: arath calcium dependent protein kinase & swissprot: no annotation & original description: none	chromosome_2	59015770	59015770	Stop_gained
No Mercator4 annotation.other annotation available	RN2G034410	not classified & prot-scriber: ulp protease domain containing protein & swissprot: no annotation & original description: none	chromosome_2	67067501	67067501	Stop_gained
No Mercator4 annotation.other annotation available	RN2G034440	not classified & prot-scriber: thioredoxin domain containing protein & swissprot: no annotation & original description: none	chromosome_2	67162807	67162807	Stop_gained
No Mercator4 annotation.other annotation available	RN2G034470	not classified & prot-scriber: dde tnp domain containing protein & swissprot: no annotation & original description: none	chromosome_2	67453318	67453318	Stop_gained
No Mercator4 annotation.other annotation available	RN2G034490	not classified & prot-scriber: myb domain containing protein & swissprot: no annotation & original description: none	chromosome_2	67519549	67519549	Stop_gained
No Mercator4 annotation.no other annotation available	RN2G034550	not classified & prot-scriber: no annotation & swissprot: no annotation & original description: none	chromosome_2	68066917	68066917	Stop_gained
No Mercator4 annotation.other annotation available	RN2G034760	not classified & prot-scriber: tip protein & swissprot: TIP41-like protein & original description: none	chromosome_2	68886247	68886247	Stop_gained
No Mercator4 annotation.other annotation available	RN2G035090	not classified & prot-scriber: amino oxidase domain containing protein & swissprot: no annotation & original description: none	chromosome_2	70362183	70362183	Stop_gained
No Mercator4 annotation.other annotation available	RN2G035260	not classified & prot-scriber: fad binding pcmh type domain containing protein & swissprot: Tetrahydroberberine oxidase & original description: none	chromosome_2	70864615	70864615	Stop_gained
No Mercator4 annotation.other annotation available	RN2G035390	not classified & prot-scriber: cchc type domain containing protein & swissprot: no annotation & original description: none	chromosome_2	71370315	71370315	Stop_gained
No Mercator4 annotation.other annotation available	RN2G036830	not classified & prot-scriber: duf 4216 domain containing protein & swissprot: no annotation & original description: none	chromosome_2	77772916	77772916	Stop_gained
No Mercator4 annotation.other annotation available	RN2G036900	not classified & prot-scriber: zinc finger type protein & swissprot: no annotation & original description: none	chromosome_2	78036529	78036529	Stop_gained
No Mercator4 annotation.no other annotation available	RN2G036940	not classified & prot-scriber: no annotation & swissprot: no annotation & original description: none	chromosome_2	78264728	78264728	Stop_gained
No Mercator4 annotation.other annotation available	RN2G038270	not classified & prot-scriber: act domain containing protein acr & swissprot: ACT domain-containing protein ACR8 & original description: none	chromosome_2	83640898	83640898	Stop_gained
No Mercator4 annotation.other annotation available	RN2G039900	not classified & prot-scriber: disease resistance protein rga & swissprot: Putative disease resistance protein RGA1 & original description: none	chromosome_2	88208054	88208054	Stop_gained
No Mercator4 annotation.other annotation available	RN2G039910	not classified & prot-scriber: enth domain containing protein & swissprot: Putative clathrin assembly protein At5g35200 & original description: none	chromosome_2	88220980	88220980	Stop_gained
RNA biosynthesis.DNA-binding transcriptional regulation.beta-hairpin exposed by alpha/beta-scaffold structure.FRS/FRF transcription factor	RN2G039950	FRS/FRF transcription factor & prot-scriber: arath crm domain containing factor cfm chloroplastic & swissprot: CRM-domain containing factor CFM2, chloroplastic & original description: none	chromosome_2	88296669	88296669	Stop_gained
No Mercator4 annotation.other annotation available	RN2G040870	not classified & prot-scriber: mlo protein & swissprot: no annotation & original description: none	chromosome_2	90455030	90455030	Stop_gained
No Mercator4 annotation.no other annotation available	RN2G040930	not classified & prot-scriber: no annotation & swissprot: no annotation & original description: none	chromosome_2	90862040	90862040	Stop_gained
No Mercator4 annotation.other annotation available	RN2G040950	not classified & prot-scriber: gmc oxrdtase n domain containing protein & swissprot: no annotation & original description: none	chromosome_2	90878248	90878248	Stop_gained
Secondary metabolism.terpenoids.mevalonate (MVA) pathway.3-hydroxy-3-methylglutaryl-CoA synthase *(HMGS)	RN2G041000	3-hydroxy-3-methylglutaryl-CoA synthase *(HMGS) & prot-scriber: hydroxymethylglutaryl coa synthase a & swissprot: Hydroxymethylglutaryl-CoA synthase & original description: none	chromosome_2	90913344	90913344	Stop_gained
Enzyme classification.EC_2 transferases.EC_2-3 acyltransferase	RN2G041000	EC_2.3 acyltransferase & prot-scriber: hydroxymethylglutaryl coa synthase a & swissprot: Hydroxymethylglutaryl-CoA synthase & original description: none	chromosome_2	90917837	90917837	Stop_gained
RNA processing.pre-RNA splicing.spliceosome-associated non-snRNP factor activities.SMU1-SMU2 RNA splicing factor complex.component *(SMU1)	RN2G041230	component *(SMU1) of SMU1-SMU2 RNA splicing factor complex & prot-scriber: rat wd repeat containing protein smu & swissprot: Suppressor of mec-8 and unc-52 protein homolog 1 & original description: none	chromosome_2	91498274	91498274	Stop_gained
No Mercator4 annotation.other annotation available	RN2G041940	not classified & prot-scriber: thiol protease aleurain & swissprot: Thiol protease aleurain & original description: none	chromosome_2	93078935	93078935	Stop_gained
No Mercator4 annotation.no other annotation available	RN2G042200	not classified & prot-scriber: no annotation & swissprot: no annotation & original description: none	chromosome_2	93475700	93475700	Stop_gained
No Mercator4 annotation.other annotation available	RN2G042450	not classified & prot-scriber: ulp protease domain containing protein & swissprot: no annotation & original description: none	chromosome_2	93767067	93767067	Stop_gained
No Mercator4 annotation.no other annotation available	RN2G042760	not classified & prot-scriber: no annotation & swissprot: no annotation & original description: none	chromosome_2	94198855	94198855	Stop_gained
No Mercator4 annotation.other annotation available	RN2G042950	not classified & prot-scriber: retrotran gag 3 domain containing protein & swissprot: no annotation & original description: none	chromosome_2	94463196	94463196	Stop_gained
No Mercator4 annotation.other annotation available	RN2G042950	not classified & prot-scriber: retrotran gag 3 domain containing protein & swissprot: no annotation & original description: none	chromosome_2	94463206	94463206	Stop_gained
No Mercator4 annotation.other annotation available	RN2G043590	not classified & prot-scriber: nuclear pore complex protein nup98a & swissprot: Nuclear pore complex protein NUP98A & original description: none	chromosome_2	95850748	95850748	Stop_gained
No Mercator4 annotation.no other annotation available	RN2G044190	not classified & prot-scriber: no annotation & swissprot: no annotation & original description: none	chromosome_2	96936822	96936822	Stop_gained
No Mercator4 annotation.no other annotation available	RN2G044190	not classified & prot-scriber: no annotation & swissprot: no annotation & original description: none	chromosome_2	96936841	96936841	Stop_gained
No Mercator4 annotation.other annotation available	RN2G044270	not classified & prot-scriber: protein root uvb sensitive 1 chloroplastic & swissprot: Protein root UVB sensitive 1, chloroplastic & original description: none	chromosome_2	97071316	97071316	Stop_gained
Chromatin organisation.post-translational histone modification.histone methylation.JmjC-domain histone demethylase activities.histone demethylase *(PKDM13)	RN2G044280	histone demethylase *(PKDM13) & prot-scriber: jmjc domain containing protein & swissprot: Lysine-specific demethylase JMJ32 & original description: none	chromosome_2	97099700	97099700	Stop_gained
No Mercator4 annotation.no other annotation available	RN2G045320	not classified & prot-scriber: no annotation & swissprot: no annotation & original description: none	chromosome_2	99108465	99108465	Stop_gained
No Mercator4 annotation.other annotation available	RN2G045820	not classified & prot-scriber: j domain containing protein & swissprot: no annotation & original description: none	chromosome_2	99706586	99706586	Stop_gained
No Mercator4 annotation.no other annotation available	RN2G046080	not classified & prot-scriber: no annotation & swissprot: no annotation & original description: none	chromosome_2	100053840	100053840	Stop_gained
No Mercator4 annotation.other annotation available	RN2G046530	not classified & prot-scriber: cchc type domain containing protein & swissprot: no annotation & original description: none	chromosome_2	100718591	100718591	Stop_gained
External stimuli response.symbiont.common symbiotic signalling pathway (CSSP).CCaMK-IPD3 kinase complex.component *(IPD3/CYCLOPS)	RN2G046710	component *(IPD3/CYCLOPS) of CCaMK-IPD3 kinase complex & prot-scriber: cyclops protein & swissprot: Protein CYCLOPS & original description: none	chromosome_2	100943498	100943498	Stop_gained
Enzyme classification.EC_1 oxidoreductases.EC_1-14 oxidoreductase acting on paired donor with incorporation or reduction of molecular oxygen	RN2G046770	EC_1.14 oxidoreductase acting on paired donor with incorporation or reduction of molecular oxygen & prot-scriber: cytochrome p450 protein & swissprot: Cytochrome P450 86A7 & original description: none	chromosome_2	100998380	100998380	Stop_gained
No Mercator4 annotation.other annotation available	RN2G047590	not classified & prot-scriber: gpi anchored wall transfer protein & swissprot: Uncharacterized protein At4g17910 & original description: none	chromosome_2	102411244	102411244	Stop_gained
No Mercator4 annotation.other annotation available	RN2G047590	not classified & prot-scriber: gpi anchored wall transfer protein & swissprot: Uncharacterized protein At4g17910 & original description: none	chromosome_2	102412456	102412456	Stop_gained
No Mercator4 annotation.other annotation available	RN2G048240	not classified & prot-scriber: protein tplate & swissprot: Protein TPLATE & original description: none	chromosome_2	103394608	103394608	Stop_gained
No Mercator4 annotation.other annotation available	RN2G048640	not classified & prot-scriber: duf 4283 domain containing protein & swissprot: no annotation & original description: none	chromosome_2	104079566	104079566	Stop_gained
No Mercator4 annotation.other annotation available	RN2G048650	not classified & prot-scriber: protein kinase domain containing & swissprot: Probable LRR receptor-like serine/threonine-protein kinase At1g07650 & original description: none	chromosome_2	104083958	104083958	Stop_gained
No Mercator4 annotation.other annotation available	RN2G048650	not classified & prot-scriber: protein kinase domain containing & swissprot: Probable LRR receptor-like serine/threonine-protein kinase At1g07650 & original description: none	chromosome_2	104084085	104084085	Stop_gained
RNA biosynthesis.organellar gene expression machinery.plastid-encoded RNA polymerase (PEP) complex.regulatory co-factor components.component *(TAC17)	RN2G048960	cofactor of plastid-encoded RNA polymerase *(TAC17) & prot-scriber: cobw c terminal domain ontaining protein & swissprot: no annotation & original description: none	chromosome_2	104555965	104555965	Stop_gained
No Mercator4 annotation.no other annotation available	RN2G049180	not classified & prot-scriber: no annotation & swissprot: no annotation & original description: none	chromosome_2	104801268	104801268	Stop_gained
RNA biosynthesis.RNA polymerase II-dependent transcription.transcription co-activation.MEDIATOR complex.other components.component *(MED34)	RN2G049720	component *(MED34) of MEDIATOR transcription co-activator complex & prot-scriber: atp dependent dna helicase & swissprot: ATP-dependent DNA helicase Q-like 2 & original description: none	chromosome_2	105478005	105478005	Stop_gained
No Mercator4 annotation.other annotation available	RN2G049820	not classified & prot-scriber: dolichyl diphosphooligosaccharide protein glycosyltransferase subunit & swissprot: no annotation & original description: none	chromosome_2	105578380	105578380	Stop_gained
External stimuli response.pathogen.effector-triggered immunity (ETI) machinery.TNL-mediated effector-triggered immunity.effector receptor *(NLR)	RN2G050060	effector receptor *(NLR) & prot-scriber: adp ribosyl cyclase cyclic ribose hydrolase & swissprot: TMV resistance protein N & original description: none	chromosome_2	106186466	106186466	Stop_gained
No Mercator4 annotation.other annotation available	RN2G050060	not classified & prot-scriber: adp ribosyl cyclase cyclic ribose hydrolase & swissprot: TMV resistance protein N & original description: none	chromosome_2	106186466	106186466	Stop_gained
RNA processing.RNA homeostasis.NMD Nonsense-Mediated Decay.effector protein *(UPF1)	RN2G050130	Nonsense-Mediated mRNA Decay effector protein *(UPF1) & prot-scriber: regulator of nonsense transcripts protein & swissprot: Regulator of nonsense transcripts 1 homolog & original description: none	chromosome_2	106298357	106298357	Stop_gained
No Mercator4 annotation.other annotation available	RN2G052010	not classified & prot-scriber: f box domain containing protein & swissprot: no annotation & original description: none	chromosome_2	109009974	109009974	Stop_gained
No Mercator4 annotation.other annotation available	RN2G052010	not classified & prot-scriber: f box domain containing protein & swissprot: no annotation & original description: none	chromosome_2	109010199	109010199	Stop_gained
No Mercator4 annotation.other annotation available	RN2G052020	not classified & prot-scriber: f box domain containing protein & swissprot: no annotation & original description: none	chromosome_2	109014156	109014156	Stop_gained
No Mercator4 annotation.no other annotation available	RN2G052110	not classified & prot-scriber: no annotation & swissprot: no annotation & original description: none	chromosome_2	109106445	109106445	Stop_gained
No Mercator4 annotation.other annotation available	RN2G052160	not classified & prot-scriber: annexin protein & swissprot: Annexin D8 & original description: none	chromosome_2	109123866	109123866	Stop_gained
No Mercator4 annotation.no other annotation available	RN2G052990	not classified & prot-scriber: no annotation & swissprot: no annotation & original description: none	chromosome_2	109941866	109941866	Stop_gained
No Mercator4 annotation.other annotation available	RN2G053900	not classified & prot-scriber: u4 u6 u5 tri snrnp associated protein & swissprot: SART-1 family protein DOT2 & original description: none	chromosome_2	110877402	110877402	Stop_gained
No Mercator4 annotation.other annotation available	RN2G054080	not classified & prot-scriber: nitrate regulatory gene protein & swissprot: Protein ALTERED PHOSPHATE STARVATION RESPONSE 1 & original description: none	chromosome_2	110986613	110986613	Stop_gained
Protein translocation.nucleus.nuclear pore complex (NPC).central subcomplex.nucleoporin *(NUP98)	RN2G054900	nucleoporin of nuclear pore complex *(NUP98) & prot-scriber: peptidase s59 domain containing protein & swissprot: Nuclear pore complex protein NUP98A & original description: none	chromosome_2	111903969	111903969	Stop_gained
No Mercator4 annotation.other annotation available	RN2G055550	not classified & prot-scriber: mule domain containing protein & swissprot: no annotation & original description: none	chromosome_2	112692769	112692769	Stop_gained
No Mercator4 annotation.other annotation available	RN2G056150	not classified & prot-scriber: vhs domain containing protein & swissprot: TOM1-like protein 5 & original description: none	chromosome_2	113328613	113328613	Stop_gained
No Mercator4 annotation.other annotation available	RN2G056250	not classified & prot-scriber: arath receptor protein & swissprot: Receptor-like protein 6 & original description: none	chromosome_2	113394404	113394404	Stop_gained
No Mercator4 annotation.other annotation available	RN2G056790	not classified & prot-scriber: ornithine aminotransferase & swissprot: Protein DYAD & original description: none	chromosome_2	113973760	113973760	Stop_gained
Enzyme classification.EC_3 hydrolases.EC_3-2 glycosylase	RN2G058000	EC_3.2 glycosylase & prot-scriber: beta galactosidase & swissprot: Beta-galactosidase 8 & original description: none	chromosome_2	115139785	115139785	Stop_gained
No Mercator4 annotation.other annotation available	RN2G059300	not classified & prot-scriber: f box domain containing protein & swissprot: F-box protein At3g07870 & original description: none	chromosome_2	116403176	116403176	Stop_gained
No Mercator4 annotation.other annotation available	RN2G059320	not classified & prot-scriber: f box domain containing protein & swissprot: no annotation & original description: none	chromosome_2	116409583	116409583	Stop_gained
No Mercator4 annotation.other annotation available	RN2G059330	not classified & prot-scriber: f box domain containing protein & swissprot: no annotation & original description: none	chromosome_2	116411512	116411512	Stop_gained
No Mercator4 annotation.other annotation available	RN2G059790	not classified & prot-scriber: disease resistance rpp protein & swissprot: Disease resistance RPP13-like protein 4 & original description: none	chromosome_2	116868122	116868122	Stop_gained
No Mercator4 annotation.no other annotation available	RN2G059910	not classified & prot-scriber: no annotation & swissprot: no annotation & original description: none	chromosome_2	116897965	116897965	Stop_gained
No Mercator4 annotation.no other annotation available	RN2G059980	not classified & prot-scriber: no annotation & swissprot: no annotation & original description: none	chromosome_2	116969863	116969863	Stop_gained
Vesicle trafficking.vesicle tethering.RAB-GTPase membrane association.RAB-GTPase GDP-dissociation inhibitor *(RAB-GDI)	RN2G060050	RAB-GTPase GDP-dissociation inhibitor *(RAB-GDI) & prot-scriber: guanosine nucleotide diphosphate dissociation inhibitor & swissprot: Guanosine nucleotide diphosphate dissociation inhibitor At5g09550 & original description: none	chromosome_2	117208169	117208169	Stop_gained
Enzyme classification.EC_1 oxidoreductases.EC_1-14 oxidoreductase acting on paired donor with incorporation or reduction of molecular oxygen	RN2G060110	EC_1.14 oxidoreductase acting on paired donor with incorporation or reduction of molecular oxygen & prot-scriber: cytochrome p450 cyp736a12 & swissprot: Cytochrome P450 CYP736A12 & original description: none	chromosome_2	117229805	117229805	Stop_gained
No Mercator4 annotation.no other annotation available	RN2G060290	not classified & prot-scriber: no annotation & swissprot: no annotation & original description: none	chromosome_2	117384116	117384116	Stop_gained
No Mercator4 annotation.other annotation available	RN2G060310	not classified & prot-scriber: quality protein rna polymerase i specfc transcrpton ntaton factor rrn & swissprot: no annotation & original description: none	chromosome_2	117391415	117391415	Stop_gained
No Mercator4 annotation.other annotation available	RN2G060310	not classified & prot-scriber: quality protein rna polymerase i specfc transcrpton ntaton factor rrn & swissprot: no annotation & original description: none	chromosome_2	117392187	117392187	Stop_gained
No Mercator4 annotation.other annotation available	RN2G060320	not classified & prot-scriber: quality protein rna polymerase i specfc transcrpton ntaton factor rrn & swissprot: no annotation & original description: none	chromosome_2	117393082	117393082	Stop_gained
No Mercator4 annotation.other annotation available	RN2G060400	not classified & prot-scriber: nucleotid trans domain containing protein & swissprot: no annotation & original description: none	chromosome_2	117395653	117395653	Stop_gained
No Mercator4 annotation.other annotation available	RN2G060400	not classified & prot-scriber: cyclin n termial domai cotaiig protei & swissprot: no annotation & original description: none	chromosome_2	117395653	117395653	Stop_gained
No Mercator4 annotation.other annotation available	RN2G060400	not classified & prot-scriber: nucleotid trans domain containing protein & swissprot: no annotation & original description: none	chromosome_2	117395740	117395740	Stop_gained
No Mercator4 annotation.other annotation available	RN2G060400	not classified & prot-scriber: cyclin n termial domai cotaiig protei & swissprot: no annotation & original description: none	chromosome_2	117395740	117395740	Stop_gained
No Mercator4 annotation.other annotation available	RN2G060400	not classified & prot-scriber: nucleotid trans domain containing protein & swissprot: no annotation & original description: none	chromosome_2	117395761	117395761	Stop_gained
No Mercator4 annotation.other annotation available	RN2G060400	not classified & prot-scriber: cyclin n termial domai cotaiig protei & swissprot: no annotation & original description: none	chromosome_2	117395761	117395761	Stop_gained
No Mercator4 annotation.no other annotation available	RN2G060350	not classified & prot-scriber: no annotation & swissprot: no annotation & original description: none	chromosome_2	117416098	117416098	Stop_gained
No Mercator4 annotation.other annotation available	RN2G060440	not classified & prot-scriber: nucleotid trans domain containing protein & swissprot: no annotation & original description: none	chromosome_2	117503646	117503646	Stop_gained
No Mercator4 annotation.no other annotation available	RN2G060500	not classified & prot-scriber: no annotation & swissprot: no annotation & original description: none	chromosome_2	117535358	117535358	Stop_gained
No Mercator4 annotation.other annotation available	RN2G060600	not classified & prot-scriber: c3h1 type domain containing protein & swissprot: no annotation & original description: none	chromosome_2	117624773	117624773	Stop_gained
Cell division.DNA replication.preinitiation.MCM replicative DNA helicase complex.component *(MCM2)	RN3G000120	component *(MCM2) of MCM replicative DNA helicase complex & prot-scriber: dna replication licensing factor mcm & swissprot: DNA replication licensing factor MCM2 & original description: none	chromosome_3	69563	69563	Stop_gained
Cell division.DNA replication.preinitiation.MCM replicative DNA helicase complex.component *(MCM2)	RN3G000120	component *(MCM2) of MCM replicative DNA helicase complex & prot-scriber: dna replication licensing factor mcm & swissprot: DNA replication licensing factor MCM2 & original description: none	chromosome_3	69968	69968	Stop_gained
No Mercator4 annotation.other annotation available	RN3G000750	not classified & prot-scriber: polynucleotide adenylyltransferase family protein & swissprot: no annotation & original description: none	chromosome_3	542121	542121	Stop_gained
RNA biosynthesis.DNA-binding transcriptional regulation.beta-barrel DNA-binding domain.LAV-ABI3 transcription factor	RN3G000820	LAV-ABI3 transcription factor & prot-scriber: b3 domain containing transcription factor fus & swissprot: B3 domain-containing transcription factor FUS3 & original description: none	chromosome_3	582623	582623	Stop_gained
Plant reproduction.seed formation.seed maturation.transcriptional regulator *(FUS3)	RN3G000820	transcriptional regulator *(FUS3) involved in seed maturation & prot-scriber: b3 domain containing transcription factor fus & swissprot: B3 domain-containing transcription factor FUS3 & original description: none	chromosome_3	582623	582623	Stop_gained
Plant reproduction.gametogenesis.male gametophyt.stamen initiation.signalling polypeptide *(TPD1)	RN3G001330	TDL precursor polypeptide & prot-scriber: tpd protein homolog & swissprot: TPD1 protein homolog 1 & original description: none	chromosome_3	1065198	1065198	Stop_gained
Amino acid metabolism.amino acid degradation.arginine degradation.urease accessory protein activities.urease accessory protein *(UreF)	RN3G002160	urease accessory protein *(UreF) & prot-scriber: urease accessory protein f & swissprot: Urease accessory protein F & original description: none	chromosome_3	1814362	1814362	Stop_gained
No Mercator4 annotation.other annotation available	RN3G003780	not classified & prot-scriber: protein rna directed dna methylation & swissprot: Protein RNA-directed DNA methylation 3 & original description: none	chromosome_3	3373015	3373015	Stop_gained
RNA biosynthesis.DNA-binding transcriptional regulation.basic DNA-binding domain.basic helix-loop-helix (bHLH) domain.bHLH class-Ib transcription factor	RN3G004680	bHLH class-Ib transcription factor & prot-scriber: bhlh domain containing protein & swissprot: Transcription factor ORG2 & original description: none	chromosome_3	4255568	4255568	Stop_gained
Nutrient uptake.micronutrient homeostasis.copper.bHLH-Ib-class transcriptional regulator *(CITF1)	RN3G004680	bHLH-Ib-class transcriptional regulator *(CITF1) of copper homeostasis & prot-scriber: bhlh domain containing protein & swissprot: Transcription factor ORG2 & original description: none	chromosome_3	4255568	4255568	Stop_gained
RNA processing.organelle RNA processing machinery.RNA modification.tRNA maturation.regulatory protein *(mTERF16)	RN3G005370	regulatory protein *(mTERF16) of tRNA maturation & prot-scriber: transcription termination factor mterf chloroplastic & swissprot: Transcription termination factor MTERF2, chloroplastic & original description: none	chromosome_3	4908772	4908772	Stop_gained
Chromatin organisation.DNA homeostasis.bifunctional ssDNA & RNA endonuclease *(ENDO)	RN3G005730	bifunctional ssDNA & RNA endonuclease *(ENDO) & prot-scriber: aspergillus nuclease s 1 & swissprot: Endonuclease 2 & original description: none	chromosome_3	5300725	5300725	Stop_gained
Enzyme classification.EC_3 hydrolases.EC_3-1 hydrolase acting on ester bond	RN3G005730	EC_3.1 hydrolase acting on ester bond & prot-scriber: aspergillus nuclease s 1 & swissprot: Endonuclease 2 & original description: none	chromosome_3	5300725	5300725	Stop_gained
Enzyme classification.EC_2 transferases.EC_2-7 transferase transferring phosphorus-containing group	RN3G006770	EC_2.7 transferase transferring phosphorus-containing group & prot-scriber: mitogen activated protein kinase & swissprot: Mitogen-activated protein kinase kinase kinase 20 & original description: none	chromosome_3	6648245	6648245	Stop_gained
Enzyme classification.EC_2 transferases.EC_2-7 transferase transferring phosphorus-containing group	RN3G006790	EC_2.7 transferase transferring phosphorus-containing group & prot-scriber: protein kinase domain containing & swissprot: Mitogen-activated protein kinase kinase kinase 20 & original description: none	chromosome_3	6665090	6665090	Stop_gained
RNA processing.organelle RNA processing machinery.RNA modification.C-to-U RNA editing.RNA editing factor *(MORF)	RN3G007050	RNA editing factor *(MORF) & prot-scriber: multiple organellar rna editing factor 1 mitochondrial & swissprot: Multiple organellar RNA editing factor 1, mitochondrial & original description: none	chromosome_3	6833765	6833765	Stop_gained
No Mercator4 annotation.no other annotation available	RN3G007940	not classified & prot-scriber: no annotation & swissprot: no annotation & original description: none	chromosome_3	7729604	7729604	Stop_gained
No Mercator4 annotation.other annotation available	RN3G008110	not classified & prot-scriber: f box lrr repeat protein & swissprot: no annotation & original description: none	chromosome_3	7963838	7963838	Stop_gained
No Mercator4 annotation.other annotation available	RN3G008230	not classified & prot-scriber: f box lrr repeat protein & swissprot: F-box/LRR-repeat protein 3 & original description: none	chromosome_3	8057269	8057269	Stop_gained
No Mercator4 annotation.other annotation available	RN3G008280	not classified & prot-scriber: adp ribosyl cyclase cyclic ribose hydrolase & swissprot: no annotation & original description: none	chromosome_3	8096041	8096041	Stop_gained
No Mercator4 annotation.other annotation available	RN3G008400	not classified & prot-scriber: u11 u12 small nuclear ribonucleoprotein kda protein & swissprot: U11/U12 small nuclear ribonucleoprotein 35 kDa protein & original description: none	chromosome_3	8234301	8234301	Stop_gained
No Mercator4 annotation.other annotation available	RN3G009070	not classified & prot-scriber: nb arc domain containing protein 8 & swissprot: Disease resistance protein RPS5 & original description: none	chromosome_3	8845866	8845866	Stop_gained
No Mercator4 annotation.other annotation available	RN3G009240	not classified & prot-scriber: transposase 23 domain containing protein & swissprot: no annotation & original description: none	chromosome_3	9003217	9003217	Stop_gained
No Mercator4 annotation.other annotation available	RN3G009290	not classified & prot-scriber: disease resistance protein & swissprot: no annotation & original description: none	chromosome_3	9058078	9058078	Stop_gained
No Mercator4 annotation.other annotation available	RN3G009300	not classified & prot-scriber: disease resistance protein & swissprot: Probable disease resistance protein At1g61190 & original description: none	chromosome_3	9071375	9071375	Stop_gained
RNA biosynthesis.DNA-binding transcriptional regulation.beta-barrel DNA-binding domain.REM family.subgroup-F transcription factor	RN3G009330	REM subgroup-F transcription factor & prot-scriber: b3 domain containing protein & swissprot: B3 domain-containing protein At2g33720 & original description: none	chromosome_3	9102438	9102438	Stop_gained
No Mercator4 annotation.other annotation available	RN3G009500	not classified & prot-scriber: f box domain containing protein & swissprot: Putative F-box/LRR-repeat protein At3g18150 & original description: none	chromosome_3	9296517	9296517	Stop_gained
No Mercator4 annotation.other annotation available	RN3G009770	not classified & prot-scriber: pmd domain containing protein & swissprot: no annotation & original description: none	chromosome_3	9846880	9846880	Stop_gained
No Mercator4 annotation.other annotation available	RN3G010790	not classified & prot-scriber: ab hydrolase domain containing protein & swissprot: no annotation & original description: none	chromosome_3	11350511	11350511	Stop_gained
No Mercator4 annotation.other annotation available	RN3G011230	not classified & prot-scriber: pmd domain containing protein & swissprot: no annotation & original description: none	chromosome_3	11992161	11992161	Stop_gained
No Mercator4 annotation.other annotation available	RN3G011270	not classified & prot-scriber: non specific serine threonine protein kinase & swissprot: Serine/threonine-protein kinase WNK8 & original description: none	chromosome_3	12041017	12041017	Stop_gained
Chromatin organisation.histone chaperone activities.CAF1 histone chaperone complex.component *(CAF1c/MSI)	RN3G012520	component *(CAF1c/MSI) of CAF1 histone chaperone complex & prot-scriber: caf1c h4 bd domain containing protein & swissprot: WD-40 repeat-containing protein MSI4 & original description: none	chromosome_3	13684243	13684243	Stop_gained
Plant organogenesis.flower formation.autonomous floral-promotion pathway.component of histone deacetylase complex *(FVE)	RN3G012520	flowering time factor *(FVE) & prot-scriber: caf1c h4 bd domain containing protein & swissprot: WD-40 repeat-containing protein MSI4 & original description: none	chromosome_3	13684243	13684243	Stop_gained
Protein biosynthesis.organellar translation machinery.plastidial ribosome biogenesis.rRNA maturation.endoribonuclease *(RNC3/4)	RN3G012650	endoribonuclease *(RNC3/4) & prot-scriber: rnase iii domain containing protein & swissprot: no annotation & original description: none	chromosome_3	13823680	13823680	Stop_gained
RNA processing.mRNA silencing.miRNA pathway.miRNA biogenesis.scaffold factor *(CARP9) of HYL1-DCL1 association	RN3G012900	scaffold factor *(CARP9) of HYL1-DCL1 association & prot-scriber: occludin ell domain containing protein & swissprot: no annotation & original description: none	chromosome_3	14238998	14238998	Stop_gained
Enzyme classification.EC_2 transferases.EC_2-7 transferase transferring phosphorus-containing group	RN3G013680	EC_2.7 transferase transferring phosphorus-containing group & prot-scriber: protein kinase domain containing & swissprot: Putative leucine-rich repeat receptor-like serine/threonine-protein kinase At2g19230 & original description: none	chromosome_3	15972381	15972381	Stop_gained
Enzyme classification.EC_2 transferases.EC_2-7 transferase transferring phosphorus-containing group	RN3G013680	EC_2.7 transferase transferring phosphorus-containing group & prot-scriber: protein kinase domain containing & swissprot: Putative leucine-rich repeat receptor-like serine/threonine-protein kinase At2g19230 & original description: none	chromosome_3	15976664	15976664	Stop_gained
No Mercator4 annotation.other annotation available	RN3G013780	not classified & prot-scriber: eb dh domain containing protein & swissprot: no annotation & original description: none	chromosome_3	16186792	16186792	Stop_gained
No Mercator4 annotation.other annotation available	RN3G014070	not classified & prot-scriber: nb arc domain containing protein 8 & swissprot: Probable disease resistance protein At5g63020 & original description: none	chromosome_3	16624630	16624630	Stop_gained
Chromatin organisation.post-translational histone modification.histone phosphorylation.protein kinase *(MLK)	RN3G014480	protein kinase *(MLK) & prot-scriber: casein kinase i & swissprot: Casein kinase 1-like protein HD16 & original description: none	chromosome_3	17443771	17443771	Stop_gained
Protein modification.phosphorylation.CK protein kinase families.MLK protein kinase	RN3G014480	MLK protein kinase & prot-scriber: casein kinase i & swissprot: Casein kinase 1-like protein HD16 & original description: none	chromosome_3	17443771	17443771	Stop_gained
Enzyme classification.EC_2 transferases.EC_2-7 transferase transferring phosphorus-containing group	RN3G014480	EC_2.7 transferase transferring phosphorus-containing group & prot-scriber: casein kinase i & swissprot: Casein kinase 1-like protein HD16 & original description: none	chromosome_3	17443771	17443771	Stop_gained
No Mercator4 annotation.other annotation available	RN3G014760	not classified & prot-scriber: atpase aaa domain containing protein 1 & swissprot: Arginine--tRNA ligase, chloroplastic/mitochondrial & original description: none	chromosome_3	18049740	18049740	Stop_gained
No Mercator4 annotation.no other annotation available	RN3G015260	not classified & prot-scriber: no annotation & swissprot: no annotation & original description: none	chromosome_3	18853287	18853287	Stop_gained
No Mercator4 annotation.other annotation available	RN3G016170	not classified & prot-scriber: reverse transcriptase ty copia pe domain containing protein & swissprot: no annotation & original description: none	chromosome_3	20260468	20260468	Stop_gained
No Mercator4 annotation.other annotation available	RN3G016170	not classified & prot-scriber: retrotran gag 3 domain containing protein & swissprot: no annotation & original description: none	chromosome_3	20260468	20260468	Stop_gained
No Mercator4 annotation.other annotation available	RN3G016170	not classified & prot-scriber: reverse transcriptase ty copia pe domain containing protein & swissprot: no annotation & original description: none	chromosome_3	20260656	20260656	Stop_gained
No Mercator4 annotation.other annotation available	RN3G016170	not classified & prot-scriber: retrotran gag 3 domain containing protein & swissprot: no annotation & original description: none	chromosome_3	20260656	20260656	Stop_gained
No Mercator4 annotation.other annotation available	RN3G016170	not classified & prot-scriber: reverse transcriptase ty copia pe domain containing protein & swissprot: no annotation & original description: none	chromosome_3	20260779	20260779	Stop_gained
No Mercator4 annotation.other annotation available	RN3G016170	not classified & prot-scriber: retrotran gag 3 domain containing protein & swissprot: no annotation & original description: none	chromosome_3	20260779	20260779	Stop_gained
No Mercator4 annotation.other annotation available	RN3G016170	not classified & prot-scriber: reverse transcriptase ty copia pe domain containing protein & swissprot: no annotation & original description: none	chromosome_3	20260896	20260896	Stop_gained
No Mercator4 annotation.other annotation available	RN3G016170	not classified & prot-scriber: retrotran gag 3 domain containing protein & swissprot: no annotation & original description: none	chromosome_3	20260896	20260896	Stop_gained
No Mercator4 annotation.no other annotation available	RN3G016360	not classified & prot-scriber: no annotation & swissprot: no annotation & original description: none	chromosome_3	20731825	20731825	Stop_gained
No Mercator4 annotation.other annotation available	RN3G016370	not classified & prot-scriber: lysosomal alpha mannosidase & swissprot: Probable alpha-mannosidase At5g13980 & original description: none	chromosome_3	20731825	20731825	Stop_gained
RNA processing.RNA homeostasis.mRNA deadenylation-dependent decay.mRNA deadenylation.CCR4-NOT complex.E3 ubiquitin ligase component *(NOT4)	RN3G016520	component *(NOT4) of mRNA deadenylation CCR4-NOT complex & prot-scriber: ccr not transcription complex subunit & swissprot: no annotation & original description: none	chromosome_3	21234136	21234136	Stop_gained
No Mercator4 annotation.other annotation available	RN3G016540	not classified & prot-scriber: acyl [ carrier protein] hydrolase & swissprot: no annotation & original description: none	chromosome_3	21354403	21354403	Stop_gained
No Mercator4 annotation.other annotation available	RN3G017710	not classified & prot-scriber: 1 4 alpha glucan branching enzyme 3 & swissprot: 1,4-alpha-glucan-branching enzyme 3, chloroplastic/amyloplastic & original description: none	chromosome_3	25154563	25154563	Stop_gained
No Mercator4 annotation.other annotation available	RN3G017720	not classified & prot-scriber: retrotrans gag domain containing protein & swissprot: no annotation & original description: none	chromosome_3	25163674	25163674	Stop_gained
No Mercator4 annotation.other annotation available	RN3G018430	not classified & prot-scriber: proteasome subunit beta type & swissprot: Proteasome subunit beta type-7-B & original description: none	chromosome_3	26372867	26372867	Stop_gained
No Mercator4 annotation.other annotation available	RN3G018430	not classified & prot-scriber: proteasome subunit beta type & swissprot: Proteasome subunit beta type-7-B & original description: none	chromosome_3	26373771	26373771	Stop_gained
No Mercator4 annotation.no other annotation available	RN3G019920	not classified & prot-scriber: no annotation & swissprot: no annotation & original description: none	chromosome_3	29986788	29986788	Stop_gained
No Mercator4 annotation.no other annotation available	RN3G020310	not classified & prot-scriber: no annotation & swissprot: no annotation & original description: none	chromosome_3	30928408	30928408	Stop_gained
No Mercator4 annotation.other annotation available	RN3G020680	not classified & prot-scriber: ubiquitin 5 domain containing protein & swissprot: no annotation & original description: none	chromosome_3	31980219	31980219	Stop_gained
RNA biosynthesis.DNA-dependent RNA polymerase complexes.RNA polymerase I complex.component *(NRPA2)	RN3G021410	component *(NRPA2) of RNA polymerase I complex & prot-scriber: dna directed rna polymerase subunit & swissprot: DNA-directed RNA polymerase I subunit 2 & original description: none	chromosome_3	34993978	34993978	Stop_gained
No Mercator4 annotation.other annotation available	RN3G021870	not classified & prot-scriber: acyl [ carrier protein] hydrolase & swissprot: Oleoyl-acyl carrier protein thioesterase 1, chloroplastic & original description: none	chromosome_3	37289372	37289372	Stop_gained
No Mercator4 annotation.other annotation available	RN3G022920	not classified & prot-scriber: prolamin like domain containing protein & swissprot: no annotation & original description: none	chromosome_3	42545477	42545477	Stop_gained
Protein homeostasis.ubiquitin-proteasome system.ubiquitin-fold protein conjugation.UBQ conjugation (ubiquitylation).polyubiquitination system.Ubc13-Uev1 conjugating E2 complex.component *(Uev1)	RN3G023010	component *(Uev1) of Ubc13-Uev1 E2 ubiquitin-conjugating enzyme complex & prot-scriber: mouse ubiquitin conjugating enzyme e2 variant & swissprot: Ubiquitin-conjugating enzyme E2 variant 1C & original description: none	chromosome_3	42964504	42964504	Stop_gained
Protein homeostasis.proteolysis.serine peptidase activities.DEG-type protease activities.endopeptidase *(DEG2)	RN3G023670	endopeptidase *(DEG2) & prot-scriber: protease do 10 mitochondrial & swissprot: Protease Do-like 10, mitochondrial & original description: none	chromosome_3	46224411	46224411	Stop_gained
Lipid metabolism.lipid trafficking.endoplasmic reticulum-plastid lipid transfer.phospholipid transverse translocation.ATP-dependent machinery.ALA-ALIS flippase complex.P4-type ATPase component *(ALA)	RN3G023770	active component *(ALA) of ALA-ALIS flippase complex & prot-scriber: phospholipid transporting atpase & swissprot: Phospholipid-transporting ATPase 1 & original description: none	chromosome_3	46720698	46720698	Stop_gained
Solute transport.primary active transport.P-type ATPase superfamily.P4 family.phospholipid flippase complex.P4-type ATPase component *(ALA)	RN3G023770	P4-type ATPase component *(ALA) of phospholipid flippase complex & prot-scriber: phospholipid transporting atpase & swissprot: Phospholipid-transporting ATPase 1 & original description: none	chromosome_3	46720698	46720698	Stop_gained
Enzyme classification.EC_3 hydrolases.EC_3-6 hydrolase acting on acid anhydride	RN3G023770	EC_3.6 hydrolase acting on acid anhydride & prot-scriber: phospholipid transporting atpase & swissprot: Phospholipid-transporting ATPase 1 & original description: none	chromosome_3	46720698	46720698	Stop_gained
No Mercator4 annotation.other annotation available	RN3G024270	not classified & prot-scriber: dde tnp domain containing protein & swissprot: no annotation & original description: none	chromosome_3	49198864	49198864	Stop_gained
No Mercator4 annotation.other annotation available	RN3G026410	not classified & prot-scriber: b3 domain containing protein & swissprot: Putative B3 domain-containing protein At5g66980 & original description: none	chromosome_3	55744683	55744683	Stop_gained
RNA biosynthesis.DNA-binding transcriptional regulation.basic DNA-binding domain.basic leucine zipper (bZIP) domain.bZIP class-F transcription factor	RN3G026540	bZIP class-F transcription factor & prot-scriber: bzip domain containing protein & swissprot: Basic leucine zipper 23 & original description: none	chromosome_3	56405703	56405703	Stop_gained
Nutrient uptake.micronutrient homeostasis.zinc.zinc cation sensor protein *(bZIP19/bZIP23)	RN3G026540	zinc cation sensor protein *(bZIP19/bZIP23)) & prot-scriber: bzip domain containing protein & swissprot: Basic leucine zipper 23 & original description: none	chromosome_3	56405703	56405703	Stop_gained
No Mercator4 annotation.other annotation available	RN3G026580	not classified & prot-scriber: nb arc domain containing protein & swissprot: Putative disease resistance RPP13-like protein 1 & original description: none	chromosome_3	56463319	56463319	Stop_gained
No Mercator4 annotation.other annotation available	RN3G026590	not classified & prot-scriber: disease resistance protein & swissprot: no annotation & original description: none	chromosome_3	56471626	56471626	Stop_gained
No Mercator4 annotation.other annotation available	RN3G026610	not classified & prot-scriber: disease resistance protein rpp & swissprot: Putative disease resistance RPP13-like protein 1 & original description: none	chromosome_3	56479905	56479905	Stop_gained
No Mercator4 annotation.other annotation available	RN3G026610	not classified & prot-scriber: disease resistance protein rpp & swissprot: Putative disease resistance RPP13-like protein 1 & original description: none	chromosome_3	56481153	56481153	Stop_gained
No Mercator4 annotation.no other annotation available	RN3G026720	not classified & prot-scriber: no annotation & swissprot: no annotation & original description: none	chromosome_3	56818403	56818403	Stop_gained
No Mercator4 annotation.other annotation available	RN3G026790	not classified & prot-scriber: tena thi 4 domain containing protein & swissprot: Bifunctional TH2 protein, mitochondrial & original description: none	chromosome_3	57160684	57160684	Stop_gained
No Mercator4 annotation.other annotation available	RN3G026800	not classified & prot-scriber: protein mon homolog isoform & swissprot: no annotation & original description: none	chromosome_3	57163937	57163937	Stop_gained
No Mercator4 annotation.other annotation available	RN3G027890	not classified & prot-scriber: f box domain containing protein & swissprot: Putative F-box/FBD/LRR-repeat protein At1g78760 & original description: none	chromosome_3	62370594	62370594	Stop_gained
No Mercator4 annotation.no other annotation available	RN3G028050	not classified & prot-scriber: no annotation & swissprot: no annotation & original description: none	chromosome_3	62963042	62963042	Stop_gained
Chromatin organisation.nucleosome remodeling.SWI/SNF chromatin remodeling complexes.MINU-associated complex.SMARCG component *(TPF/PMS2)	RN3G028510	SMARCG component *(TPF) of SWI/SNF chromatin remodeling complex & prot-scriber: phd finger family protein & swissprot: no annotation & original description: none	chromosome_3	64261517	64261517	Stop_gained
No Mercator4 annotation.other annotation available	RN3G028550	not classified & prot-scriber: swim type domain containing protein & swissprot: no annotation & original description: none	chromosome_3	64307605	64307605	Stop_gained
No Mercator4 annotation.other annotation available	RN3G031460	not classified & prot-scriber: methyltransf 11 domain containing protein & swissprot: no annotation & original description: none	chromosome_3	72154913	72154913	Stop_gained
No Mercator4 annotation.other annotation available	RN3G031670	not classified & prot-scriber: retrotran gag 3 domain containing protein & swissprot: no annotation & original description: none	chromosome_3	72875680	72875680	Stop_gained
No Mercator4 annotation.other annotation available	RN3G031780	not classified & prot-scriber: r3h domain containing protein & swissprot: no annotation & original description: none	chromosome_3	73342926	73342926	Stop_gained
No Mercator4 annotation.other annotation available	RN3G031830	not classified & prot-scriber: f box domain containing protein & swissprot: no annotation & original description: none	chromosome_3	73494488	73494488	Stop_gained
No Mercator4 annotation.other annotation available	RN3G032020	not classified & prot-scriber: fip domain containing protein & swissprot: no annotation & original description: none	chromosome_3	74158425	74158425	Stop_gained
Polyamine metabolism.putrescine biosynthesis.arginine decarboxylation pathway.arginine decarboxylase *(ADC1/2)	RN3G032110	arginine decarboxylase *(ADC1/2 & prot-scriber: arginine decarboxylase & swissprot: Arginine decarboxylase & original description: none	chromosome_3	74500572	74500572	Stop_gained
Enzyme classification.EC_4 lyases.EC_4-1 carbon-carbon lyase	RN3G032110	EC_4.1 carbon-carbon lyase & prot-scriber: arginine decarboxylase & swissprot: Arginine decarboxylase & original description: none	chromosome_3	74500572	74500572	Stop_gained
No Mercator4 annotation.no other annotation available	RN3G032230	not classified & prot-scriber: no annotation & swissprot: no annotation & original description: none	chromosome_3	74829368	74829368	Stop_gained
No Mercator4 annotation.other annotation available	RN3G032400	not classified & prot-scriber: rnase h type domain containing protein & swissprot: Putative ribonuclease H protein At1g65750 & original description: none	chromosome_3	75399365	75399365	Stop_gained
Protein homeostasis.ubiquitin-proteasome system.ubiquitin-fold protein conjugation.CULLIN-based E3 ubiquitin ligase activities.CUL4-based E3 ubiquitin ligase complexes.DCAF substrate adaptor component activities.substrate adaptor	RN3G033840	substrate adaptor of CUL4-based E3 ubiquitin ligase complex & prot-scriber: alpha galactosidase & swissprot: Alpha-galactosidase & original description: none	chromosome_3	79360444	79360444	Stop_gained
Enzyme classification.EC_3 hydrolases.EC_3-2 glycosylase	RN3G033840	EC_3.2 glycosylase & prot-scriber: alpha galactosidase & swissprot: Alpha-galactosidase & original description: none	chromosome_3	79360444	79360444	Stop_gained
No Mercator4 annotation.other annotation available	RN3G035490	not classified & prot-scriber: atp dependent dna helicase & swissprot: no annotation & original description: none	chromosome_3	82710600	82710600	Stop_gained
No Mercator4 annotation.no other annotation available	RN3G035790	not classified & prot-scriber: no annotation & swissprot: no annotation & original description: none	chromosome_3	83255745	83255745	Stop_gained
Cell wall organisation.cell wall proteins.hydroxyproline-rich glycoprotein activities.extensin activities.extensin glycosylation.alpha-1,3-arabinofuranosyltransferase *(ExAD)	RN3G038830	alpha-1,3-arabinofuranosyltransferase *(ExAD) & prot-scriber: egf domain containing protein & swissprot: Probable glucuronoxylan glucuronosyltransferase F8H & original description: none	chromosome_3	91409096	91409096	Stop_gained
No Mercator4 annotation.no other annotation available	RN3G039940	not classified & prot-scriber: no annotation & swissprot: no annotation & original description: none	chromosome_3	93147371	93147371	Stop_gained
No Mercator4 annotation.no other annotation available	RN3G040260	not classified & prot-scriber: no annotation & swissprot: no annotation & original description: none	chromosome_3	93731404	93731404	Stop_gained
Protein translocation.nucleus.nuclear pore complex (NPC).linker subcomplex.scaffold nucleoporin *(NUP93)	RN3G040360	scaffold nucleoporin of nuclear pore complex *(NUP93) & prot-scriber: nuclear pore complex protein nup93a & swissprot: Nuclear pore complex protein NUP93A & original description: none	chromosome_3	93919631	93919631	Stop_gained
No Mercator4 annotation.other annotation available	RN3G040560	not classified & prot-scriber: nuclear pore complex protein nup93a & swissprot: Nuclear pore complex protein NUP93A & original description: none	chromosome_3	94239629	94239629	Stop_gained
Cell division.cytokinesis.endoplasmic reticulum (ER) reorganisation.ER-tubule formation factor *(RHD3/RL)	RN3G041190	ER-tubule formation factor *(RHD3/RL) & prot-scriber: protein root hair defective homolog & swissprot: Protein ROOT HAIR DEFECTIVE 3 & original description: none	chromosome_3	95037995	95037995	Stop_gained
Cell wall organisation.lignin.monolignol biosynthesis.p-coumaroyl shikimate/quinate 3-hydroxylase *(C3H)	RN3G042520	p-coumaroyl shikimate/quinate 3-hydroxylase *(C3H) & prot-scriber: cytochrome p450 98a3 & swissprot: Cytochrome P450 98A2 & original description: none	chromosome_3	96961314	96961314	Stop_gained
Enzyme classification.EC_1 oxidoreductases.EC_1-14 oxidoreductase acting on paired donor with incorporation or reduction of molecular oxygen	RN3G042520	EC_1.14 oxidoreductase acting on paired donor with incorporation or reduction of molecular oxygen & prot-scriber: cytochrome p450 98a3 & swissprot: Cytochrome P450 98A2 & original description: none	chromosome_3	96961314	96961314	Stop_gained
No Mercator4 annotation.other annotation available	RN3G043110	not classified & prot-scriber: rnase h type domain containing protein & swissprot: no annotation & original description: none	chromosome_3	97978587	97978587	Stop_gained
No Mercator4 annotation.other annotation available	RN3G043220	not classified & prot-scriber: transposon protein & swissprot: no annotation & original description: none	chromosome_3	98232748	98232748	Stop_gained
No Mercator4 annotation.other annotation available	RN3G044130	not classified & prot-scriber: cell division control protein homolog & swissprot: no annotation & original description: none	chromosome_3	99519791	99519791	Stop_gained
No Mercator4 annotation.other annotation available	RN3G045000	not classified & prot-scriber: tho complex subunit & swissprot: THO complex subunit 3 & original description: none	chromosome_3	100978309	100978309	Stop_gained
No Mercator4 annotation.other annotation available	RN3G045210	not classified & prot-scriber: retrotrans gag domain containing protein & swissprot: no annotation & original description: none	chromosome_3	101233682	101233682	Stop_gained
No Mercator4 annotation.other annotation available	RN3G045210	not classified & prot-scriber: retrotrans gag domain containing protein & swissprot: no annotation & original description: none	chromosome_3	101233694	101233694	Stop_gained
No Mercator4 annotation.no other annotation available	RN3G046140	not classified & prot-scriber: no annotation & swissprot: no annotation & original description: none	chromosome_3	102397550	102397550	Stop_gained
No Mercator4 annotation.no other annotation available	RN3G046140	not classified & prot-scriber: no annotation & swissprot: no annotation & original description: none	chromosome_3	102397711	102397711	Stop_gained
No Mercator4 annotation.other annotation available	RN3G046160	not classified & prot-scriber: f box domain containing protein & swissprot: F-box/kelch-repeat protein At3g23880 & original description: none	chromosome_3	102400184	102400184	Stop_gained
No Mercator4 annotation.other annotation available	RN3G046370	not classified & prot-scriber: pentatricopeptide repeat containing protein chloroplastic & swissprot: Pentatricopeptide repeat-containing protein At2g29760, chloroplastic & original description: none	chromosome_3	102600677	102600677	Stop_gained
No Mercator4 annotation.no other annotation available	RN3G046730	not classified & prot-scriber: no annotation & swissprot: no annotation & original description: none	chromosome_3	103114330	103114330	Stop_gained
No Mercator4 annotation.other annotation available	RN3G047260	not classified & prot-scriber: cchc type domain containing protein & swissprot: no annotation & original description: none	chromosome_3	103785181	103785181	Stop_gained
Phytohormone action.jasmonic acid.perception and signal transduction.jasmonate-mediated regulatory activity.regulatory transcription factor *(ARF10/ARF16)	RN3G047290	transcriptional regulator *(ARF10/ARF16) involved in jasmonate-mediated signal transduction & prot-scriber: auxin response factor & swissprot: Auxin response factor 18 & original description: none	chromosome_3	103824038	103824038	Stop_gained
RNA biosynthesis.DNA-binding transcriptional regulation.beta-barrel DNA-binding domain.ARF transcription factor	RN3G047290	ARF transcription factor & prot-scriber: auxin response factor & swissprot: Auxin response factor 18 & original description: none	chromosome_3	103824038	103824038	Stop_gained
No Mercator4 annotation.other annotation available	RN3G049010	not classified & prot-scriber: tdbd domain containing protein & swissprot: no annotation & original description: none	chromosome_3	105568687	105568687	Stop_gained
No Mercator4 annotation.other annotation available	RN3G049010	not classified & prot-scriber: tdbd domain containing protein & swissprot: no annotation & original description: none	chromosome_3	105568719	105568719	Stop_gained
Protein homeostasis.ubiquitin-proteasome system.ubiquitin-fold protein conjugation.UBQ conjugation (ubiquitylation).UBQ ubiquitin-fold protein	RN3G049100	UBQ ubiquitin-fold protein & prot-scriber: orysj polyubiquitin & swissprot: Polyubiquitin & original description: none	chromosome_3	105629677	105629677	Stop_gained
Protein modification.glycosylation.N-linked glycosylation.oligosaccharyl transferase (OST) complex.component *(OST4)	RN3G049480	component *(OST4) of oligosaccharyl transferase (OST) complex & prot-scriber: dolichyl diphosphooligosaccharide protein glycosyltransferase subunit & swissprot: no annotation & original description: none	chromosome_3	106172285	106172285	Stop_gained
No Mercator4 annotation.no other annotation available	RN3G050350	not classified & prot-scriber: no annotation & swissprot: no annotation & original description: none	chromosome_3	107294655	107294655	Stop_gained
DNA damage response.homologous recombination repair (HR).BRCC regulatory holo-complex.BRCA1-A deubiquitination complex.component *(NBA1)	RN3G050630	component *(NBA1) of BRCC regulatory deubiquination complex & prot-scriber: brisc and brca a complex member & swissprot: no annotation & original description: none	chromosome_3	107563691	107563691	Stop_gained
Protein modification.phosphorylation.TKL protein kinase families.Lectin receptor-like protein kinase families.G-Lectin protein kinase activity.SD-2 protein kinase	RN3G051360	SD-2 protein kinase & prot-scriber: g type lectin s receptor erine threonine protein kinae & swissprot: Putative receptor protein kinase ZmPK1 & original description: none	chromosome_3	108202085	108202085	Stop_gained
Enzyme classification.EC_2 transferases.EC_2-7 transferase transferring phosphorus-containing group	RN3G051360	EC_2.7 transferase transferring phosphorus-containing group & prot-scriber: g type lectin s receptor erine threonine protein kinae & swissprot: Putative receptor protein kinase ZmPK1 & original description: none	chromosome_3	108202085	108202085	Stop_gained
No Mercator4 annotation.no other annotation available	RN3G051520	not classified & prot-scriber: no annotation & swissprot: no annotation & original description: none	chromosome_3	108363080	108363080	Stop_gained
Protein homeostasis.proteolysis.aspartic peptidase activities.Pepsin-type protease	RN3G052350	Pepsin-type protease & prot-scriber: peptidase a1 domain containing protein & swissprot: no annotation & original description: none	chromosome_3	108991295	108991295	Stop_gained
No Mercator4 annotation.other annotation available	RN3G052430	not classified & prot-scriber: mzb protein & swissprot: no annotation & original description: none	chromosome_3	109093948	109093948	Stop_gained
No Mercator4 annotation.no other annotation available	RN3G052550	not classified & prot-scriber: no annotation & swissprot: no annotation & original description: none	chromosome_3	109231800	109231800	Stop_gained
No Mercator4 annotation.no other annotation available	RN3G052550	not classified & prot-scriber: no annotation & swissprot: no annotation & original description: none	chromosome_3	109232344	109232344	Stop_gained
Solute transport.carrier-mediated transport.DMT superfamily.NST-TPT group.nucleotide sugar transporter *(UUAT)	RN3G052580	nucleotide sugar transporter *(UUAT) & prot-scriber: tpt domain containing protein & swissprot: Probable sugar phosphate/phosphate translocator At5g05820 & original description: none	chromosome_3	109278706	109278706	Stop_gained
Solute transport.carrier-mediated transport.DMT superfamily.NST-TPT group.nucleotide sugar transporter *(UUAT)	RN3G052580	nucleotide sugar transporter *(UUAT) & prot-scriber: tpt domain containing protein & swissprot: Probable sugar phosphate/phosphate translocator At5g05820 & original description: none	chromosome_3	109278786	109278786	Stop_gained
No Mercator4 annotation.no other annotation available	RN3G052960	not classified & prot-scriber: no annotation & swissprot: no annotation & original description: none	chromosome_3	109688187	109688187	Stop_gained
No Mercator4 annotation.other annotation available	RN3G054340	not classified & prot-scriber: ring type e3 ubiquitin transferase & swissprot: no annotation & original description: none	chromosome_3	110985386	110985386	Stop_gained
Enzyme classification.EC_1 oxidoreductases.EC_1-14 oxidoreductase acting on paired donor with incorporation or reduction of molecular oxygen	RN3G056020	EC_1.14 oxidoreductase acting on paired donor with incorporation or reduction of molecular oxygen & prot-scriber: cytochrome p450 cyp82d47 & swissprot: Dimethylnonatriene synthase & original description: none	chromosome_3	112469678	112469678	Stop_gained
Enzyme classification.EC_1 oxidoreductases.EC_1-14 oxidoreductase acting on paired donor with incorporation or reduction of molecular oxygen	RN3G056030	EC_1.14 oxidoreductase acting on paired donor with incorporation or reduction of molecular oxygen & prot-scriber: cytochrome p450 cyp82d47 & swissprot: Xanthotoxin 5-hydroxylase CYP82C4 & original description: none	chromosome_3	112477038	112477038	Stop_gained
No Mercator4 annotation.other annotation available	RN3G056890	not classified & prot-scriber: pentatricopeptide repeat containing protein mitochondrial & swissprot: Pentatricopeptide repeat-containing protein At2g20710, mitochondrial & original description: none	chromosome_3	113150394	113150394	Stop_gained
No Mercator4 annotation.other annotation available	RN3G057000	not classified & prot-scriber: sam domain containing protein & swissprot: no annotation & original description: none	chromosome_3	113222894	113222894	Stop_gained
Protein modification.phosphorylation.CAMK protein kinase families.CDPK protein kinase	RN3G057250	CDPK protein kinase & prot-scriber: arath calcium dependent protein kinase & swissprot: Calcium-dependent protein kinase 1 & original description: none	chromosome_3	113449734	113449734	Stop_gained
Multi-process regulation.calcium-dependent signalling.calcium sensor and kinase *(CPK)	RN3G057250	calcium sensor and kinase *(CPK) & prot-scriber: arath calcium dependent protein kinase & swissprot: Calcium-dependent protein kinase 1 & original description: none	chromosome_3	113449734	113449734	Stop_gained
Enzyme classification.EC_2 transferases.EC_2-7 transferase transferring phosphorus-containing group	RN3G057250	EC_2.7 transferase transferring phosphorus-containing group & prot-scriber: arath calcium dependent protein kinase & swissprot: Calcium-dependent protein kinase 1 & original description: none	chromosome_3	113449734	113449734	Stop_gained
No Mercator4 annotation.other annotation available	RN3G058220	not classified & prot-scriber: embryo defective & swissprot: no annotation & original description: none	chromosome_3	114198077	114198077	Stop_gained
Cell wall organisation.cellulose.cellulose synthase complex (CSC).secondary cell wall CSC.regulatory protein *(TED)	RN4G000090	cellulose synthase CSC-interactive protein *(TED) & prot-scriber: protein tracheary element differentiation & swissprot: Protein TRACHEARY ELEMENT DIFFERENTIATION-RELATED 7A & original description: none	chromosome_4	209266	209266	Stop_gained
No Mercator4 annotation.other annotation available	RN4G000100	not classified & prot-scriber: pentatricopeptide repeat containing protein mitochondrial & swissprot: Pentatricopeptide repeat-containing protein At2g17525, mitochondrial & original description: none	chromosome_4	209266	209266	Stop_gained
No Mercator4 annotation.other annotation available	RN4G000100	not classified & prot-scriber: pentatricopeptide repeat containing protein mitochondrial & swissprot: Pentatricopeptide repeat-containing protein At2g17525, mitochondrial & original description: none	chromosome_4	210622	210622	Stop_gained
No Mercator4 annotation.other annotation available	RN4G000100	not classified & prot-scriber: pentatricopeptide repeat containing protein mitochondrial & swissprot: Pentatricopeptide repeat-containing protein At2g17525, mitochondrial & original description: none	chromosome_4	211813	211813	Stop_gained
No Mercator4 annotation.other annotation available	RN4G000100	not classified & prot-scriber: pentatricopeptide repeat containing protein mitochondrial & swissprot: Pentatricopeptide repeat-containing protein At2g17525, mitochondrial & original description: none	chromosome_4	213109	213109	Stop_gained
No Mercator4 annotation.other annotation available	RN4G000100	not classified & prot-scriber: pentatricopeptide repeat containing protein mitochondrial & swissprot: Pentatricopeptide repeat-containing protein At2g17525, mitochondrial & original description: none	chromosome_4	213387	213387	Stop_gained
No Mercator4 annotation.other annotation available	RN4G000480	not classified & prot-scriber: caax amino terminal protease protein & swissprot: no annotation & original description: none	chromosome_4	646925	646925	Stop_gained
No Mercator4 annotation.other annotation available	RN4G000480	not classified & prot-scriber: caax amino terminal protease protein & swissprot: no annotation & original description: none	chromosome_4	647049	647049	Stop_gained
External stimuli response.pathogen.defense mechanisms.defense enzyme activities.defensin activities.defensin *(PDF3)	RN4G000610	defensin *(PDF3) & prot-scriber: atp synthase subunit beta chloroplastic & swissprot: no annotation & original description: none	chromosome_4	729486	729486	Stop_gained
Coenzyme metabolism.prenylquinone biosynthesis.ubiquinone biosynthesis.C-methyltransferase *(COQ5)	RN4G000860	C-methyltransferase *(COQ5) & prot-scriber: 2 methoxy polyprenyl benzoquinol methylase mitochondrial & swissprot: 2-methoxy-6-polyprenyl-1,4-benzoquinol methylase, mitochondrial & original description: none	chromosome_4	991417	991417	Stop_gained
No Mercator4 annotation.other annotation available	RN4G001010	not classified & prot-scriber: f box domain containing protein & swissprot: F-box protein At5g07610 & original description: none	chromosome_4	1093353	1093353	Stop_gained
Enzyme classification.EC_2 transferases.EC_2-7 transferase transferring phosphorus-containing group	RN4G001830	EC_2.7 transferase transferring phosphorus-containing group & prot-scriber: non specific serine threonine protein kinase & swissprot: LEAF RUST 10 DISEASE-RESISTANCE LOCUS RECEPTOR-LIKE PROTEIN KINASE-like 2.4 & original description: none	chromosome_4	1789289	1789289	Stop_gained
Secondary metabolism.terpenoids.terpene biosynthesis.triterpenoid synthase	RN4G001860	triterpenoid synthase & prot-scriber: cycloartenol synthase & swissprot: Cycloartenol synthase & original description: none	chromosome_4	1814019	1814019	Stop_gained
Enzyme classification.EC_5 isomerases.EC_5-4 intramolecular transferase	RN4G001860	EC_5.4 intramolecular transferase & prot-scriber: cycloartenol synthase & swissprot: Cycloartenol synthase & original description: none	chromosome_4	1814019	1814019	Stop_gained
RNA biosynthesis.DNA-binding transcriptional regulation.beta-hairpin exposed by alpha/beta-scaffold structure.FRS/FRF transcription factor	RN4G002150	FRS/FRF transcription factor & prot-scriber: two component response regulator orr & swissprot: Protein FAR1-RELATED SEQUENCE 5 & original description: none	chromosome_4	2040263	2040263	Stop_gained
Enzyme classification.EC_3 hydrolases.EC_3-4 hydrolase acting on peptide bond (peptidase)	RN4G002330	EC_3.4 hydrolase acting on peptide bond (peptidase) & prot-scriber: serine carboxypeptidase & swissprot: no annotation & original description: none	chromosome_4	2162579	2162579	Stop_gained
Cell division.DNA replication.organelle machinery.single-stranded DNA (ssDNA) maintenance.ssDNA-binding protein *(OSB)	RN4G002370	ssDNA-binding protein *(OSB) & prot-scriber: protein osb chloroplastic mitochondrial & swissprot: Protein OSB3, chloroplastic/mitochondrial & original description: none	chromosome_4	2198254	2198254	Stop_gained
RNA biosynthesis.organellar gene expression machinery.plastid-encoded RNA polymerase (PEP) complex.regulatory co-factor components.component *(TAC9)	RN4G002370	cofactor of plastid-encoded RNA polymerase *(TAC9) & prot-scriber: protein osb chloroplastic mitochondrial & swissprot: Protein OSB3, chloroplastic/mitochondrial & original description: none	chromosome_4	2198254	2198254	Stop_gained
No Mercator4 annotation.other annotation available	RN4G003530	not classified & prot-scriber: lrrnt 2 domain containing protein & swissprot: Receptor-like protein EIX2 & original description: none	chromosome_4	3392580	3392580	Stop_gained
Protein homeostasis.ubiquitin-proteasome system.ubiquitin-fold protein conjugation.CULLIN-based E3 ubiquitin ligase activities.CUL1-based/SCF E3 ubiquitin ligase complexes.F-BOX substrate adaptor component activities.substrate adaptor	RN4G003800	substrate adaptor of SCF E3 ubiquitin ligase complex & prot-scriber: f box protein skip & swissprot: F-box protein SKIP1 & original description: none	chromosome_4	3614814	3614814	Stop_gained
Cell division.meiotic recombination.meiotic double strand break initiation.accessory protein *(PRD2/MEI4)	RN4G004650	meiotic double strand break initiation accessory protein *(PRD2/MEI4) & prot-scriber: protein multipolar spindle isoform & swissprot: Protein MULTIPOLAR SPINDLE 1 & original description: none	chromosome_4	4680387	4680387	Stop_gained
No Mercator4 annotation.no other annotation available	RN4G004730	not classified & prot-scriber: no annotation & swissprot: no annotation & original description: none	chromosome_4	4767460	4767460	Stop_gained
No Mercator4 annotation.other annotation available	RN4G005110	not classified & prot-scriber: lrr and domain disease resistance protein & swissprot: Putative disease resistance protein RGA3 & original description: none	chromosome_4	5274440	5274440	Stop_gained
Cell division.meiotic recombination.meiotic double strand break initiation.accessory protein *(PRD2/MEI4)	RN4G005150	meiotic double strand break initiation accessory protein *(PRD2/MEI4) & prot-scriber: multipolar spindle protein & swissprot: no annotation & original description: none	chromosome_4	5324732	5324732	Stop_gained
Protein homeostasis.autophagy.phagophore expansion.membrane shuttling.ATG9-2-18 membrane-recruiting complex.component *(ATG18)	RN4G005200	component *(ATG18) of autophagosome ATG9-2-18 membrane shuttling complex & prot-scriber: autophagy protein & swissprot: Autophagy-related protein 18b & original description: none	chromosome_4	5342899	5342899	Stop_gained
No Mercator4 annotation.no other annotation available	RN4G005260	not classified & prot-scriber: no annotation & swissprot: no annotation & original description: none	chromosome_4	5426640	5426640	Stop_gained
No Mercator4 annotation.no other annotation available	RN4G005300	not classified & prot-scriber: no annotation & swissprot: no annotation & original description: none	chromosome_4	5447067	5447067	Stop_gained
No Mercator4 annotation.other annotation available	RN4G006410	not classified & prot-scriber: ab hydrolase domain containing protein & swissprot: Putative methylesterase 14, chloroplastic & original description: none	chromosome_4	6446950	6446950	Stop_gained
No Mercator4 annotation.other annotation available	RN4G006420	not classified & prot-scriber: ab hydrolase domain containing protein & swissprot: Putative methylesterase 14, chloroplastic & original description: none	chromosome_4	6454155	6454155	Stop_gained
No Mercator4 annotation.other annotation available	RN4G006610	not classified & prot-scriber: 5 nucleotidase domain containing protein ddb g027467 & swissprot: no annotation & original description: none	chromosome_4	6540412	6540412	Stop_gained
No Mercator4 annotation.no other annotation available	RN4G006560	not classified & prot-scriber: no annotation & swissprot: no annotation & original description: none	chromosome_4	6553587	6553587	Stop_gained
No Mercator4 annotation.no other annotation available	RN4G006560	not classified & prot-scriber: no annotation & swissprot: no annotation & original description: none	chromosome_4	6553943	6553943	Stop_gained
No Mercator4 annotation.other annotation available	RN4G006860	not classified & prot-scriber: dead box atp dependent rna helicase 3 & swissprot: DEAD-box ATP-dependent RNA helicase 3, chloroplastic & original description: none	chromosome_4	6967540	6967540	Stop_gained
No Mercator4 annotation.other annotation available	RN4G006870	not classified & prot-scriber: c2 domain containing protein & swissprot: no annotation & original description: none	chromosome_4	6972000	6972000	Stop_gained
No Mercator4 annotation.other annotation available	RN4G008090	not classified & prot-scriber: of ubiquitin modifier activating enzyme & swissprot: Valine--tRNA ligase, mitochondrial 1 & original description: none	chromosome_4	8055552	8055552	Stop_gained
No Mercator4 annotation.other annotation available	RN4G008090	not classified & prot-scriber: of ubiquitin modifier activating enzyme & swissprot: Valine--tRNA ligase, mitochondrial 1 & original description: none	chromosome_4	8055777	8055777	Stop_gained
No Mercator4 annotation.no other annotation available	RN4G008100	not classified & prot-scriber: no annotation & swissprot: no annotation & original description: none	chromosome_4	8086969	8086969	Stop_gained
No Mercator4 annotation.other annotation available	RN4G008290	not classified & prot-scriber: dol p glc 2 man 9 nac alha glucosyltransferase & swissprot: no annotation & original description: none	chromosome_4	8372381	8372381	Stop_gained
No Mercator4 annotation.other annotation available	RN4G009060	not classified & prot-scriber: f box domain containing protein & swissprot: F-box/kelch-repeat protein At3g06240 & original description: none	chromosome_4	9479408	9479408	Stop_gained
No Mercator4 annotation.other annotation available	RN4G009840	not classified & prot-scriber: atp dependent dna helicase & swissprot: no annotation & original description: none	chromosome_4	10771336	10771336	Stop_gained
No Mercator4 annotation.other annotation available	RN4G010420	not classified & prot-scriber: serine threonine protein phosphatase & swissprot: no annotation & original description: none	chromosome_4	11783781	11783781	Stop_gained
No Mercator4 annotation.other annotation available	RN4G010600	not classified & prot-scriber: bhlh domain containing protein & swissprot: no annotation & original description: none	chromosome_4	11960155	11960155	Stop_gained
No Mercator4 annotation.other annotation available	RN4G010600	not classified & prot-scriber: bhlh domain containing protein & swissprot: no annotation & original description: none	chromosome_4	11960206	11960206	Stop_gained
Amino acid metabolism.aspartate group amino acid biosynthesis.aspartate-derived amino acids.bifunctional homoserine dehydrogenase and aspartate kinase	RN4G011530	bifunctional homoserine dehydrogenase and aspartate kinase & prot-scriber: bifunctional aspartokinase homoserine dehydrogenase 1 & swissprot: Bifunctional aspartokinase/homoserine dehydrogenase 2, chloroplastic & original description: none	chromosome_4	13022550	13022550	Stop_gained
Enzyme classification.EC_1 oxidoreductases.EC_1-1 oxidoreductase acting on CH-OH group of donor	RN4G011530	EC_1.1 oxidoreductase acting on CH-OH group of donor & prot-scriber: bifunctional aspartokinase homoserine dehydrogenase 1 & swissprot: Bifunctional aspartokinase/homoserine dehydrogenase 2, chloroplastic & original description: none	chromosome_4	13022550	13022550	Stop_gained
No Mercator4 annotation.other annotation available	RN4G012210	not classified & prot-scriber: ulp protease domain containing protein & swissprot: no annotation & original description: none	chromosome_4	13822323	13822323	Stop_gained
No Mercator4 annotation.other annotation available	RN4G012210	not classified & prot-scriber: dh n domain containing protein & swissprot: no annotation & original description: none	chromosome_4	13822323	13822323	Stop_gained
Enzyme classification.EC_2 transferases.EC_2-3 acyltransferase	RN4G012870	EC_2.3 acyltransferase & prot-scriber: non specific serine threonine protein kinase & swissprot: Rust resistance kinase Lr10 & original description: none	chromosome_4	14711137	14711137	Stop_gained
Enzyme classification.EC_2 transferases.EC_2-7 transferase transferring phosphorus-containing group	RN4G012870	EC_2.7 transferase transferring phosphorus-containing group & prot-scriber: non specific serine threonine protein kinase & swissprot: Rust resistance kinase Lr10 & original description: none	chromosome_4	14711137	14711137	Stop_gained
Nutrient uptake.nitrogen assimilation.ammonium assimilation.glutamate synthase activities.NADH-dependent glutamate synthase *(NADH-GOGAT)	RN4G012930	NADH-dependent glutamate synthase & prot-scriber: glutamate synthase nadh & swissprot: Glutamate synthase 1 [NADH], chloroplastic & original description: none	chromosome_4	14765559	14765559	Stop_gained
Enzyme classification.EC_1 oxidoreductases.EC_1-4 oxidoreductase acting on CH-NH2 group of donor	RN4G012930	EC_1.4 oxidoreductase acting on CH-NH2 group of donor & prot-scriber: glutamate synthase nadh & swissprot: Glutamate synthase 1 [NADH], chloroplastic & original description: none	chromosome_4	14765559	14765559	Stop_gained
No Mercator4 annotation.no other annotation available	RN4G013510	not classified & prot-scriber: no annotation & swissprot: no annotation & original description: none	chromosome_4	15753187	15753187	Stop_gained
RNA processing.organelle RNA processing machinery.RNA modification.C-to-U RNA editing.PPR-type RNA editing factor activities.RNA editing factor *(ECD1)	RN4G013520	RNA editing factor *(ECD1) & prot-scriber: quality protein pentatricopeptide repeat containing chloroplastic & swissprot: Pentatricopeptide repeat-containing protein At3g49170, chloroplastic & original description: none	chromosome_4	15756356	15756356	Stop_gained
RNA processing.mRNA silencing.miRNA pathway.miRNA biogenesis.cytidylyltransferase *(NTP2/6/7/8)	RN4G014060	miRNA cytidylyltransferase *(NTP2/6/7/8) & prot-scriber: ntp transf 2 domain containing protein & swissprot: no annotation & original description: none	chromosome_4	16166128	16166128	Stop_gained
Cell division.cell cycle organisation.sister chromatid separation.cohesin establishment.cohesin cofactor *(PDS5)	RN4G015100	cohesin cofactor *(PDS5) & prot-scriber: sister chromatid cohesion protein pds homolog a & swissprot: Sister chromatid cohesion protein PDS5 homolog B & original description: none	chromosome_4	17787120	17787120	Stop_gained
No Mercator4 annotation.other annotation available	RN4G016080	not classified & prot-scriber: protein serine threonine phosphatase & swissprot: no annotation & original description: none	chromosome_4	19339959	19339959	Stop_gained
No Mercator4 annotation.no other annotation available	RN4G016160	not classified & prot-scriber: no annotation & swissprot: no annotation & original description: none	chromosome_4	19533730	19533730	Stop_gained
No Mercator4 annotation.other annotation available	RN4G017050	not classified & prot-scriber: ribose phosphate isomerase a & swissprot: Probable ribose-5-phosphate isomerase 3, chloroplastic & original description: none	chromosome_4	21057427	21057427	Stop_gained
Photosynthesis.photophosphorylation.photosystem II.assembly.assembly factor *(HCF106)	RN4G017100	protein involved in PS-II assembly *(HCF106) & prot-scriber: sp tatb sec independent protein translocase tatb chloroplastic & swissprot: Sec-independent protein translocase protein TATB, chloroplastic & original description: none	chromosome_4	21159342	21159342	Stop_gained
Protein translocation.chloroplast.thylakoid membrane Tat translocation system.component *(cpTatB)	RN4G017100	component *(cpTatB) of thylakoid membrane Tat translocation system & prot-scriber: sp tatb sec independent protein translocase tatb chloroplastic & swissprot: Sec-independent protein translocase protein TATB, chloroplastic & original description: none	chromosome_4	21159342	21159342	Stop_gained
No Mercator4 annotation.no other annotation available	RN4G017520	not classified & prot-scriber: no annotation & swissprot: no annotation & original description: none	chromosome_4	21905105	21905105	Stop_gained
No Mercator4 annotation.other annotation available	RN4G017590	not classified & prot-scriber: cchc type domain containing protein & swissprot: Retrovirus-related Pol polyprotein from transposon TNT 1-94 & original description: none	chromosome_4	22083518	22083518	Stop_gained
No Mercator4 annotation.other annotation available	RN4G018060	not classified & prot-scriber: low temperature induced kda protein & swissprot: Low-temperature-induced 65 kDa protein & original description: none	chromosome_4	22892743	22892743	Stop_gained
No Mercator4 annotation.other annotation available	RN4G018140	not classified & prot-scriber: f box domain containing protein & swissprot: F-box protein CPR1 & original description: none	chromosome_4	23121481	23121481	Stop_gained
No Mercator4 annotation.other annotation available	RN4G018690	not classified & prot-scriber: rna helicase & swissprot: no annotation & original description: none	chromosome_4	24163438	24163438	Stop_gained
No Mercator4 annotation.other annotation available	RN4G018820	not classified & prot-scriber: ulp protease domain containing protein & swissprot: no annotation & original description: none	chromosome_4	24335445	24335445	Stop_gained
No Mercator4 annotation.other annotation available	RN4G019560	not classified & prot-scriber: serine threonine protein phosphatase long form & swissprot: no annotation & original description: none	chromosome_4	26636948	26636948	Stop_gained
No Mercator4 annotation.other annotation available	RN4G019560	not classified & prot-scriber: serine threonine protein phosphatase long form & swissprot: no annotation & original description: none	chromosome_4	26636975	26636975	Stop_gained
Carbohydrate metabolism.starch metabolism.biosynthesis.plastidial phosphoglucomutase	RN4G020100	plastidial phosphoglucomutase & prot-scriber: phosphoglucomutase alpha d glucose bisphosphate epenent & swissprot: Phosphoglucomutase, chloroplastic & original description: none	chromosome_4	27574419	27574419	Stop_gained
Enzyme classification.EC_5 isomerases.EC_5-4 intramolecular transferase	RN4G020100	EC_5.4 intramolecular transferase & prot-scriber: phosphoglucomutase alpha d glucose bisphosphate epenent & swissprot: Phosphoglucomutase, chloroplastic & original description: none	chromosome_4	27574419	27574419	Stop_gained
No Mercator4 annotation.no other annotation available	RN4G020500	not classified & prot-scriber: no annotation & swissprot: no annotation & original description: none	chromosome_4	28644106	28644106	Stop_gained
No Mercator4 annotation.other annotation available	RN4G023180	not classified & prot-scriber: duf 4216 domain containing protein & swissprot: no annotation & original description: none	chromosome_4	34623159	34623159	Stop_gained
No Mercator4 annotation.other annotation available	RN4G023180	not classified & prot-scriber: duf 4216 domain containing protein & swissprot: no annotation & original description: none	chromosome_4	34623180	34623180	Stop_gained
No Mercator4 annotation.other annotation available	RN4G023180	not classified & prot-scriber: duf 4216 domain containing protein & swissprot: no annotation & original description: none	chromosome_4	34623449	34623449	Stop_gained
Cell division.cell cycle organisation.metaphase to anaphase transition.Anaphase-Promoting Complex/Cyclosome (APC/C)-dependent ubiquitination.APC/C E3 ubiquitin ligase complex.substrate specificity module.substrate specificity component *(CDC20)	RN4G024520	substrate specificity component *(CDC20) of APC/C E3 ubiquitin ligase complex & prot-scriber: cell division cycle 20 1 cofactor of apc complex & swissprot: Cell division cycle 20.1, cofactor of APC complex & original description: none	chromosome_4	38426481	38426481	Stop_gained
No Mercator4 annotation.no other annotation available	RN4G024700	not classified & prot-scriber: no annotation & swissprot: no annotation & original description: none	chromosome_4	39341244	39341244	Stop_gained
No Mercator4 annotation.other annotation available	RN4G024910	not classified & prot-scriber: integrator complex subunit & swissprot: Cleavage and polyadenylation specificity factor subunit 3-II & original description: none	chromosome_4	39714301	39714301	Stop_gained
No Mercator4 annotation.other annotation available	RN4G024910	not classified & prot-scriber: cleavage and polyadenylation specificity factor subunit 3 & swissprot: Cleavage and polyadenylation specificity factor subunit 3-II & original description: none	chromosome_4	39714301	39714301	Stop_gained
DNA damage response.DNA damage tolerance (DDT) pathways.DNA helicase *(SRS2)	RN4G025160	DNA helicase *(SRS2) & prot-scriber: atp dependent dna helicase protein & swissprot: ATP-dependent DNA helicase SRS2-like protein At4g25120 & original description: none	chromosome_4	40349986	40349986	Stop_gained
No Mercator4 annotation.other annotation available	RN4G026120	not classified & prot-scriber: aldose 1 epimerase protein & swissprot: no annotation & original description: none	chromosome_4	43850265	43850265	Stop_gained
No Mercator4 annotation.other annotation available	RN4G026120	not classified & prot-scriber: aldose 1 epimerase protein & swissprot: no annotation & original description: none	chromosome_4	43850298	43850298	Stop_gained
No Mercator4 annotation.other annotation available	RN4G026220	not classified & prot-scriber: phosphoglycerate mutase protein & swissprot: no annotation & original description: none	chromosome_4	44362631	44362631	Stop_gained
Redox homeostasis.reactive oxygen scavenging.superoxide dismutase activities.iron superoxide dismutase *(FSD)	RN4G026260	iron superoxide dismutase *(FSD) & prot-scriber: superoxide dismutase 1 & swissprot: Superoxide dismutase [Fe] 2, chloroplastic & original description: none	chromosome_4	44439500	44439500	Stop_gained
RNA biosynthesis.organellar gene expression machinery.plastid-encoded RNA polymerase (PEP) complex.essential co-factor components.component *(PAP9/FSD2)	RN4G026260	cofactor of plastid-encoded RNA polymerase *(PAP9/FSD2) & prot-scriber: superoxide dismutase 1 & swissprot: Superoxide dismutase [Fe] 2, chloroplastic & original description: none	chromosome_4	44439500	44439500	Stop_gained
No Mercator4 annotation.other annotation available	RN4G026260	not classified & prot-scriber: superoxide dismutase [fe] 1 & swissprot: Superoxide dismutase [Fe], chloroplastic (Fragment) & original description: none	chromosome_4	44439500	44439500	Stop_gained
No Mercator4 annotation.other annotation available	RN4G026880	not classified & prot-scriber: aldo ket red domain containing protein & swissprot: no annotation & original description: none	chromosome_4	46666405	46666405	Stop_gained
Solute transport.channels.ligand-gated cation channel *(GLR)	RN4G026900	ligand-gated cation channel *(GLR) & prot-scriber: glutamate receptor & swissprot: Glutamate receptor 2.2 & original description: none	chromosome_4	46743158	46743158	Stop_gained
No Mercator4 annotation.no other annotation available	RN4G027180	not classified & prot-scriber: no annotation & swissprot: no annotation & original description: none	chromosome_4	47602999	47602999	Stop_gained
No Mercator4 annotation.other annotation available	RN4G027400	not classified & prot-scriber: transcriptase domain containing protein & swissprot: no annotation & original description: none	chromosome_4	48908131	48908131	Stop_gained
No Mercator4 annotation.no other annotation available	RN4G027600	not classified & prot-scriber: no annotation & swissprot: no annotation & original description: none	chromosome_4	50053778	50053778	Stop_gained
No Mercator4 annotation.no other annotation available	RN4G027600	not classified & prot-scriber: no annotation & swissprot: no annotation & original description: none	chromosome_4	50054256	50054256	Stop_gained
No Mercator4 annotation.other annotation available	RN4G028750	not classified & prot-scriber: swim type domain containing protein & swissprot: no annotation & original description: none	chromosome_4	55301389	55301389	Stop_gained
No Mercator4 annotation.other annotation available	RN4G028760	not classified & prot-scriber: f box lrr repeat protein & swissprot: no annotation & original description: none	chromosome_4	55302126	55302126	Stop_gained
RNA processing.pre-RNA splicing.spliceosome-associated non-snRNP factor activities.RNA splicing factor *(SR30/34)	RN4G029040	RNA splicing factor *(SR30/34) & prot-scriber: serine arginine rich splicing factor sr34a & swissprot: Serine/arginine-rich splicing factor SR34A & original description: none	chromosome_4	56488554	56488554	Stop_gained
No Mercator4 annotation.no other annotation available	RN4G029270	not classified & prot-scriber: no annotation & swissprot: no annotation & original description: none	chromosome_4	57044610	57044610	Stop_gained
Enzyme classification.EC_2 transferases.EC_2-1 transferase transferring one-carbon group	RN4G030370	EC_2.1 transferase transferring one-carbon group & prot-scriber: reverse transcriptase domain containing protein & swissprot: Salicylate carboxymethyltransferase & original description: none	chromosome_4	60995314	60995314	Stop_gained
Enzyme classification.EC_2 transferases.EC_2-1 transferase transferring one-carbon group	RN4G030370	EC_2.1 transferase transferring one-carbon group & prot-scriber: reverse transcriptase domain containing protein & swissprot: Salicylate carboxymethyltransferase & original description: none	chromosome_4	60995659	60995659	Stop_gained
Enzyme classification.EC_2 transferases.EC_2-1 transferase transferring one-carbon group	RN4G030370	EC_2.1 transferase transferring one-carbon group & prot-scriber: reverse transcriptase domain containing protein & swissprot: Salicylate carboxymethyltransferase & original description: none	chromosome_4	60995989	60995989	Stop_gained
Enzyme classification.EC_2 transferases.EC_2-1 transferase transferring one-carbon group	RN4G030370	EC_2.1 transferase transferring one-carbon group & prot-scriber: reverse transcriptase domain containing protein & swissprot: Salicylate carboxymethyltransferase & original description: none	chromosome_4	60997016	60997016	Stop_gained
Enzyme classification.EC_2 transferases.EC_2-1 transferase transferring one-carbon group	RN4G030370	EC_2.1 transferase transferring one-carbon group & prot-scriber: reverse transcriptase domain containing protein & swissprot: Salicylate carboxymethyltransferase & original description: none	chromosome_4	60997025	60997025	Stop_gained
Enzyme classification.EC_2 transferases.EC_2-1 transferase transferring one-carbon group	RN4G030370	EC_2.1 transferase transferring one-carbon group & prot-scriber: reverse transcriptase domain containing protein & swissprot: Salicylate carboxymethyltransferase & original description: none	chromosome_4	60997492	60997492	Stop_gained
No Mercator4 annotation.other annotation available	RN4G030490	not classified & prot-scriber: swim type domain containing protein & swissprot: no annotation & original description: none	chromosome_4	61218695	61218695	Stop_gained
Multi-process regulation.phosphoinositide signalling.phosphoinositide homeostasis.phosphatidylinositol 4-phosphate 5-kinase *(PIP5K)	RN4G030520	phosphatidylinositol 4-phosphate 5-kinase *(PIP5K) & prot-scriber: 1 phosphatidylinositol phosphate 5 kinase & swissprot: Phosphatidylinositol 4-phosphate 5-kinase 9 & original description: none	chromosome_4	61236669	61236669	Stop_gained
Enzyme classification.EC_2 transferases.EC_2-7 transferase transferring phosphorus-containing group	RN4G030520	EC_2.7 transferase transferring phosphorus-containing group & prot-scriber: 1 phosphatidylinositol phosphate 5 kinase & swissprot: Phosphatidylinositol 4-phosphate 5-kinase 9 & original description: none	chromosome_4	61236669	61236669	Stop_gained
No Mercator4 annotation.other annotation available	RN4G030600	not classified & prot-scriber: fbd f box protein & swissprot: F-box/FBD/LRR-repeat protein At1g78750 & original description: none	chromosome_4	61366867	61366867	Stop_gained
RNA processing.RNA transport.receptor-mediated nuclear transport.mRNA export.regulatory protein *(LNO1)	RN4G030850	regulatory protein *(LNO1) of mRNA export & prot-scriber: brct domain containing protein & swissprot: RNA-binding protein Y14A & original description: none	chromosome_4	62041770	62041770	Stop_gained
Protein translocation.nucleus.nuclear pore complex (NPC).cytoplasmic filaments.nucleoporin *(NUP214)	RN4G030850	nucleoporin of nuclear pore complex *(NUP214) & prot-scriber: brct domain containing protein & swissprot: RNA-binding protein Y14A & original description: none	chromosome_4	62041770	62041770	Stop_gained
No Mercator4 annotation.other annotation available	RN4G031580	not classified & prot-scriber: response regulatory domain containing protein & swissprot: no annotation & original description: none	chromosome_4	64223625	64223625	Stop_gained
No Mercator4 annotation.other annotation available	RN4G034530	not classified & prot-scriber: pectin acetylesterase & swissprot: Pectin acetylesterase 12 & original description: none	chromosome_4	73270534	73270534	Stop_gained
Secondary metabolism.phenolics.flavonoid biosynthesis.flavanones.type-I/II CHI-fold chalcone isomerase *(CHI)	RN4G035110	type-I/II CHI-fold chalcone isomerase *(CHI) & prot-scriber: chalcone flavanone isomerase 2 & swissprot: Chalcone--flavanone isomerase & original description: none	chromosome_4	75182571	75182571	Stop_gained
Enzyme classification.EC_5 isomerases.EC_5-5 intramolecular lyase	RN4G035110	EC_5.5 intramolecular lyase & prot-scriber: chalcone flavanone isomerase 2 & swissprot: Chalcone--flavanone isomerase & original description: none	chromosome_4	75182571	75182571	Stop_gained
No Mercator4 annotation.no other annotation available	RN4G037320	not classified & prot-scriber: no annotation & swissprot: no annotation & original description: none	chromosome_4	79612516	79612516	Stop_gained
Protein homeostasis.ubiquitin-proteasome system.membrane-associated protein degradation.ER-associated protein degradation (ERAD).delivery to proteasome.ubiquitin-proteasome shuttle factor *(DSK2)	RN4G037810	ubiquitin-proteasome shuttle factor *(DSK2) & prot-scriber: ubiquitin domain containing protein dsk2b & swissprot: Ubiquitin domain-containing protein DSK2b & original description: none	chromosome_4	80208166	80208166	Stop_gained
RNA biosynthesis.DNA-binding transcriptional regulation.helix-turn-helix DNA-binding domain.HOMEO domain.TALE transcription factor family.BEL transcription factor	RN4G040090	BEL transcription factor & prot-scriber: quality protein bel homeodomain & swissprot: BEL1-like homeodomain protein 1 & original description: none	chromosome_4	84449964	84449964	Stop_gained
RNA biosynthesis.DNA-binding transcriptional regulation.helix-turn-helix DNA-binding domain.HOMEO domain.TALE transcription factor family.BEL transcription factor	RN4G040090	BEL transcription factor & prot-scriber: quality protein bel homeodomain & swissprot: BEL1-like homeodomain protein 1 & original description: none	chromosome_4	84450009	84450009	Stop_gained
RNA processing.organelle RNA processing machinery.pre-RNA splicing.mitochondrial RNA splicing.RNA splicing factor *(RPF7)	RN4G040290	RNA splicing factor *(RPF7) & prot-scriber: pentatricopeptide repeat containing protein & swissprot: Pentatricopeptide repeat-containing protein At2g28050 & original description: none	chromosome_4	84802309	84802309	Stop_gained
Solute transport.carrier-mediated transport.MFS superfamily.phosphate transporter *(PHT1)	RN4G041150	phosphate transporter *(PHT1) & prot-scriber: affinity inorganic phosphate transporter & swissprot: Probable inorganic phosphate transporter 1-9 & original description: none	chromosome_4	86719613	86719613	Stop_gained
Nutrient uptake.phosphorus assimilation.phosphate uptake.phosphate transporter *(PHT1)	RN4G041150	phosphate transporter *(PHT1) & prot-scriber: affinity inorganic phosphate transporter & swissprot: Probable inorganic phosphate transporter 1-9 & original description: none	chromosome_4	86719613	86719613	Stop_gained
No Mercator4 annotation.other annotation available	RN4G042350	not classified & prot-scriber: reverse transcriptase domain containing protein & swissprot: no annotation & original description: none	chromosome_4	88564220	88564220	Stop_gained
No Mercator4 annotation.other annotation available	RN4G044210	not classified & prot-scriber: ulp protease domain containing protein & swissprot: no annotation & original description: none	chromosome_4	91247058	91247058	Stop_gained
No Mercator4 annotation.other annotation available	RN4G044790	not classified & prot-scriber: gdp l gaactose phosphoryase & swissprot: GDP-L-galactose phosphorylase 1 & original description: none	chromosome_4	92156750	92156750	Stop_gained
No Mercator4 annotation.no other annotation available	RN4G044870	not classified & prot-scriber: no annotation & swissprot: no annotation & original description: none	chromosome_4	92243725	92243725	Stop_gained
No Mercator4 annotation.no other annotation available	RN4G045300	not classified & prot-scriber: no annotation & swissprot: no annotation & original description: none	chromosome_4	92859410	92859410	Stop_gained
No Mercator4 annotation.other annotation available	RN4G046110	not classified & prot-scriber: serine threonine protein phosphatase long form & swissprot: Protein MAIN-LIKE 1 & original description: none	chromosome_4	93916111	93916111	Stop_gained
No Mercator4 annotation.other annotation available	RN4G046230	not classified & prot-scriber: duf 4218 domain containing protein & swissprot: no annotation & original description: none	chromosome_4	94100287	94100287	Stop_gained
No Mercator4 annotation.other annotation available	RN4G046550	not classified & prot-scriber: jacalin lectin protein & swissprot: Agglutinin & original description: none	chromosome_4	94694636	94694636	Stop_gained
Protein homeostasis.ubiquitin-proteasome system.26S proteasome.20S core particle.alpha-type components.alpha-type-6 component *(PAF)	RN4G047220	alpha-type-6 component *(PAF) of 26S proteasome & prot-scriber: 20s proteasome subunit alpha type & swissprot: Proteasome subunit alpha type-1-A & original description: none	chromosome_4	95437890	95437890	Stop_gained
Enzyme classification.EC_3 hydrolases.EC_3-4 hydrolase acting on peptide bond (peptidase)	RN4G047220	EC_3.4 hydrolase acting on peptide bond (peptidase) & prot-scriber: 20s proteasome subunit alpha type & swissprot: Proteasome subunit alpha type-1-A & original description: none	chromosome_4	95437890	95437890	Stop_gained
No Mercator4 annotation.other annotation available	RN4G047830	not classified & prot-scriber: bet v 1 domain containing protein & swissprot: MLP-like protein 43 & original description: none	chromosome_4	96151583	96151583	Stop_gained
No Mercator4 annotation.other annotation available	RN4G048470	not classified & prot-scriber: wrky transcription factor & swissprot: no annotation & original description: none	chromosome_4	96981911	96981911	Stop_gained
No Mercator4 annotation.other annotation available	RN4G048470	not classified & prot-scriber: wrky transcription factor & swissprot: no annotation & original description: none	chromosome_4	96982061	96982061	Stop_gained
No Mercator4 annotation.other annotation available	RN4G050430	not classified & prot-scriber: remorin c domain containing protein & swissprot: Remorin 4.1 & original description: none	chromosome_4	99323927	99323927	Stop_gained
Enzyme classification.EC_2 transferases.EC_2-1 transferase transferring one-carbon group	RN4G051760	EC_2.1 transferase transferring one-carbon group & prot-scriber: caffeic acid 3 o methyltransferase & swissprot: Caffeic acid 3-O-methyltransferase 1 & original description: none	chromosome_4	100911612	100911612	Stop_gained
No Mercator4 annotation.other annotation available	RN4G052460	not classified & prot-scriber: egf domain containing protein & swissprot: Wall-associated receptor kinase 2 & original description: none	chromosome_4	101774987	101774987	Stop_gained
Protein modification.phosphorylation.TKL protein kinase families.WAK/WAKL protein kinase	RN4G052470	WAK/WAKL protein kinase & prot-scriber: arath wall associated receptor kinase & swissprot: Wall-associated receptor kinase 3 & original description: none	chromosome_4	101780149	101780149	Stop_gained
Enzyme classification.EC_2 transferases.EC_2-7 transferase transferring phosphorus-containing group	RN4G052470	EC_2.7 transferase transferring phosphorus-containing group & prot-scriber: arath wall associated receptor kinase & swissprot: Wall-associated receptor kinase 3 & original description: none	chromosome_4	101780149	101780149	Stop_gained
No Mercator4 annotation.other annotation available	RN4G052540	not classified & prot-scriber: neither inactivation nor afterpotential protein & swissprot: no annotation & original description: none	chromosome_4	101852714	101852714	Stop_gained
Protein modification.cysteine disulfide formation.endoplasmic reticulum.protein disulfide isomerase *(PDI-B)	RN4G053120	protein disulfide isomerase *(PDI-B) & prot-scriber: mays protein disulfide isomerase & swissprot: Protein disulfide-isomerase 5-2 & original description: none	chromosome_4	102419038	102419038	Stop_gained
Enzyme classification.EC_1 oxidoreductases.EC_1-10 oxidoreductase acting on diphenol or related substance as donor	RN4G054030	EC_1.10 oxidoreductase acting on diphenol or related substance as donor & prot-scriber: cullin 2 domain containing protein & swissprot: Cullin-3A & original description: none	chromosome_4	103503384	103503384	Stop_gained
No Mercator4 annotation.no other annotation available	RN4G054420	not classified & prot-scriber: no annotation & swissprot: no annotation & original description: none	chromosome_4	103892934	103892934	Stop_gained
Nucleotide metabolism.purines.salvage pathway.hypoxanthine/guanine phosphoribosyltransferase *(HPRT)	RN4G054560	hypoxanthine/guanine phosphoribosyltransferase *(HPRT) & prot-scriber: hypoxanthine guanine phosphoribosyltransferase & swissprot: no annotation & original description: none	chromosome_4	103968390	103968390	Stop_gained
Enzyme classification.EC_2 transferases.EC_2-4 glycosyltransferase	RN4G054560	EC_2.4 glycosyltransferase & prot-scriber: hypoxanthine guanine phosphoribosyltransferase & swissprot: no annotation & original description: none	chromosome_4	103968390	103968390	Stop_gained
No Mercator4 annotation.no other annotation available	RN4G054680	not classified & prot-scriber: no annotation & swissprot: no annotation & original description: none	chromosome_4	104127824	104127824	Stop_gained
No Mercator4 annotation.no other annotation available	RN4G054680	not classified & prot-scriber: no annotation & swissprot: no annotation & original description: none	chromosome_4	104127934	104127934	Stop_gained
No Mercator4 annotation.no other annotation available	RN4G054700	not classified & prot-scriber: no annotation & swissprot: no annotation & original description: none	chromosome_4	104138348	104138348	Stop_gained
Vesicle trafficking.vesicle tethering.RAB-GTPase membrane association.RAB-GTPase geranylgeranyltransferase (RGT) complex.subunit alpha	RN4G054930	subunit alpha of RAB-GTPase geranylgeranyltransferase (RGT) complex & prot-scriber: geranylgeranyl transferase type subunit alpha & swissprot: Geranylgeranyl transferase type-2 subunit alpha 1 & original description: none	chromosome_4	104406712	104406712	Stop_gained
Enzyme classification.EC_2 transferases.EC_2-5 transferase transferring alkyl or aryl group, other than methyl group	RN4G054930	EC_2.5 transferase transferring alkyl or aryl group, other than methyl group & prot-scriber: geranylgeranyl transferase type subunit alpha & swissprot: Geranylgeranyl transferase type-2 subunit alpha 1 & original description: none	chromosome_4	104406712	104406712	Stop_gained
Amino acid metabolism.glutamate group amino acid biosynthesis.histidine biosynthesis.imidazoleglycerol-phosphate dehydratase	RN4G054970	imidazoleglycerol-phosphate dehydratase & prot-scriber: imidazoleglycerol phosphate dehydratase 1 & swissprot: Imidazoleglycerol-phosphate dehydratase 2, chloroplastic & original description: none	chromosome_4	104455246	104455246	Stop_gained
Enzyme classification.EC_4 lyases.EC_4-2 carbon-oxygen lyase	RN4G054970	EC_4.2 carbon-oxygen lyase & prot-scriber: imidazoleglycerol phosphate dehydratase 1 & swissprot: Imidazoleglycerol-phosphate dehydratase 2, chloroplastic & original description: none	chromosome_4	104455246	104455246	Stop_gained
Protein homeostasis.ubiquitin-proteasome system.ubiquitin-fold protein conjugation.HECT E3 ubiquitin ligase activities.E3 ubiquitin ligase *(UPL1)	RN4G055120	E3 ubiquitin ligase *(UPL1) & prot-scriber: hect type e3 ubiquitin transferase & swissprot: E3 ubiquitin-protein ligase UPL2 & original description: none	chromosome_4	104657825	104657825	Stop_gained
No Mercator4 annotation.other annotation available	RN4G055550	not classified & prot-scriber: bifunctional fucokinase fucose pyrophosphorylase & swissprot: Bifunctional fucokinase/fucose pyrophosphorylase & original description: none	chromosome_4	105210672	105210672	Stop_gained
Multi-process regulation.phosphoinositide signalling.inositol phosphate metabolism.light-independent inositol phosphate biosynthesis.myo-inositol polyphosphate kinase *(ITPK)	RN4G055820	myo-inositol polyphosphate kinase *(ITPK) & prot-scriber: inositol tetrakisphosphate 1 kinase & swissprot: Inositol-tetrakisphosphate 1-kinase 3 & original description: none	chromosome_4	105530866	105530866	Stop_gained
Multi-process regulation.phosphoinositide signalling.inositol phosphate metabolism.phosphatidylinositol biosynthesis.inositol trisphosphate kinase *(ITPK2)	RN4G055820	inositol trisphosphate kinase *(ITPK2) & prot-scriber: inositol tetrakisphosphate 1 kinase & swissprot: Inositol-tetrakisphosphate 1-kinase 3 & original description: none	chromosome_4	105530866	105530866	Stop_gained
Enzyme classification.EC_2 transferases.EC_2-7 transferase transferring phosphorus-containing group	RN4G055820	EC_2.7 transferase transferring phosphorus-containing group & prot-scriber: inositol tetrakisphosphate 1 kinase & swissprot: Inositol-tetrakisphosphate 1-kinase 3 & original description: none	chromosome_4	105530866	105530866	Stop_gained
No Mercator4 annotation.no other annotation available	RN4G056270	not classified & prot-scriber: no annotation & swissprot: no annotation & original description: none	chromosome_4	106092028	106092028	Stop_gained
Phytohormone action.signalling peptides.NCRP (non-cysteine-rich-peptide) category.phytosulfokine activity.pythosulfokine precursor polypeptide *(PSK)	RN4G056290	pythosulfokine precursor polypeptide *(PSK) & prot-scriber: phytosulfokine & swissprot: no annotation & original description: none	chromosome_4	106118384	106118384	Stop_gained
No Mercator4 annotation.other annotation available	RN4G056340	not classified & prot-scriber: dna primase large subunit & swissprot: no annotation & original description: none	chromosome_4	106188821	106188821	Stop_gained
Enzyme classification.EC_1 oxidoreductases.EC_1-14 oxidoreductase acting on paired donor with incorporation or reduction of molecular oxygen	RN4G057470	EC_1.14 oxidoreductase acting on paired donor with incorporation or reduction of molecular oxygen & prot-scriber: cytochrome p450 & swissprot: Cytochrome P450 81C13 & original description: none	chromosome_4	107239026	107239026	Stop_gained
No Mercator4 annotation.other annotation available	RN4G057680	not classified & prot-scriber: sasa domain containing protein & swissprot: Probable carbohydrate esterase At4g34215 & original description: none	chromosome_4	107457504	107457504	Stop_gained
No Mercator4 annotation.other annotation available	RN4G058300	not classified & prot-scriber: ferredoxin & swissprot: no annotation & original description: none	chromosome_4	108014708	108014708	Stop_gained
No Mercator4 annotation.no other annotation available	RN4G059580	not classified & prot-scriber: no annotation & swissprot: no annotation & original description: none	chromosome_4	109266830	109266830	Stop_gained
Protein modification.phosphorylation.TKL protein kinase families.LRR-XII protein kinase	RN4G059670	LRR-XII protein kinase & prot-scriber: lrr receptor serine threonine protein kinase & swissprot: MDIS1-interacting receptor like kinase 2 & original description: none	chromosome_4	109334476	109334476	Stop_gained
Enzyme classification.EC_2 transferases.EC_2-7 transferase transferring phosphorus-containing group	RN4G059670	EC_2.7 transferase transferring phosphorus-containing group & prot-scriber: lrr receptor serine threonine protein kinase & swissprot: MDIS1-interacting receptor like kinase 2 & original description: none	chromosome_4	109334476	109334476	Stop_gained
Protein modification.phosphorylation.TKL protein kinase families.LRR-XII protein kinase	RN4G059710	LRR-XII protein kinase & prot-scriber: lrr receptor serine threonine protein kinase & swissprot: MDIS1-interacting receptor like kinase 2 & original description: none	chromosome_4	109383828	109383828	Stop_gained
Enzyme classification.EC_2 transferases.EC_2-7 transferase transferring phosphorus-containing group	RN4G059710	EC_2.7 transferase transferring phosphorus-containing group & prot-scriber: lrr receptor serine threonine protein kinase & swissprot: MDIS1-interacting receptor like kinase 2 & original description: none	chromosome_4	109383828	109383828	Stop_gained
Enzyme classification.EC_2 transferases.EC_2-1 transferase transferring one-carbon group	RN4G060260	EC_2.1 transferase transferring one-carbon group & prot-scriber: caffeic acid 3 o methyltransferase & swissprot: Caffeic acid 3-O-methyltransferase 1 & original description: none	chromosome_4	109876401	109876401	Stop_gained
No Mercator4 annotation.no other annotation available	RN4G061510	not classified & prot-scriber: no annotation & swissprot: no annotation & original description: none	chromosome_4	111042002	111042002	Stop_gained
No Mercator4 annotation.no other annotation available	RN4G061810	not classified & prot-scriber: no annotation & swissprot: no annotation & original description: none	chromosome_4	111244070	111244070	Stop_gained
Coenzyme metabolism.tetrahydrofolate metabolism.tetrahydrofolate (THF) interconversions.5,10-methenyl-THF synthetase	RN4G061900	5,10-methenyl-THF synthetase & prot-scriber: methenyltetrahydrofolate synthase domain containing protein & swissprot: 5-formyltetrahydrofolate cyclo-ligase-like protein COG0212 & original description: none	chromosome_4	111317908	111317908	Stop_gained
No Mercator4 annotation.other annotation available	RN5G000130	not classified & prot-scriber: 26s proteasome non atpase regulatory subunit & swissprot: 26S proteasome non-ATPase regulatory subunit 12 homolog A & original description: none	chromosome_5	57656	57656	Stop_gained
No Mercator4 annotation.other annotation available	RN5G000130	not classified & prot-scriber: 26s proteasome non atpase regulatory subunit & swissprot: 26S proteasome non-ATPase regulatory subunit 12 homolog A & original description: none	chromosome_5	59534	59534	Stop_gained
Nucleotide metabolism.deoxynucleotides.biosynthesis.ribonucleoside-diphosphate reductase heterodimer.large subunit	RN5G000160	large subunit of ribonucleoside-diphosphate reductase heterodimer & prot-scriber: ribonucleoside diphosphate reductase large subunit & swissprot: Ribonucleoside-diphosphate reductase large subunit & original description: none	chromosome_5	59534	59534	Stop_gained
Enzyme classification.EC_1 oxidoreductases.EC_1-17 oxidoreductase acting on CH or CH2 group	RN5G000160	EC_1.17 oxidoreductase acting on CH or CH2 group & prot-scriber: ribonucleoside diphosphate reductase large subunit & swissprot: Ribonucleoside-diphosphate reductase large subunit & original description: none	chromosome_5	59534	59534	Stop_gained
RNA biosynthesis.DNA-binding transcriptional regulation.beta-hairpin exposed by alpha/beta-scaffold structure.AP2/ERF family.ERF subfamily.subgroup ERF-X transcription factor	RN5G000170	subgroup ERF-X transcription factor & prot-scriber: ethylene responsive transcription factor erf & swissprot: Ethylene-responsive transcription factor ABR1 & original description: none	chromosome_5	75462	75462	Stop_gained
Cytoskeleton organisation.microfilament network.actin filament protein	RN5G001390	actin filament protein & prot-scriber: actin & swissprot: Actin-7 & original description: none	chromosome_5	845718	845718	Stop_gained
Cell wall organisation.callose.callose synthase *(CalS)	RN5G002160	callose synthase *(CalS) & prot-scriber: 1 3 beta glucan synthase & swissprot: Callose synthase 5 & original description: none	chromosome_5	1572340	1572340	Stop_gained
Plant organogenesis.vascular system formation.phloem differentiation.sieve element formation.sieve plate pore formation.callose synthase *(CALS7)	RN5G002160	callose synthase *(CALS7) & prot-scriber: 1 3 beta glucan synthase & swissprot: Callose synthase 5 & original description: none	chromosome_5	1572340	1572340	Stop_gained
Enzyme classification.EC_2 transferases.EC_2-4 glycosyltransferase	RN5G002160	EC_2.4 glycosyltransferase & prot-scriber: 1 3 beta glucan synthase & swissprot: Callose synthase 5 & original description: none	chromosome_5	1572340	1572340	Stop_gained
Solute transport.carrier-mediated transport.CPA superfamily.CPA-2 family.proton:monovalent cation antiporter *(CHX)	RN5G002270	proton:monovalent cation antiporter *(CHX) & prot-scriber: k + h + antiporter & swissprot: Cation/H(+) antiporter 15 & original description: none	chromosome_5	1697725	1697725	Stop_gained
No Mercator4 annotation.other annotation available	RN5G002460	not classified & prot-scriber: carboxypeptidase & swissprot: no annotation & original description: none	chromosome_5	1813682	1813682	Stop_gained
No Mercator4 annotation.no other annotation available	RN5G002510	not classified & prot-scriber: no annotation & swissprot: no annotation & original description: none	chromosome_5	1855838	1855838	Stop_gained
Enzyme classification.EC_2 transferases.EC_2-4 glycosyltransferase	RN5G003700	EC_2.4 glycosyltransferase & prot-scriber: udp glycosyltransferase & swissprot: UDP-glycosyltransferase 74G1 & original description: none	chromosome_5	2876918	2876918	Stop_gained
No Mercator4 annotation.other annotation available	RN5G003770	not classified & prot-scriber: pentatricopeptide repeat containing protein mitochondrial & swissprot: Pentatricopeptide repeat-containing protein At2g13420, mitochondrial & original description: none	chromosome_5	2924586	2924586	Stop_gained
Cytoskeleton organisation.microtubular network.microtubule dynamics.cortical microtubule organisation.recruiting factor of Exocyst complex *(VETH)	RN5G003840	recruiting factor *(VETH) of Exocyst complex & prot-scriber: filament plant protein & swissprot: Filament-like plant protein (Fragment) & original description: none	chromosome_5	2974760	2974760	Stop_gained
Cytoskeleton organisation.microtubular network.microtubule dynamics.cortical microtubule organisation.recruiting factor of Exocyst complex *(VETH)	RN5G003870	recruiting factor *(VETH) of Exocyst complex & prot-scriber: filament plant protein & swissprot: Filament-like plant protein 3 & original description: none	chromosome_5	2983292	2983292	Stop_gained
Solute transport.carrier-mediated transport.APC superfamily.SulP family.sulfate transporter *(SULTR)	RN5G003870	sulfate transporter *(SULTR) & prot-scriber: filament plant protein & swissprot: Filament-like plant protein 3 & original description: none	chromosome_5	2984913	2984913	Stop_gained
No Mercator4 annotation.other annotation available	RN5G004260	not classified & prot-scriber: protein far sequence & swissprot: no annotation & original description: none	chromosome_5	3303533	3303533	Stop_gained
Solute transport.channels.CorA family.metal cation transporter *(MRS/MGT)	RN5G004270	metal cation transporter *(MRS/MGT) & prot-scriber: quality protein magnesium transporter mrs & swissprot: Magnesium transporter MRS2-F & original description: none	chromosome_5	3352572	3352572	Stop_gained
No Mercator4 annotation.no other annotation available	RN5G004630	not classified & prot-scriber: no annotation & swissprot: no annotation & original description: none	chromosome_5	3656208	3656208	Stop_gained
No Mercator4 annotation.no other annotation available	RN5G005280	not classified & prot-scriber: no annotation & swissprot: no annotation & original description: none	chromosome_5	4178204	4178204	Stop_gained
Enzyme classification.EC_2 transferases.EC_2-4 glycosyltransferase	RN5G006050	EC_2.4 glycosyltransferase & prot-scriber: udp glycosyltransferase protein & swissprot: Linamarin synthase 2 & original description: none	chromosome_5	5078606	5078606	Stop_gained
Enzyme classification.EC_2 transferases.EC_2-4 glycosyltransferase	RN5G006050	EC_2.4 glycosyltransferase & prot-scriber: udp glycosyltransferase protein & swissprot: Linamarin synthase 2 & original description: none	chromosome_5	5078866	5078866	Stop_gained
No Mercator4 annotation.other annotation available	RN5G006370	not classified & prot-scriber: abc transporter g family member & swissprot: ABC transporter G family member 1 & original description: none	chromosome_5	5504808	5504808	Stop_gained
No Mercator4 annotation.other annotation available	RN5G006600	not classified & prot-scriber: ribonuclease h domain containing protein & swissprot: no annotation & original description: none	chromosome_5	5784340	5784340	Stop_gained
No Mercator4 annotation.no other annotation available	RN5G006720	not classified & prot-scriber: no annotation & swissprot: no annotation & original description: none	chromosome_5	5945552	5945552	Stop_gained
No Mercator4 annotation.other annotation available	RN5G006750	not classified & prot-scriber: argonaute protein & swissprot: Protein argonaute 16 & original description: none	chromosome_5	5981590	5981590	Stop_gained
No Mercator4 annotation.other annotation available	RN5G006830	not classified & prot-scriber: leucine rich repeat extensin protein & swissprot: Leucine-rich repeat extensin-like protein 3 & original description: none	chromosome_5	6046178	6046178	Stop_gained
No Mercator4 annotation.other annotation available	RN5G006830	not classified & prot-scriber: leucine rich repeat extensin protein & swissprot: Leucine-rich repeat extensin-like protein 3 & original description: none	chromosome_5	6046954	6046954	Stop_gained
No Mercator4 annotation.no other annotation available	RN5G007140	not classified & prot-scriber: no annotation & swissprot: no annotation & original description: none	chromosome_5	6457164	6457164	Stop_gained
No Mercator4 annotation.no other annotation available	RN5G007520	not classified & prot-scriber: no annotation & swissprot: no annotation & original description: none	chromosome_5	6797908	6797908	Stop_gained
No Mercator4 annotation.no other annotation available	RN5G007530	not classified & prot-scriber: no annotation & swissprot: no annotation & original description: none	chromosome_5	6797908	6797908	Stop_gained
No Mercator4 annotation.other annotation available	RN5G007600	not classified & prot-scriber: udp n acetylmuramoyl l aay d gutamate 6 iamiopimeate igase & swissprot: no annotation & original description: none	chromosome_5	6839019	6839019	Stop_gained
No Mercator4 annotation.no other annotation available	RN5G007710	not classified & prot-scriber: no annotation & swissprot: no annotation & original description: none	chromosome_5	6909758	6909758	Stop_gained
No Mercator4 annotation.other annotation available	RN5G008080	not classified & prot-scriber: ab hydrolase domain containing protein & swissprot: Methylesterase 10 & original description: none	chromosome_5	7271516	7271516	Stop_gained
Enzyme classification.EC_1 oxidoreductases.EC_1-11 oxidoreductase acting on peroxide as acceptor	RN5G008450	EC_1.11 oxidoreductase acting on peroxide as acceptor & prot-scriber: anionic peroxidase & swissprot: Peroxidase 10 & original description: none	chromosome_5	7603063	7603063	Stop_gained
No Mercator4 annotation.other annotation available	RN5G008700	not classified & prot-scriber: tmem131 like domain containing protein & swissprot: no annotation & original description: none	chromosome_5	7855268	7855268	Stop_gained
Solute transport.channels.ligand-gated cation channel *(GLR)	RN5G009870	ligand-gated cation channel *(GLR) & prot-scriber: glutamate receptor & swissprot: Glutamate receptor 3.1 & original description: none	chromosome_5	9174688	9174688	Stop_gained
Lipid metabolism.glycerolipid metabolism.glycerolipid degradation.triacylglycerol lipase activities.diacyl-/triacylglycerol lipase activities.lipase *(OBL)	RN5G009990	lipase *(OBL) & prot-scriber: lipase 3 domain containing protein & swissprot: Triacylglycerol lipase OBL1 & original description: none	chromosome_5	9354483	9354483	Stop_gained
No Mercator4 annotation.other annotation available	RN5G010530	not classified & prot-scriber: alpha glucan phosphorylase 1 & swissprot: Alpha-glucan phosphorylase, H isozyme & original description: none	chromosome_5	10302565	10302565	Stop_gained
No Mercator4 annotation.other annotation available	RN5G010550	not classified & prot-scriber: transcriptase domain containing protein & swissprot: no annotation & original description: none	chromosome_5	10310551	10310551	Stop_gained
Enzyme classification.EC_2 transferases.EC_2-3 acyltransferase	RN5G010640	EC_2.3 acyltransferase & prot-scriber: anthranilate n hydroxyciamoyl bezoyltrasferase & swissprot: Uncharacterized acetyltransferase At3g50280 & original description: none	chromosome_5	10373550	10373550	Stop_gained
No Mercator4 annotation.other annotation available	RN5G011310	not classified & prot-scriber: long chain fatty acid coa ligase & swissprot: Long chain acyl-CoA synthetase 6, peroxisomal & original description: none	chromosome_5	11378505	11378505	Stop_gained
Protein modification.phosphorylation.TKL protein kinase families.LRR-XII protein kinase	RN5G011410	LRR-XII protein kinase & prot-scriber: ectin domain containing receptor kinase 1 & swissprot: Probable LRR receptor-like serine/threonine-protein kinase At3g47570 & original description: none	chromosome_5	11478142	11478142	Stop_gained
Enzyme classification.EC_2 transferases.EC_2-7 transferase transferring phosphorus-containing group	RN5G011410	EC_2.7 transferase transferring phosphorus-containing group & prot-scriber: ectin domain containing receptor kinase 1 & swissprot: Probable LRR receptor-like serine/threonine-protein kinase At3g47570 & original description: none	chromosome_5	11478142	11478142	Stop_gained
No Mercator4 annotation.other annotation available	RN5G011880	not classified & prot-scriber: sp dnaj chaperone protein dnaj & swissprot: no annotation & original description: none	chromosome_5	12054247	12054247	Stop_gained
No Mercator4 annotation.other annotation available	RN5G011880	not classified & prot-scriber: sp dnaj chaperone protein dnaj & swissprot: no annotation & original description: none	chromosome_5	12054296	12054296	Stop_gained
No Mercator4 annotation.other annotation available	RN5G011880	not classified & prot-scriber: sp dnaj chaperone protein dnaj & swissprot: no annotation & original description: none	chromosome_5	12054393	12054393	Stop_gained
No Mercator4 annotation.other annotation available	RN5G012030	not classified & prot-scriber: cacta en spm transposon protein & swissprot: no annotation & original description: none	chromosome_5	12309475	12309475	Stop_gained
No Mercator4 annotation.no other annotation available	RN5G012080	not classified & prot-scriber: no annotation & swissprot: no annotation & original description: none	chromosome_5	12444867	12444867	Stop_gained
Enzyme classification.EC_3 hydrolases.EC_3-2 glycosylase	RN5G012350	EC_3.2 glycosylase & prot-scriber: glucan endo beta & swissprot: Glucan endo-1,3-beta-glucosidase 1 & original description: none	chromosome_5	12881347	12881347	Stop_gained
No Mercator4 annotation.other annotation available	RN5G012660	not classified & prot-scriber: myb transcription factor & swissprot: no annotation & original description: none	chromosome_5	13335887	13335887	Stop_gained
No Mercator4 annotation.no other annotation available	RN5G013320	not classified & prot-scriber: no annotation & swissprot: no annotation & original description: none	chromosome_5	14321723	14321723	Stop_gained
No Mercator4 annotation.other annotation available	RN5G013490	not classified & prot-scriber: histidine kinase atp binding domain containing protein & swissprot: Protein NO VEIN & original description: none	chromosome_5	14596240	14596240	Stop_gained
No Mercator4 annotation.no other annotation available	RN5G013710	not classified & prot-scriber: no annotation & swissprot: no annotation & original description: none	chromosome_5	15028043	15028043	Stop_gained
No Mercator4 annotation.other annotation available	RN5G013830	not classified & prot-scriber: myb dna bind 3 domain containing protein & swissprot: no annotation & original description: none	chromosome_5	15223144	15223144	Stop_gained
No Mercator4 annotation.no other annotation available	RN5G013840	not classified & prot-scriber: no annotation & swissprot: no annotation & original description: none	chromosome_5	15247743	15247743	Stop_gained
Solute transport.carrier-mediated transport.MFS superfamily.organic anion transporter *(OATP)	RN5G014060	organic anion transporter *(OATP) & prot-scriber: mfs domain containing protein & swissprot: Probable sphingolipid transporter spinster homolog 3 & original description: none	chromosome_5	15669158	15669158	Stop_gained
No Mercator4 annotation.other annotation available	RN5G014100	not classified & prot-scriber: ef hand domain containing protein & swissprot: no annotation & original description: none	chromosome_5	15720429	15720429	Stop_gained
No Mercator4 annotation.other annotation available	RN5G014340	not classified & prot-scriber: glycine rich domain containing protein & swissprot: Glycine-rich domain-containing protein 1 & original description: none	chromosome_5	16166006	16166006	Stop_gained
Protein modification.phosphorylation.TKL protein kinase families.Lectin receptor-like protein kinase families.L-Lectin protein kinase	RN5G014680	L-Lectin protein kinase & prot-scriber: l type ectin domain containing receptor kinase 1 & swissprot: L-type lectin-domain containing receptor kinase IX.1 & original description: none	chromosome_5	16696483	16696483	Stop_gained
Enzyme classification.EC_2 transferases.EC_2-7 transferase transferring phosphorus-containing group	RN5G014680	EC_2.7 transferase transferring phosphorus-containing group & prot-scriber: l type ectin domain containing receptor kinase 1 & swissprot: L-type lectin-domain containing receptor kinase IX.1 & original description: none	chromosome_5	16696483	16696483	Stop_gained
Protein modification.phosphorylation.TKL protein kinase families.Lectin receptor-like protein kinase families.L-Lectin protein kinase	RN5G014680	L-Lectin protein kinase & prot-scriber: l type ectin domain containing receptor kinase 1 & swissprot: L-type lectin-domain containing receptor kinase IX.1 & original description: none	chromosome_5	16700057	16700057	Stop_gained
Enzyme classification.EC_2 transferases.EC_2-7 transferase transferring phosphorus-containing group	RN5G014680	EC_2.7 transferase transferring phosphorus-containing group & prot-scriber: l type ectin domain containing receptor kinase 1 & swissprot: L-type lectin-domain containing receptor kinase IX.1 & original description: none	chromosome_5	16700057	16700057	Stop_gained
Protein modification.phosphorylation.TKL protein kinase families.Lectin receptor-like protein kinase families.L-Lectin protein kinase	RN5G014680	L-Lectin protein kinase & prot-scriber: l type ectin domain containing receptor kinase 1 & swissprot: L-type lectin-domain containing receptor kinase IX.1 & original description: none	chromosome_5	16700379	16700379	Stop_gained
Enzyme classification.EC_2 transferases.EC_2-7 transferase transferring phosphorus-containing group	RN5G014680	EC_2.7 transferase transferring phosphorus-containing group & prot-scriber: l type ectin domain containing receptor kinase 1 & swissprot: L-type lectin-domain containing receptor kinase IX.1 & original description: none	chromosome_5	16700379	16700379	Stop_gained
Protein modification.phosphorylation.TKL protein kinase families.Lectin receptor-like protein kinase families.L-Lectin protein kinase	RN5G014680	L-Lectin protein kinase & prot-scriber: l type ectin domain containing receptor kinase 1 & swissprot: L-type lectin-domain containing receptor kinase IX.1 & original description: none	chromosome_5	16701220	16701220	Stop_gained
Enzyme classification.EC_2 transferases.EC_2-7 transferase transferring phosphorus-containing group	RN5G014680	EC_2.7 transferase transferring phosphorus-containing group & prot-scriber: l type ectin domain containing receptor kinase 1 & swissprot: L-type lectin-domain containing receptor kinase IX.1 & original description: none	chromosome_5	16701220	16701220	Stop_gained
No Mercator4 annotation.other annotation available	RN5G015090	not classified & prot-scriber: zinc finger mym type protein & swissprot: no annotation & original description: none	chromosome_5	17637198	17637198	Stop_gained
No Mercator4 annotation.other annotation available	RN5G015220	not classified & prot-scriber: nucleoside diphosphate kinase 2 & swissprot: no annotation & original description: none	chromosome_5	17869043	17869043	Stop_gained
No Mercator4 annotation.other annotation available	RN5G015220	not classified & prot-scriber: nucleoside diphosphate kinase 2 & swissprot: no annotation & original description: none	chromosome_5	17871575	17871575	Stop_gained
Cellular respiration.oxidative phosphorylation.NADH dehydrogenase complex.assembly.assembly factor *(NDUFAF7)	RN5G015470	assembly factor of NADH dehydrogenase complex *(NDUFAF7) & prot-scriber: j domain containing protein & swissprot: Iron-sulfur cluster co-chaperone protein HscB homolog & original description: none	chromosome_5	18384981	18384981	Stop_gained
Coenzyme metabolism.iron-sulfur cluster assembly machinery.mitochondrial ISC system.transfer phase.chaperone *(HSCB)	RN5G015470	chaperone HSCB of mitochondrial ISC system transfer phase & prot-scriber: j domain containing protein & swissprot: Iron-sulfur cluster co-chaperone protein HscB homolog & original description: none	chromosome_5	18384981	18384981	Stop_gained
No Mercator4 annotation.other annotation available	RN5G015610	not classified & prot-scriber: enzymatic polyprotein & swissprot: no annotation & original description: none	chromosome_5	18554422	18554422	Stop_gained
No Mercator4 annotation.other annotation available	RN5G015610	not classified & prot-scriber: enzymatic polyprotein & swissprot: no annotation & original description: none	chromosome_5	18554545	18554545	Stop_gained
No Mercator4 annotation.other annotation available	RN5G015610	not classified & prot-scriber: enzymatic polyprotein & swissprot: no annotation & original description: none	chromosome_5	18555247	18555247	Stop_gained
No Mercator4 annotation.other annotation available	RN5G015610	not classified & prot-scriber: enzymatic polyprotein & swissprot: no annotation & original description: none	chromosome_5	18556144	18556144	Stop_gained
No Mercator4 annotation.other annotation available	RN5G016320	not classified & prot-scriber: protein far red & swissprot: no annotation & original description: none	chromosome_5	20360384	20360384	Stop_gained
No Mercator4 annotation.other annotation available	RN5G016610	not classified & prot-scriber: swim type domain containing protein & swissprot: no annotation & original description: none	chromosome_5	21139264	21139264	Stop_gained
RNA biosynthesis.transcriptional co-regulation.OVATE transcriptional co-regulator *(OFP)	RN5G016690	transcriptional co-regulator *(OFP) & prot-scriber: transcription repressor & swissprot: Transcription repressor OFP7 & original description: none	chromosome_5	21348363	21348363	Stop_gained
No Mercator4 annotation.other annotation available	RN5G016970	not classified & prot-scriber: ssd domain containing protein & swissprot: no annotation & original description: none	chromosome_5	22112183	22112183	Stop_gained
No Mercator4 annotation.other annotation available	RN5G017730	not classified & prot-scriber: chromatin remodeling protein & swissprot: Protein CHROMATIN REMODELING 24 & original description: none	chromosome_5	23862548	23862548	Stop_gained
No Mercator4 annotation.other annotation available	RN5G018170	not classified & prot-scriber: pfkb domain containing protein & swissprot: no annotation & original description: none	chromosome_5	25075980	25075980	Stop_gained
No Mercator4 annotation.other annotation available	RN5G018190	not classified & prot-scriber: aldo ket red domain containing protein & swissprot: no annotation & original description: none	chromosome_5	25126426	25126426	Stop_gained
No Mercator4 annotation.no other annotation available	RN5G018530	not classified & prot-scriber: no annotation & swissprot: no annotation & original description: none	chromosome_5	26066101	26066101	Stop_gained
No Mercator4 annotation.other annotation available	RN5G018590	not classified & prot-scriber: peptidase s9 domain containing protein & swissprot: no annotation & original description: none	chromosome_5	26345820	26345820	Stop_gained
RNA biosynthesis.RNA polymerase II-dependent transcription.transcription co-activation.TFIId complex.component *(TAF4)	RN5G018620	component *(TAF4) of TFIId basal transcription regulation complex & prot-scriber: transcription initiation factor tfiid subunit 4b & swissprot: no annotation & original description: none	chromosome_5	26462403	26462403	Stop_gained
No Mercator4 annotation.other annotation available	RN5G018850	not classified & prot-scriber: zinc finger bed domain containing protein ricesleeper & swissprot: Zinc finger BED domain-containing protein RICESLEEPER 3 & original description: none	chromosome_5	27464898	27464898	Stop_gained
Plant reproduction.gametogenesis.male gametophyt.intine formation.transcriptional co-activator *(KIWI/KELP)	RN5G019490	transcriptional co-activator *(KIWI/KELP) involved in intine formation & prot-scriber: kelch domain containing protein isoform & swissprot: no annotation & original description: none	chromosome_5	28826022	28826022	Stop_gained
No Mercator4 annotation.other annotation available	RN5G019800	not classified & prot-scriber: cral trio domain containing protein & swissprot: no annotation & original description: none	chromosome_5	29508597	29508597	Stop_gained
No Mercator4 annotation.other annotation available	RN5G019950	not classified & prot-scriber: mannan endo 4 beta mannosidase & swissprot: Mannan endo-1,4-beta-mannosidase 2 & original description: none	chromosome_5	30041360	30041360	Stop_gained
No Mercator4 annotation.other annotation available	RN5G020000	not classified & prot-scriber: zinc finger bed domain containing protein ricesleeper & swissprot: Putative AC transposase & original description: none	chromosome_5	30246053	30246053	Stop_gained
No Mercator4 annotation.no other annotation available	RN5G020350	not classified & prot-scriber: no annotation & swissprot: no annotation & original description: none	chromosome_5	31948046	31948046	Stop_gained
No Mercator4 annotation.no other annotation available	RN5G021140	not classified & prot-scriber: no annotation & swissprot: no annotation & original description: none	chromosome_5	35922107	35922107	Stop_gained
No Mercator4 annotation.other annotation available	RN5G021620	not classified & prot-scriber: heavy metal associated isoprenylated plant protein & swissprot: Heavy metal-associated isoprenylated plant protein 26 & original description: none	chromosome_5	37144913	37144913	Stop_gained
No Mercator4 annotation.other annotation available	RN5G021960	not classified & prot-scriber: geranylgeranyl pyrophosphate synthase 11 chloroplastic & swissprot: Geranylgeranyl pyrophosphate synthase, chloroplastic & original description: none	chromosome_5	38122239	38122239	Stop_gained
No Mercator4 annotation.other annotation available	RN5G022070	not classified & prot-scriber: ulp protease domain containing protein & swissprot: no annotation & original description: none	chromosome_5	38353334	38353334	Stop_gained
RNA biosynthesis.DNA-binding transcriptional regulation.beta-barrel DNA-binding domain.ARF transcription factor	RN5G022170	ARF transcription factor & prot-scriber: auxin response factor & swissprot: Auxin response factor 2A & original description: none	chromosome_5	38576269	38576269	Stop_gained
No Mercator4 annotation.other annotation available	RN5G022430	not classified & prot-scriber: cdpk kinase & swissprot: no annotation & original description: none	chromosome_5	39439225	39439225	Stop_gained
No Mercator4 annotation.no other annotation available	RN5G024000	not classified & prot-scriber: no annotation & swissprot: no annotation & original description: none	chromosome_5	45759340	45759340	Stop_gained
No Mercator4 annotation.other annotation available	RN5G024550	not classified & prot-scriber: peptidase a2 domain containing protein & swissprot: no annotation & original description: none	chromosome_5	48074510	48074510	Stop_gained
No Mercator4 annotation.other annotation available	RN5G024920	not classified & prot-scriber: hydrolase domain containing protein & swissprot: no annotation & original description: none	chromosome_5	49526793	49526793	Stop_gained
No Mercator4 annotation.other annotation available	RN5G025520	not classified & prot-scriber: branched chain amino acid transferase protein & swissprot: Branched-chain-amino-acid aminotransferase-like protein 2 & original description: none	chromosome_5	54002090	54002090	Stop_gained
No Mercator4 annotation.other annotation available	RN5G025520	not classified & prot-scriber: branched chain amino acid transferase protein & swissprot: Branched-chain-amino-acid aminotransferase-like protein 2 & original description: none	chromosome_5	54008031	54008031	Stop_gained
No Mercator4 annotation.other annotation available	RN5G025860	not classified & prot-scriber: cchc type domain containing protein & swissprot: no annotation & original description: none	chromosome_5	57160394	57160394	Stop_gained
No Mercator4 annotation.other annotation available	RN5G026280	not classified & prot-scriber: cacta en spm transposon protein & swissprot: no annotation & original description: none	chromosome_5	60167073	60167073	Stop_gained
No Mercator4 annotation.other annotation available	RN5G026610	not classified & prot-scriber: reverse transcriptase ty copia pe domain containing protein & swissprot: Retrovirus-related Pol polyprotein from transposon RE1 & original description: none	chromosome_5	62698658	62698658	Stop_gained
No Mercator4 annotation.no other annotation available	RN5G026720	not classified & prot-scriber: no annotation & swissprot: no annotation & original description: none	chromosome_5	63457043	63457043	Stop_gained
No Mercator4 annotation.no other annotation available	RN5G027010	not classified & prot-scriber: no annotation & swissprot: no annotation & original description: none	chromosome_5	64576470	64576470	Stop_gained
No Mercator4 annotation.other annotation available	RN5G027190	not classified & prot-scriber: fcp homology domain containing protein & swissprot: no annotation & original description: none	chromosome_5	65381451	65381451	Stop_gained
No Mercator4 annotation.no other annotation available	RN5G027210	not classified & prot-scriber: no annotation & swissprot: no annotation & original description: none	chromosome_5	65456772	65456772	Stop_gained
No Mercator4 annotation.no other annotation available	RN5G027220	not classified & prot-scriber: no annotation & swissprot: no annotation & original description: none	chromosome_5	65474851	65474851	Stop_gained
No Mercator4 annotation.no other annotation available	RN5G027220	not classified & prot-scriber: no annotation & swissprot: no annotation & original description: none	chromosome_5	65475400	65475400	Stop_gained
No Mercator4 annotation.other annotation available	RN5G027550	not classified & prot-scriber: cchc type domain containing protein & swissprot: no annotation & original description: none	chromosome_5	66680611	66680611	Stop_gained
No Mercator4 annotation.other annotation available	RN5G027550	not classified & prot-scriber: cchc type domain containing protein & swissprot: no annotation & original description: none	chromosome_5	66681274	66681274	Stop_gained
No Mercator4 annotation.other annotation available	RN5G027660	not classified & prot-scriber: atp dependent dna helicase & swissprot: Replication protein A 70 kDa DNA-binding subunit B & original description: none	chromosome_5	66907992	66907992	Stop_gained
No Mercator4 annotation.other annotation available	RN5G027800	not classified & prot-scriber: chalcone isomerase domain containing protein & swissprot: Fatty-acid-binding protein 2 & original description: none	chromosome_5	67743329	67743329	Stop_gained
No Mercator4 annotation.other annotation available	RN5G027900	not classified & prot-scriber: bat2 n domain containing protein & swissprot: no annotation & original description: none	chromosome_5	68409049	68409049	Stop_gained
No Mercator4 annotation.no other annotation available	RN5G029030	not classified & prot-scriber: no annotation & swissprot: no annotation & original description: none	chromosome_5	72841857	72841857	Stop_gained
No Mercator4 annotation.other annotation available	RN5G029230	not classified & prot-scriber: pmd domain containing protein & swissprot: no annotation & original description: none	chromosome_5	73339044	73339044	Stop_gained
No Mercator4 annotation.other annotation available	RN5G029400	not classified & prot-scriber: quality protein sodium pyruvate cotransporter bass chloroplastic & swissprot: Sodium/pyruvate cotransporter BASS2, chloroplastic & original description: none	chromosome_5	73991895	73991895	Stop_gained
No Mercator4 annotation.no other annotation available	RN5G030400	not classified & prot-scriber: no annotation & swissprot: no annotation & original description: none	chromosome_5	77600356	77600356	Stop_gained
RNA biosynthesis.DNA-binding transcriptional regulation.beta-hairpin exposed by alpha/beta-scaffold structure.NAC transcription factor	RN5G030700	NAC transcription factor & prot-scriber: fe2og dioxygenase domain containing protein & swissprot: no annotation & original description: none	chromosome_5	78353221	78353221	Stop_gained
Enzyme classification.EC_1 oxidoreductases.EC_1-14 oxidoreductase acting on paired donor with incorporation or reduction of molecular oxygen	RN5G030700	EC_1.14 oxidoreductase acting on paired donor with incorporation or reduction of molecular oxygen & prot-scriber: fe2og dioxygenase domain containing protein & swissprot: no annotation & original description: none	chromosome_5	78353221	78353221	Stop_gained
Protein modification.phosphorylation.TKL protein kinase families.LRR-III protein kinase	RN5G030960	LRR-III protein kinase & prot-scriber: protein kinase domain containing & swissprot: Putative kinase-like protein TMKL1 & original description: none	chromosome_5	78942116	78942116	Stop_gained
Enzyme classification.EC_2 transferases.EC_2-7 transferase transferring phosphorus-containing group	RN5G030960	EC_2.7 transferase transferring phosphorus-containing group & prot-scriber: protein kinase domain containing & swissprot: Putative kinase-like protein TMKL1 & original description: none	chromosome_5	78942116	78942116	Stop_gained
Cell division.mitochondrion/peroxisome binary fission.dynamin-like protein *(DRP3)	RN5G031350	dynamin-like protein *(DRP3) & prot-scriber: dynamin protein 3a & swissprot: Dynamin-related protein 3A & original description: none	chromosome_5	79584060	79584060	Stop_gained
Protein homeostasis.protein quality control.plastidial Hsp70 chaperone system.chaperone *(cpHsc70)	RN5G031900	chaperone *(cpHsc70)) & prot-scriber: chaperone protein dnak & swissprot: Stromal 70 kDa heat shock-related protein, chloroplastic & original description: none	chromosome_5	80577479	80577479	Stop_gained
No Mercator4 annotation.no other annotation available	RN5G032990	not classified & prot-scriber: no annotation & swissprot: no annotation & original description: none	chromosome_5	82824732	82824732	Stop_gained
External stimuli response.temperature.heat response.organellar chaperone *(Clp-p/Clp-m)	RN5G033110	organellar chaperone *(Clp-p/Clp-m) & prot-scriber: chaperone protein clpb & swissprot: Chaperone protein ClpB3, mitochondrial & original description: none	chromosome_5	83111906	83111906	Stop_gained
Protein modification.phosphorylation.TKL protein kinase families.LRR-XII protein kinase	RN5G033250	LRR-XII protein kinase & prot-scriber: ectin domain containing receptor kinase 1 & swissprot: Receptor kinase-like protein Xa21 & original description: none	chromosome_5	83870229	83870229	Stop_gained
Enzyme classification.EC_2 transferases.EC_2-7 transferase transferring phosphorus-containing group	RN5G033250	EC_2.7 transferase transferring phosphorus-containing group & prot-scriber: ectin domain containing receptor kinase 1 & swissprot: Receptor kinase-like protein Xa21 & original description: none	chromosome_5	83870229	83870229	Stop_gained
Chromatin organisation.epigenetic state regulation.RNA-directed DNA methylation (RdDM) pathway.RNA polymerase-IV branch (siRNA generation).polymerase-IV-positioning factor *(SHH)	RN5G033700	RNA polymerase-IV-positioning factor *(SHH) & prot-scriber: homeobox domain containing protein & swissprot: Protein SAWADEE HOMEODOMAIN HOMOLOG 2 & original description: none	chromosome_5	84719378	84719378	Stop_gained
Protein homeostasis.ubiquitin-proteasome system.ubiquitin-fold protein conjugation.CULLIN-based E3 ubiquitin ligase activities.CUL1-based/SCF E3 ubiquitin ligase complexes.F-BOX substrate adaptor component activities.substrate adaptor	RN5G033700	substrate adaptor of SCF E3 ubiquitin ligase complex & prot-scriber: homeobox domain containing protein & swissprot: Protein SAWADEE HOMEODOMAIN HOMOLOG 2 & original description: none	chromosome_5	84719378	84719378	Stop_gained
No Mercator4 annotation.other annotation available	RN5G033730	not classified & prot-scriber: pentatricopeptide repeat containing protein mitochondrial & swissprot: Putative pentatricopeptide repeat-containing protein At1g12700, mitochondrial & original description: none	chromosome_5	84751351	84751351	Stop_gained
Coenzyme metabolism.chlorophyll metabolism.chlorophyll catabolism.phytol degradation.phytyl ester synthase *(PES)	RN5G034490	phytyl ester synthase *(PES) & prot-scriber: acyltransferase protein chloroplastic & swissprot: Phytyl ester synthase 1, chloroplastic & original description: none	chromosome_5	86326476	86326476	Stop_gained
No Mercator4 annotation.other annotation available	RN5G034650	not classified & prot-scriber: transposase 23 domain containing protein & swissprot: no annotation & original description: none	chromosome_5	86678492	86678492	Stop_gained
Enzyme classification.EC_2 transferases.EC_2-7 transferase transferring phosphorus-containing group	RN5G034710	EC_2.7 transferase transferring phosphorus-containing group & prot-scriber: cyclin dependent kinase homolog & swissprot: Cell division control protein 2 homolog & original description: none	chromosome_5	86779314	86779314	Stop_gained
Enzyme classification.EC_2 transferases.EC_2-7 transferase transferring phosphorus-containing group	RN5G034710	EC_2.7 transferase transferring phosphorus-containing group & prot-scriber: cyclin dependent kinase homolog & swissprot: Cell division control protein 2 homolog & original description: none	chromosome_5	86780309	86780309	Stop_gained
No Mercator4 annotation.other annotation available	RN5G034840	not classified & prot-scriber: f box protein & swissprot: F-box/kelch-repeat protein At1g57790 & original description: none	chromosome_5	86874947	86874947	Stop_gained
Chromatin organisation.histone chaperone activities.CAF1 histone chaperone complex.component *(CAF1a/FAS1)	RN5G035010	component *(CAF1a/FAS1) of CAF1 histone chaperone complex & prot-scriber: chromatin assembly factor subunit a & swissprot: Chromatin assembly factor 1 subunit FAS1 & original description: none	chromosome_5	87353766	87353766	Stop_gained
No Mercator4 annotation.other annotation available	RN5G035420	not classified & prot-scriber: beta amylase & swissprot: no annotation & original description: none	chromosome_5	88193424	88193424	Stop_gained
No Mercator4 annotation.other annotation available	RN5G035710	not classified & prot-scriber: myb transcription factor & swissprot: Transcription factor MYB23 & original description: none	chromosome_5	89228043	89228043	Stop_gained
No Mercator4 annotation.other annotation available	RN5G035810	not classified & prot-scriber: golgin candidate & swissprot: Golgin candidate 3 & original description: none	chromosome_5	89534967	89534967	Stop_gained
No Mercator4 annotation.no other annotation available	RN5G035950	not classified & prot-scriber: no annotation & swissprot: no annotation & original description: none	chromosome_5	89845929	89845929	Stop_gained
No Mercator4 annotation.other annotation available	RN5G036040	not classified & prot-scriber: o glycsyl hydrlases family prtein & swissprot: no annotation & original description: none	chromosome_5	90145876	90145876	Stop_gained
No Mercator4 annotation.other annotation available	RN5G036310	not classified & prot-scriber: f box domain containing protein & swissprot: no annotation & original description: none	chromosome_5	90786326	90786326	Stop_gained
No Mercator4 annotation.other annotation available	RN5G036630	not classified & prot-scriber: gtpase era mitochondrial & swissprot: GTP-binding protein ERG & original description: none	chromosome_5	91195935	91195935	Stop_gained
No Mercator4 annotation.other annotation available	RN5G036910	not classified & prot-scriber: f box protein & swissprot: no annotation & original description: none	chromosome_5	91694887	91694887	Stop_gained
No Mercator4 annotation.other annotation available	RN5G036980	not classified & prot-scriber: swim type domain containing protein & swissprot: no annotation & original description: none	chromosome_5	91718979	91718979	Stop_gained
No Mercator4 annotation.no other annotation available	RN5G037050	not classified & prot-scriber: no annotation & swissprot: no annotation & original description: none	chromosome_5	91853464	91853464	Stop_gained
No Mercator4 annotation.no other annotation available	RN5G037060	not classified & prot-scriber: no annotation & swissprot: no annotation & original description: none	chromosome_5	91857045	91857045	Stop_gained
No Mercator4 annotation.other annotation available	RN5G037350	not classified & prot-scriber: non specific serine threonine protein kinase & swissprot: no annotation & original description: none	chromosome_5	92166499	92166499	Stop_gained
No Mercator4 annotation.other annotation available	RN5G038490	not classified & prot-scriber: gdsl esterase lipase & swissprot: GDSL esterase/lipase LTL1 & original description: none	chromosome_5	93823379	93823379	Stop_gained
RNA processing.organelle RNA processing machinery.RNA modification.C-to-U RNA editing.PPR-type RNA editing factor activities.RNA editing factor *(ELI1)	RN5G038590	RNA editing factor *(ELI1) & prot-scriber: pentatricopeptide repeat containing protein chloroplastic & swissprot: Putative pentatricopeptide repeat-containing protein At5g59200, chloroplastic & original description: none	chromosome_5	94180298	94180298	Stop_gained
RNA processing.organelle RNA processing machinery.RNA modification.C-to-U RNA editing.PPR-type RNA editing factor activities.RNA editing factor *(ELI1)	RN5G038590	RNA editing factor *(ELI1) & prot-scriber: pentatricopeptide repeat containing protein chloroplastic & swissprot: Putative pentatricopeptide repeat-containing protein At5g59200, chloroplastic & original description: none	chromosome_5	94180630	94180630	Stop_gained
Vesicle trafficking.AP-5 cargo adaptor complex.large subunit beta *(AP5B)	RN5G039130	large subunit beta of AP-5 cargo adaptor complex & prot-scriber: ap complex subunit beta & swissprot: no annotation & original description: none	chromosome_5	94945190	94945190	Stop_gained
No Mercator4 annotation.other annotation available	RN5G040510	not classified & prot-scriber: pentatricopeptide repeat containing protein mitochondrial & swissprot: Pentatricopeptide repeat-containing protein At3g22470, mitochondrial & original description: none	chromosome_5	96929658	96929658	Stop_gained
No Mercator4 annotation.other annotation available	RN5G041100	not classified & prot-scriber: pentatricopeptide repeat containing protein mitochondrial & swissprot: Putative pentatricopeptide repeat-containing protein At1g12700, mitochondrial & original description: none	chromosome_5	97456521	97456521	Stop_gained
No Mercator4 annotation.other annotation available	RN5G041550	not classified & prot-scriber: gtd binding domain containing protein & swissprot: no annotation & original description: none	chromosome_5	97726846	97726846	Stop_gained
No Mercator4 annotation.other annotation available	RN5G041610	not classified & prot-scriber: atp dependent rna helicase & swissprot: no annotation & original description: none	chromosome_5	97759940	97759940	Stop_gained
No Mercator4 annotation.other annotation available	RN5G041880	not classified & prot-scriber: pgg domain containing protein & swissprot: Ankyrin repeat-containing protein ITN1 & original description: none	chromosome_5	98145121	98145121	Stop_gained
No Mercator4 annotation.other annotation available	RN5G042340	not classified & prot-scriber: protein serine threonine phosphatase & swissprot: Probable protein phosphatase 2C 25 & original description: none	chromosome_5	98603811	98603811	Stop_gained
No Mercator4 annotation.other annotation available	RN5G042530	not classified & prot-scriber: pmd domain containing protein & swissprot: no annotation & original description: none	chromosome_5	98762623	98762623	Stop_gained
No Mercator4 annotation.no other annotation available	RN5G042880	not classified & prot-scriber: no annotation & swissprot: no annotation & original description: none	chromosome_5	99076146	99076146	Stop_gained
No Mercator4 annotation.no other annotation available	RN5G042890	not classified & prot-scriber: no annotation & swissprot: no annotation & original description: none	chromosome_5	99077856	99077856	Stop_gained
Enzyme classification.EC_3 hydrolases.EC_3-2 glycosylase	RN5G043520	EC_3.2 glycosylase & prot-scriber: glucan endo beta glucosidase & swissprot: Glucan endo-1,3-beta-glucosidase & original description: none	chromosome_5	99639295	99639295	Stop_gained
No Mercator4 annotation.other annotation available	RN5G044650	not classified & prot-scriber: frigida protein & swissprot: no annotation & original description: none	chromosome_5	100866819	100866819	Stop_gained
No Mercator4 annotation.other annotation available	RN5G045000	not classified & prot-scriber: otu domain containing protein & swissprot: no annotation & original description: none	chromosome_5	101237993	101237993	Stop_gained
No Mercator4 annotation.other annotation available	RN5G045020	not classified & prot-scriber: casein kinase protein & swissprot: no annotation & original description: none	chromosome_5	101257706	101257706	Stop_gained
No Mercator4 annotation.other annotation available	RN5G045620	not classified & prot-scriber: disease resistance protein rga & swissprot: Putative disease resistance protein RGA3 & original description: none	chromosome_5	101953801	101953801	Stop_gained
No Mercator4 annotation.other annotation available	RN5G045630	not classified & prot-scriber: sugar transporter erd & swissprot: Sugar transporter ERD6-like 5 & original description: none	chromosome_5	101955699	101955699	Stop_gained
Enzyme classification.EC_3 hydrolases.EC_3-1 hydrolase acting on ester bond	RN5G047010	EC_3.1 hydrolase acting on ester bond & prot-scriber: gdsl esterase lipase & swissprot: GDSL esterase/lipase At1g54790 & original description: none	chromosome_5	103051321	103051321	Stop_gained
Cytoskeleton organisation.microtubular network.Kinesin microtubule-based motor protein activities.Kinesin-1-type motor protein	RN5G047020	Kinesin-1-type motor protein & prot-scriber: kinesin heavy chain & swissprot: Kinesin-like protein KIN-1 & original description: none	chromosome_5	103051321	103051321	Stop_gained
No Mercator4 annotation.no other annotation available	RN5G047140	not classified & prot-scriber: no annotation & swissprot: no annotation & original description: none	chromosome_5	103248594	103248594	Stop_gained
No Mercator4 annotation.no other annotation available	RN5G047140	not classified & prot-scriber: no annotation & swissprot: no annotation & original description: none	chromosome_5	103248628	103248628	Stop_gained
No Mercator4 annotation.other annotation available	RN5G047250	not classified & prot-scriber: pentatricopeptide repeat containing protein mitochondrial & swissprot: Pentatricopeptide repeat-containing protein At3g22470, mitochondrial & original description: none	chromosome_5	103367705	103367705	Stop_gained
No Mercator4 annotation.other annotation available	RN5G047250	not classified & prot-scriber: pentatricopeptide repeat containing protein mitochondrial & swissprot: Putative pentatricopeptide repeat-containing protein At1g12700, mitochondrial & original description: none	chromosome_5	103367705	103367705	Stop_gained
Protein modification.phosphorylation.TKL protein kinase families.LRR-XII protein kinase	RN5G047880	LRR-XII protein kinase & prot-scriber: ectin domain containing receptor kinase & swissprot: LRR receptor-like serine/threonine-protein kinase GSO1 & original description: none	chromosome_5	103925567	103925567	Stop_gained
Enzyme classification.EC_2 transferases.EC_2-7 transferase transferring phosphorus-containing group	RN5G047880	EC_2.7 transferase transferring phosphorus-containing group & prot-scriber: ectin domain containing receptor kinase & swissprot: LRR receptor-like serine/threonine-protein kinase GSO1 & original description: none	chromosome_5	103925567	103925567	Stop_gained
No Mercator4 annotation.other annotation available	RN5G048290	not classified & prot-scriber: pentatricopeptide repeat containing protein & swissprot: Pentatricopeptide repeat-containing protein At3g05340 & original description: none	chromosome_5	104361463	104361463	Stop_gained
No Mercator4 annotation.no other annotation available	RN5G048550	not classified & prot-scriber: no annotation & swissprot: no annotation & original description: none	chromosome_5	104591525	104591525	Stop_gained
Protein modification.phosphorylation.TKL protein kinase families.LRR-XII protein kinase	RN5G049080	LRR-XII protein kinase & prot-scriber: ectin domain containing receptor kinase 1 & swissprot: Receptor kinase-like protein Xa21 & original description: none	chromosome_5	105121998	105121998	Stop_gained
Enzyme classification.EC_2 transferases.EC_2-7 transferase transferring phosphorus-containing group	RN5G049080	EC_2.7 transferase transferring phosphorus-containing group & prot-scriber: ectin domain containing receptor kinase 1 & swissprot: Receptor kinase-like protein Xa21 & original description: none	chromosome_5	105121998	105121998	Stop_gained
No Mercator4 annotation.other annotation available	RN5G049430	not classified & prot-scriber: disease resistance protein rpp & swissprot: Putative disease resistance protein RGA3 & original description: none	chromosome_5	105531068	105531068	Stop_gained
No Mercator4 annotation.other annotation available	RN5G049430	not classified & prot-scriber: disease resistance protein rpp & swissprot: Putative disease resistance protein RGA3 & original description: none	chromosome_5	105531114	105531114	Stop_gained
No Mercator4 annotation.other annotation available	RN5G049570	not classified & prot-scriber: sm domain containing protein & swissprot: no annotation & original description: none	chromosome_5	105660221	105660221	Stop_gained
No Mercator4 annotation.other annotation available	RN5G049620	not classified & prot-scriber: atp dependent dna helicase q & swissprot: ATP-dependent DNA helicase Q-like 2 & original description: none	chromosome_5	105723951	105723951	Stop_gained
Cell division.DNA replication.telomere replication.telomeric dsDNA-binding protein	RN5G049630	telomeric dsDNA-binding protein & prot-scriber: myb domain containing protein & swissprot: no annotation & original description: none	chromosome_5	105789878	105789878	Stop_gained
RNA processing.pre-RNA splicing.spliceosome-associated non-snRNP factor activities.RNA splicing factor *(SR30/34)	RN5G049720	RNA splicing factor *(SR30/34) & prot-scriber: arginine serine rich splicing factor & swissprot: Serine/arginine-rich splicing factor SR30 & original description: none	chromosome_5	105803206	105803206	Stop_gained
Chromatin organisation.post-translational histone modification.histone methylation.lysine methylation.class-VI histone methyltransferase activities.histone methyltransferase *(ASHR2)	RN5G050000	histone methyltransferase *(ASHR2) & prot-scriber: set domain containing protein & swissprot: Histone-lysine N-methyltransferase ASHR2 & original description: none	chromosome_5	106044826	106044826	Stop_gained
No Mercator4 annotation.other annotation available	RN5G050080	not classified & prot-scriber: disease resistance protein rga & swissprot: Putative disease resistance protein RGA3 & original description: none	chromosome_5	106114868	106114868	Stop_gained
No Mercator4 annotation.other annotation available	RN5G050100	not classified & prot-scriber: pmei domain containing protein & swissprot: no annotation & original description: none	chromosome_5	106126139	106126139	Stop_gained
No Mercator4 annotation.other annotation available	RN5G050250	not classified & prot-scriber: f box domain containing protein & swissprot: F-box protein PP2-B15 & original description: none	chromosome_5	106174410	106174410	Stop_gained
Cell division.meiotic recombination.meiotic crossover.class-II/MUS81-dependent crossover pathway.FIGL1-FLIP meiotic crossover regulator complex.ATPase component *(FIGL1)	RN5G050690	ATPase component *(FIGL1) of FIGL1-FLIP meiotic crossover regulator complex & prot-scriber: atpase aaa domain containing protein & swissprot: ATPase family AAA domain-containing protein FIGL1 & original description: none	chromosome_5	106721532	106721532	Stop_gained
Enzyme classification.EC_3 hydrolases.EC_3-6 hydrolase acting on acid anhydride	RN5G050690	EC_3.6 hydrolase acting on acid anhydride & prot-scriber: atpase aaa domain containing protein & swissprot: ATPase family AAA domain-containing protein FIGL1 & original description: none	chromosome_5	106721532	106721532	Stop_gained
No Mercator4 annotation.no other annotation available	RN5G050710	not classified & prot-scriber: no annotation & swissprot: no annotation & original description: none	chromosome_5	106729194	106729194	Stop_gained
No Mercator4 annotation.other annotation available	RN5G050780	not classified & prot-scriber: rx n domain containing protein & swissprot: Putative disease resistance protein At3g14460 & original description: none	chromosome_5	106774737	106774737	Stop_gained
No Mercator4 annotation.other annotation available	RN5G050790	not classified & prot-scriber: disease resistance protein & swissprot: Putative disease resistance RPP13-like protein 1 & original description: none	chromosome_5	106777555	106777555	Stop_gained
No Mercator4 annotation.other annotation available	RN5G051360	not classified & prot-scriber: fba 3 domain containing protein & swissprot: no annotation & original description: none	chromosome_5	107199677	107199677	Stop_gained
RNA biosynthesis.RNA polymerase II-dependent transcription.RNA polymerase-II assembly and nuclear import.assembly factor *(RPAP3)	RN5G051440	polymerase-II assembly factor *(RPAP3) & prot-scriber: rpap3 c domain containing protein & swissprot: Outer envelope protein 64, chloroplastic & original description: none	chromosome_5	107248262	107248262	Stop_gained
Protein translocation.chloroplast.inner envelope TIC translocation system.AAA-ATPase motor complex.regulatory component *(YCF2)	RN5G051600	regulatory component *(YCF2) of AAA-ATPase motor complex & prot-scriber: protein ycf & swissprot: Protein Ycf2 & original description: none	chromosome_5	107350080	107350080	Stop_gained
No Mercator4 annotation.no other annotation available	RN5G051770	not classified & prot-scriber: no annotation & swissprot: no annotation & original description: none	chromosome_5	107407573	107407573	Stop_gained
No Mercator4 annotation.other annotation available	RN5G052470	not classified & prot-scriber: quality protein tetratricopeptide repeat homolog & swissprot: no annotation & original description: none	chromosome_5	107875324	107875324	Stop_gained
Cytoskeleton organisation.microfilament network.myosin microfilament-based motor protein activities.myosin adaptor protein *(MadA)	RN6G000050	myosin adaptor protein *(MadA) & prot-scriber: atpase domain containing protein & swissprot: no annotation & original description: none	chromosome_6	59107	59107	Stop_gained
No Mercator4 annotation.other annotation available	RN6G000050	not classified & prot-scriber: atpase domain containing protein & swissprot: no annotation & original description: none	chromosome_6	59107	59107	Stop_gained
Protein homeostasis.proteolysis.metallopeptidase activities.M16-class metallopeptidase activities.Nardilysin-type peptidase	RN6G000320	Nardilysin-type peptidase & prot-scriber: insulin degrading enzyme 1 & swissprot: Nardilysin-like & original description: none	chromosome_6	264829	264829	Stop_gained
Enzyme classification.EC_3 hydrolases.EC_3-4 hydrolase acting on peptide bond (peptidase)	RN6G000320	EC_3.4 hydrolase acting on peptide bond (peptidase) & prot-scriber: insulin degrading enzyme 1 & swissprot: Nardilysin-like & original description: none	chromosome_6	264829	264829	Stop_gained
Enzyme classification.EC_3 hydrolases.EC_3-2 glycosylase	RN6G002140	EC_3.2 glycosylase & prot-scriber: beta glucosidase & swissprot: Beta-D-xylosidase 1 & original description: none	chromosome_6	1663706	1663706	Stop_gained
Enzyme classification.EC_3 hydrolases.EC_3-2 glycosylase	RN6G002140	EC_3.2 glycosylase & prot-scriber: beta glucosidase & swissprot: Beta-xylosidase/alpha-L-arabinofuranosidase 2 & original description: none	chromosome_6	1663706	1663706	Stop_gained
No Mercator4 annotation.other annotation available	RN6G002770	not classified & prot-scriber: elongin c & swissprot: no annotation & original description: none	chromosome_6	2087181	2087181	Stop_gained
Lipid metabolism.fatty acid metabolism.fatty acid desaturation.first desaturation.delta-9 stearoyl-ACP desaturase *(AAD)	RN6G003200	delta-9 stearoyl-ACP desaturase *(AAD) & prot-scriber: stearoyl [acyl carrier protein] 9 desaturase 1 chloroplastic & swissprot: Stearoyl-[acyl-carrier-protein] 9-desaturase, chloroplastic & original description: none	chromosome_6	2312020	2312020	Stop_gained
Enzyme classification.EC_1 oxidoreductases.EC_1-14 oxidoreductase acting on paired donor with incorporation or reduction of molecular oxygen	RN6G003200	EC_1.14 oxidoreductase acting on paired donor with incorporation or reduction of molecular oxygen & prot-scriber: stearoyl [acyl carrier protein] 9 desaturase 1 chloroplastic & swissprot: Stearoyl-[acyl-carrier-protein] 9-desaturase, chloroplastic & original description: none	chromosome_6	2312020	2312020	Stop_gained
No Mercator4 annotation.no other annotation available	RN6G004230	not classified & prot-scriber: no annotation & swissprot: no annotation & original description: none	chromosome_6	3335729	3335729	Stop_gained
No Mercator4 annotation.other annotation available	RN6G005060	not classified & prot-scriber: malectin like domain containing protein & swissprot: Putative leucine-rich repeat receptor-like protein kinase At2g19210 & original description: none	chromosome_6	3995577	3995577	Stop_gained
Protein homeostasis.protein storage.seed storage protein activities.2S globulin	RN6G005160	2S globulin seed storage protein & prot-scriber: gh domain containing protein & swissprot: Chitinase 2 & original description: none	chromosome_6	4133304	4133304	Stop_gained
Protein homeostasis.protein storage.seed storage protein activities.2S globulin	RN6G005270	2S globulin seed storage protein & prot-scriber: gh domain containing protein & swissprot: Chitinase 1 & original description: none	chromosome_6	4203662	4203662	Stop_gained
Protein homeostasis.ubiquitin-proteasome system.ubiquitin-fold protein conjugation.CULLIN-based E3 ubiquitin ligase activities.CUL3-based E3 ubiquitin ligase complexes.BTB/POZ substrate adaptor component activities.substrate adaptor	RN6G005310	substrate adaptor of CUL3-based E3 ubiquitin ligase complex & prot-scriber: btb domain containing protein & swissprot: BTB/POZ domain-containing protein At5g60050 & original description: none	chromosome_6	4234161	4234161	Stop_gained
Protein homeostasis.ubiquitin-proteasome system.ubiquitin-fold protein conjugation.CULLIN-based E3 ubiquitin ligase activities.CUL3-based E3 ubiquitin ligase complexes.BTB/POZ substrate adaptor component activities.substrate adaptor	RN6G005310	substrate adaptor of CUL3-based E3 ubiquitin ligase complex & prot-scriber: btb domain containing protein & swissprot: BTB/POZ domain-containing protein At5g60050 & original description: none	chromosome_6	4234236	4234236	Stop_gained
Protein homeostasis.ubiquitin-proteasome system.ubiquitin-fold protein conjugation.CULLIN-based E3 ubiquitin ligase activities.CUL3-based E3 ubiquitin ligase complexes.BTB/POZ substrate adaptor component activities.substrate adaptor	RN6G005310	substrate adaptor of CUL3-based E3 ubiquitin ligase complex & prot-scriber: btb domain containing protein & swissprot: BTB/POZ domain-containing protein At5g60050 & original description: none	chromosome_6	4234460	4234460	Stop_gained
Protein modification.phosphorylation.AGC protein kinase families.AGC-VIIIb/plant-AGC4 protein kinase *(AGC4)	RN6G005320	AGC-VIIIb/plant-AGC4 protein kinase *(AGC4) & prot-scriber: arath serine threonine protein kinase & swissprot: Phototropin-1 & original description: none	chromosome_6	4238683	4238683	Stop_gained
External stimuli response.light.UV-A/blue light.phototropin-mediated photoperception.phototropin photoreceptor *(PHOT1/2)	RN6G005320	phototropin photoreceptor *(PHOT1/2) & prot-scriber: arath serine threonine protein kinase & swissprot: Phototropin-1 & original description: none	chromosome_6	4238683	4238683	Stop_gained
Enzyme classification.EC_2 transferases.EC_2-7 transferase transferring phosphorus-containing group	RN6G005320	EC_2.7 transferase transferring phosphorus-containing group & prot-scriber: arath serine threonine protein kinase & swissprot: Phototropin-1 & original description: none	chromosome_6	4238683	4238683	Stop_gained
No Mercator4 annotation.no other annotation available	RN6G005490	not classified & prot-scriber: no annotation & swissprot: no annotation & original description: none	chromosome_6	4436015	4436015	Stop_gained
No Mercator4 annotation.no other annotation available	RN6G005490	not classified & prot-scriber: no annotation & swissprot: no annotation & original description: none	chromosome_6	4436136	4436136	Stop_gained
No Mercator4 annotation.no other annotation available	RN6G005550	not classified & prot-scriber: no annotation & swissprot: no annotation & original description: none	chromosome_6	4517149	4517149	Stop_gained
No Mercator4 annotation.other annotation available	RN6G005970	not classified & prot-scriber: serine threonine protein phosphatase long form & swissprot: Protein MAIN-LIKE 1 & original description: none	chromosome_6	4882901	4882901	Stop_gained
RNA processing.pre-RNA splicing.spliceosome-associated non-snRNP factor activities.pre-tRNA splicing.multifunctional tRNA ligase *(RLG1)	RN6G005990	multifunctional tRNA ligase *(RLG1) & prot-scriber: trna lig cpd domain containing protein & swissprot: tRNA ligase 1 & original description: none	chromosome_6	4890268	4890268	Stop_gained
RNA biosynthesis.organellar gene expression machinery.DNA-binding transcriptional regulation.Sigma transcription initiation factor *(SIG1)	RN6G006620	Sigma transcription initiation factor *(SIG1) & prot-scriber: rna polymerase sigma factor siga protein & swissprot: RNA polymerase sigma factor sigB & original description: none	chromosome_6	5585789	5585789	Stop_gained
No Mercator4 annotation.no other annotation available	RN6G007040	not classified & prot-scriber: no annotation & swissprot: no annotation & original description: none	chromosome_6	5969548	5969548	Stop_gained
No Mercator4 annotation.other annotation available	RN6G007910	not classified & prot-scriber: 5 3 exoribonuclease & swissprot: 5-3 exoribonuclease 3 & original description: none	chromosome_6	7087699	7087699	Stop_gained
RNA processing.RNA homeostasis.mRNA deadenylation-dependent decay.mRNA decapping machinery.regulatory component *(DCP1)	RN6G008360	regulatory component *(DCP1) of mRNA decapping complex & prot-scriber: mrna decapping enzyme protein & swissprot: mRNA-decapping enzyme-like protein & original description: none	chromosome_6	7658649	7658649	Stop_gained
RNA processing.RNA homeostasis.mRNA deadenylation-dependent decay.mRNA decapping machinery.regulatory component *(DCP1)	RN6G008360	regulatory component *(DCP1) of mRNA decapping complex & prot-scriber: mrna decapping enzyme 1b & swissprot: mRNA-decapping enzyme-like protein & original description: none	chromosome_6	7658649	7658649	Stop_gained
No Mercator4 annotation.other annotation available	RN6G008460	not classified & prot-scriber: elongation factor 1 alpha & swissprot: no annotation & original description: none	chromosome_6	7763851	7763851	Stop_gained
No Mercator4 annotation.other annotation available	RN6G008850	not classified & prot-scriber: reverse transcriptase domain containing protein & swissprot: Uncharacterized mitochondrial protein AtMg00310 & original description: none	chromosome_6	8128396	8128396	Stop_gained
No Mercator4 annotation.other annotation available	RN6G008850	not classified & prot-scriber: reverse transcriptase domain containing protein & swissprot: Uncharacterized mitochondrial protein AtMg00310 & original description: none	chromosome_6	8128467	8128467	Stop_gained
No Mercator4 annotation.other annotation available	RN6G009260	not classified & prot-scriber: mariner transposase & swissprot: no annotation & original description: none	chromosome_6	8741290	8741290	Stop_gained
No Mercator4 annotation.no other annotation available	RN6G009210	not classified & prot-scriber: no annotation & swissprot: no annotation & original description: none	chromosome_6	8758374	8758374	Stop_gained
Cell wall organisation.cutin and suberin.cuticular lipid formation.alcohol-forming pathway.fatty acyl CoA reductase *(FAR)	RN6G009200	fatty acyl CoA reductase *(FAR) & prot-scriber: fatty acyl coa reductase 2 & swissprot: Alcohol-forming fatty acyl-CoA reductase & original description: none	chromosome_6	8758374	8758374	Stop_gained
Protein biosynthesis.ribosome biogenesis.large ribosomal subunit (LSU).LSU proteome.component *(RPP2)	RN6G009380	component *(RPP2) of large ribosomal-subunit (LSU) proteome & prot-scriber: 60s acidic ribosomal protein p2 1 & swissprot: Large ribosomal subunit protein P2 & original description: none	chromosome_6	8921446	8921446	Stop_gained
Solute transport.carrier-mediated transport.APC superfamily.NCS-2 family.solute transporter *(NAT)	RN6G009680	solute transporter *(NAT) & prot-scriber: nucleobase ascorbate transporter protein & swissprot: Nucleobase-ascorbate transporter 12 & original description: none	chromosome_6	9230933	9230933	Stop_gained
No Mercator4 annotation.other annotation available	RN6G009810	not classified & prot-scriber: phospho dehydro deoxyheptonate aldolase 1 & swissprot: no annotation & original description: none	chromosome_6	9442377	9442377	Stop_gained
No Mercator4 annotation.no other annotation available	RN6G009950	not classified & prot-scriber: no annotation & swissprot: no annotation & original description: none	chromosome_6	9645118	9645118	Stop_gained
No Mercator4 annotation.other annotation available	RN6G009960	not classified & prot-scriber: serine threonine protein phosphatase long form & swissprot: Protein MAIN-LIKE 1 & original description: none	chromosome_6	9656671	9656671	Stop_gained
No Mercator4 annotation.other annotation available	RN6G010670	not classified & prot-scriber: ttf type domain containing protein & swissprot: no annotation & original description: none	chromosome_6	10410305	10410305	Stop_gained
No Mercator4 annotation.no other annotation available	RN6G011200	not classified & prot-scriber: no annotation & swissprot: no annotation & original description: none	chromosome_6	11055914	11055914	Stop_gained
No Mercator4 annotation.other annotation available	RN6G011210	not classified & prot-scriber: disease resistance protein rga & swissprot: Disease resistance protein RGA2 & original description: none	chromosome_6	11062410	11062410	Stop_gained
Vesicle trafficking.vesicle tethering.RAB-GTPase activities.H-class RAB GTPase	RN6G011830	H-class RAB GTPase & prot-scriber: ras protein rab 6a & swissprot: Ras-related protein RABH1b & original description: none	chromosome_6	11745515	11745515	Stop_gained
No Mercator4 annotation.other annotation available	RN6G011840	not classified & prot-scriber: integrase catalytic domain containing protein & swissprot: Retrovirus-related Pol polyprotein from transposon RE1 & original description: none	chromosome_6	11745515	11745515	Stop_gained
No Mercator4 annotation.other annotation available	RN6G013490	not classified & prot-scriber: myb dna 3 domain protein & swissprot: no annotation & original description: none	chromosome_6	14434863	14434863	Stop_gained
No Mercator4 annotation.other annotation available	RN6G013550	not classified & prot-scriber: serine arginine repetitive matrix protein & swissprot: no annotation & original description: none	chromosome_6	14548492	14548492	Stop_gained
No Mercator4 annotation.other annotation available	RN6G013730	not classified & prot-scriber: non specific lipid transfer protein & swissprot: Non-specific lipid-transfer protein 1 & original description: none	chromosome_6	14757589	14757589	Stop_gained
No Mercator4 annotation.other annotation available	RN6G014060	not classified & prot-scriber: protein kinase & swissprot: no annotation & original description: none	chromosome_6	15919261	15919261	Stop_gained
Cell division.cell cycle organisation.sister chromatid separation.cohesin loading.adherin-recruiting kinase *(CDC7)	RN6G014070	adherin-recruiting kinase *(CDC7) & prot-scriber: protein kinase domain containing & swissprot: no annotation & original description: none	chromosome_6	15919501	15919501	Stop_gained
Enzyme classification.EC_2 transferases.EC_2-7 transferase transferring phosphorus-containing group	RN6G014070	EC_2.7 transferase transferring phosphorus-containing group & prot-scriber: protein kinase domain containing & swissprot: no annotation & original description: none	chromosome_6	15919501	15919501	Stop_gained
No Mercator4 annotation.other annotation available	RN6G014480	not classified & prot-scriber: retrotrans gag domain containing protein & swissprot: no annotation & original description: none	chromosome_6	16431424	16431424	Stop_gained
No Mercator4 annotation.other annotation available	RN6G014580	not classified & prot-scriber: heparanase protein isoform x2 & swissprot: Heparanase-like protein 3 & original description: none	chromosome_6	16830152	16830152	Stop_gained
No Mercator4 annotation.no other annotation available	RN6G014980	not classified & prot-scriber: no annotation & swissprot: no annotation & original description: none	chromosome_6	17493150	17493150	Stop_gained
Carbohydrate metabolism.nucleotide sugar biosynthesis.UDP-D-galacturonic acid biosynthesis.UDP-D-glucuronic acid 4-epimerase	RN6G015410	UDP-D-glucuronic acid 4-epimerase & prot-scriber: adp l gycero d manno heptose epimerase & swissprot: UDP-glucuronate 4-epimerase 3 & original description: none	chromosome_6	18428667	18428667	Stop_gained
No Mercator4 annotation.no other annotation available	RN6G015600	not classified & prot-scriber: no annotation & swissprot: no annotation & original description: none	chromosome_6	18742967	18742967	Stop_gained
No Mercator4 annotation.other annotation available	RN6G016350	not classified & prot-scriber: retrovirus pol yprotein from transposon re & swissprot: no annotation & original description: none	chromosome_6	20226824	20226824	Stop_gained
Vesicle trafficking.clathrin coated vesicle (CCV) machinery.CCV accessory factor activities.accessory protein *(NECAP)	RN6G016530	accessory protein *(NECAP) of clathrin coated vesicle (CCV) machinery & prot-scriber: pum hd domain containing protein & swissprot: Pumilio homolog 4 & original description: none	chromosome_6	20714888	20714888	Stop_gained
No Mercator4 annotation.no other annotation available	RN6G016800	not classified & prot-scriber: no annotation & swissprot: no annotation & original description: none	chromosome_6	21508222	21508222	Stop_gained
No Mercator4 annotation.no other annotation available	RN6G016850	not classified & prot-scriber: no annotation & swissprot: no annotation & original description: none	chromosome_6	21578798	21578798	Stop_gained
No Mercator4 annotation.other annotation available	RN6G018270	not classified & prot-scriber: protein kinase domain containing & swissprot: no annotation & original description: none	chromosome_6	24422136	24422136	Stop_gained
No Mercator4 annotation.no other annotation available	RN6G018620	not classified & prot-scriber: no annotation & swissprot: no annotation & original description: none	chromosome_6	25036107	25036107	Stop_gained
No Mercator4 annotation.no other annotation available	RN6G019550	not classified & prot-scriber: no annotation & swissprot: no annotation & original description: none	chromosome_6	26814543	26814543	Stop_gained
No Mercator4 annotation.no other annotation available	RN6G019550	not classified & prot-scriber: no annotation & swissprot: no annotation & original description: none	chromosome_6	26814585	26814585	Stop_gained
Enzyme classification.EC_3 hydrolases.EC_3-2 glycosylase	RN6G020740	EC_3.2 glycosylase & prot-scriber: pectate lyase 3 domain containing protein & swissprot: Probable polygalacturonase & original description: none	chromosome_6	29881242	29881242	Stop_gained
RNA processing.pre-RNA splicing.U2-type major spliceosome.U2 snRNP complex.RNA splicing factor 3B subcomplex.component *(SF3B2/SAP145)	RN6G021070	component *(SF3B2) of RNA splicing factor 3B complex & prot-scriber: psp domain containing protein & swissprot: Glutamine--tRNA ligase, cytoplasmic & original description: none	chromosome_6	31042182	31042182	Stop_gained
No Mercator4 annotation.no other annotation available	RN6G021840	not classified & prot-scriber: no annotation & swissprot: no annotation & original description: none	chromosome_6	32728001	32728001	Stop_gained
No Mercator4 annotation.other annotation available	RN6G026420	not classified & prot-scriber: atp dependent dna helicase & swissprot: no annotation & original description: none	chromosome_6	47000167	47000167	Stop_gained
No Mercator4 annotation.no other annotation available	RN6G026440	not classified & prot-scriber: no annotation & swissprot: no annotation & original description: none	chromosome_6	47005660	47005660	Stop_gained
Enzyme classification.EC_3 hydrolases.EC_3-1 hydrolase acting on ester bond	RN6G026450	EC_3.1 hydrolase acting on ester bond & prot-scriber: 3 hydroxyisobutyryl coa hydrolase protein 4 mitochondrial & swissprot: 3-hydroxyisobutyryl-CoA hydrolase-like protein 3, mitochondrial & original description: none	chromosome_6	47215623	47215623	Stop_gained
No Mercator4 annotation.other annotation available	RN6G026670	not classified & prot-scriber: bromo domain containing protein & swissprot: no annotation & original description: none	chromosome_6	48088557	48088557	Stop_gained
No Mercator4 annotation.other annotation available	RN6G026870	not classified & prot-scriber: atp dependent 6 phosphofructokinase 4 & swissprot: ATP-dependent 6-phosphofructokinase 4, chloroplastic & original description: none	chromosome_6	49000822	49000822	Stop_gained
Protein homeostasis.ubiquitin-proteasome system.membrane-associated protein degradation.ER-associated protein degradation (ERAD).delivery to proteasome.ubiquitin-proteasome shuttle factor *(NUB1)	RN6G027090	ubiquitin-proteasome shuttle factor *(NUB1) & prot-scriber: nedd ultimate buster & swissprot: no annotation & original description: none	chromosome_6	50310827	50310827	Stop_gained
No Mercator4 annotation.other annotation available	RN6G028600	not classified & prot-scriber: diacylglycerol kinase & swissprot: no annotation & original description: none	chromosome_6	56889459	56889459	Stop_gained
Redox homeostasis.glutathione-based redox regulation.glutathione S-transferase activities.class theta glutathione S-transferase	RN6G028670	class theta glutathione S-transferase & prot-scriber: glutathione s tranferae t1 protein & swissprot: Glutathione S-transferase T2 & original description: none	chromosome_6	57127935	57127935	Stop_gained
No Mercator4 annotation.other annotation available	RN6G029090	not classified & prot-scriber: methyl cpg binding domain containing protein & swissprot: no annotation & original description: none	chromosome_6	58936478	58936478	Stop_gained
No Mercator4 annotation.other annotation available	RN6G030160	not classified & prot-scriber: msp domain containing protein & swissprot: Vesicle-associated protein 2-1 & original description: none	chromosome_6	62087285	62087285	Stop_gained
No Mercator4 annotation.other annotation available	RN6G030410	not classified & prot-scriber: sh domain containing protein & swissprot: no annotation & original description: none	chromosome_6	62757856	62757856	Stop_gained
No Mercator4 annotation.other annotation available	RN6G031060	not classified & prot-scriber: protein far sequence & swissprot: no annotation & original description: none	chromosome_6	65689976	65689976	Stop_gained
RNA processing.RNA modification.mRNA modification.poly(A) RNA polymerase activity.poly(A) RNA polymerase	RN6G031170	poly(A) RNA polymerase & prot-scriber: nuclear poly a merse & swissprot: Nuclear poly(A) polymerase 3 & original description: none	chromosome_6	66053426	66053426	Stop_gained
No Mercator4 annotation.other annotation available	RN6G031360	not classified & prot-scriber: plant ubx domain containing protein & swissprot: Plant UBX domain-containing protein 11 & original description: none	chromosome_6	66780575	66780575	Stop_gained
Cellular respiration.oxidative phosphorylation.NADH dehydrogenase complex.non-core modules.carbonic anhydrase module.component *(CA)	RN6G031430	component *(CA) of NADH dehydrogenase carbonic anhydrase module & prot-scriber: gamma carbonic anhydrase 1 mitochondrial & swissprot: Gamma carbonic anhydrase 1, mitochondrial & original description: none	chromosome_6	67499482	67499482	Stop_gained
Cellular respiration.oxidative phosphorylation.NADH dehydrogenase complex.non-core modules.carbonic anhydrase module.component *(CAL)	RN6G031430	component *(CAL) of NADH dehydrogenase carbonic anhydrase module & prot-scriber: gamma carbonic anhydrase 1 mitochondrial & swissprot: Gamma carbonic anhydrase 1, mitochondrial & original description: none	chromosome_6	67499482	67499482	Stop_gained
No Mercator4 annotation.other annotation available	RN6G031720	not classified & prot-scriber: ty gypsy retrotransposon protein & swissprot: no annotation & original description: none	chromosome_6	68637225	68637225	Stop_gained
Coenzyme metabolism.tetrapyrrole biosynthesis.uroporphyrinogen III formation.uroporphyrinogen III synthase *(HemD)	RN6G032970	uroporphyrinogen III synthase *(HemD) & prot-scriber: cationic amino acid transporter 2 & swissprot: Cationic amino acid transporter 2, vacuolar & original description: none	chromosome_6	72474799	72474799	Stop_gained
No Mercator4 annotation.other annotation available	RN6G033840	not classified & prot-scriber: rt rnaseh 2 domain containing protein & swissprot: no annotation & original description: none	chromosome_6	74697908	74697908	Stop_gained
RNA processing.organelle RNA processing machinery.RNA modification.C-to-U RNA editing.RNA editing factor *(MORF)	RN6G033970	RNA editing factor *(MORF) & prot-scriber: multiple organellar rna editing factor 5 chloroplastic mitochondrial & swissprot: Multiple organellar RNA editing factor 2, chloroplastic & original description: none	chromosome_6	74928454	74928454	Stop_gained
No Mercator4 annotation.no other annotation available	RN6G034620	not classified & prot-scriber: no annotation & swissprot: no annotation & original description: none	chromosome_6	76651506	76651506	Stop_gained
No Mercator4 annotation.no other annotation available	RN6G034850	not classified & prot-scriber: no annotation & swissprot: no annotation & original description: none	chromosome_6	76882128	76882128	Stop_gained
No Mercator4 annotation.other annotation available	RN6G034880	not classified & prot-scriber: fanconi anemia group f protein anc & swissprot: no annotation & original description: none	chromosome_6	76893745	76893745	Stop_gained
No Mercator4 annotation.other annotation available	RN6G034900	not classified & prot-scriber: fyve type domain containing protein & swissprot: no annotation & original description: none	chromosome_6	76953996	76953996	Stop_gained
No Mercator4 annotation.other annotation available	RN6G035350	not classified & prot-scriber: ap ethylene responsive transcription factor ant protein & swissprot: no annotation & original description: none	chromosome_6	78264358	78264358	Stop_gained
No Mercator4 annotation.other annotation available	RN6G035350	not classified & prot-scriber: ap erf domain containing transcription factor & swissprot: no annotation & original description: none	chromosome_6	78264358	78264358	Stop_gained
No Mercator4 annotation.other annotation available	RN6G035360	not classified & prot-scriber: retrovirus pol yprotein from transposon tnt & swissprot: Retrovirus-related Pol polyprotein from transposon TNT 1-94 & original description: none	chromosome_6	78274169	78274169	Stop_gained
No Mercator4 annotation.other annotation available	RN6G035360	not classified & prot-scriber: retrovirus pol yprotein from transposon tnt & swissprot: Retrovirus-related Pol polyprotein from transposon TNT 1-94 & original description: none	chromosome_6	78274335	78274335	Stop_gained
No Mercator4 annotation.other annotation available	RN6G035850	not classified & prot-scriber: disease resistance protein rga & swissprot: Putative disease resistance protein RGA3 & original description: none	chromosome_6	79443777	79443777	Stop_gained
Protein modification.protein folding.FKBP-type chaperone activities.peptidyl-prolyl cis-trans isomerase *(FKBP16-3)	RN6G036240	peptidyl-prolyl cis-trans isomerase *(FKBP16-3) & prot-scriber: mouse peptidyl prolyl cis trans isomerase fkbp & swissprot: Peptidyl-prolyl cis-trans isomerase FKBP16-3, chloroplastic & original description: none	chromosome_6	80140981	80140981	Stop_gained
No Mercator4 annotation.other annotation available	RN6G036310	not classified & prot-scriber: endochitinase ep & swissprot: Endochitinase EP3 & original description: none	chromosome_6	80266399	80266399	Stop_gained
No Mercator4 annotation.other annotation available	RN6G036370	not classified & prot-scriber: protein domain containing & swissprot: no annotation & original description: none	chromosome_6	80361178	80361178	Stop_gained
No Mercator4 annotation.other annotation available	RN6G037150	not classified & prot-scriber: arath cytochrome c 2 & swissprot: no annotation & original description: none	chromosome_6	82055395	82055395	Stop_gained
Protein modification.hydroxylation.prolyl hydroxylase	RN6G037620	prolyl hydroxylase & prot-scriber: fe2og dioxygenase domain containing protein & swissprot: Prolyl 4-hydroxylase 1 & original description: none	chromosome_6	83345515	83345515	Stop_gained
RNA biosynthesis.DNA-binding transcriptional regulation.beta-hairpin exposed by alpha/beta-scaffold structure.TCP transcription factor activity.transcription factor *(TCP)	RN6G037660	transcription factor *(TCP) & prot-scriber: arath transcription factor tcp & swissprot: Transcription factor TCP19 & original description: none	chromosome_6	83402220	83402220	Stop_gained
Protein biosynthesis.ribosome biogenesis.small ribosomal subunit (SSU).SSU proteome.component *(uS9)	RN6G037820	component *(uS9) of small ribosomal-subunit (SSU) proteome & prot-scriber: 40s ribosomal protein s16 1 & swissprot: Small ribosomal subunit protein uS9 & original description: none	chromosome_6	83855391	83855391	Stop_gained
No Mercator4 annotation.other annotation available	RN6G038400	not classified & prot-scriber: protein kinase domain containing & swissprot: 7-dehydrocholesterol reductase & original description: none	chromosome_6	85690622	85690622	Stop_gained
No Mercator4 annotation.no other annotation available	RN6G038430	not classified & prot-scriber: no annotation & swissprot: no annotation & original description: none	chromosome_6	85856345	85856345	Stop_gained
No Mercator4 annotation.other annotation available	RN6G039870	not classified & prot-scriber: rrna processing protein efg & swissprot: no annotation & original description: none	chromosome_6	88764004	88764004	Stop_gained
No Mercator4 annotation.other annotation available	RN6G040060	not classified & prot-scriber: retrotrans gag domain containing protein & swissprot: no annotation & original description: none	chromosome_6	89105395	89105395	Stop_gained
No Mercator4 annotation.other annotation available	RN6G040370	not classified & prot-scriber: reverse transcriptase ty copia pe domain containing protein & swissprot: Retrovirus-related Pol polyprotein from transposon RE1 & original description: none	chromosome_6	89715443	89715443	Stop_gained
No Mercator4 annotation.other annotation available	RN6G040660	not classified & prot-scriber: drops dymeclin & swissprot: no annotation & original description: none	chromosome_6	90203373	90203373	Stop_gained
No Mercator4 annotation.other annotation available	RN6G041040	not classified & prot-scriber: f box domain protein & swissprot: F-box protein CPR1 & original description: none	chromosome_6	90721020	90721020	Stop_gained
No Mercator4 annotation.other annotation available	RN6G041190	not classified & prot-scriber: atp dependent dna helicase & swissprot: Replication protein A 70 kDa DNA-binding subunit B & original description: none	chromosome_6	91021824	91021824	Stop_gained
Protein modification.phosphorylation.TKL protein kinase families.Lectin receptor-like protein kinase families.G-Lectin protein kinase activity.SD-2 protein kinase	RN6G042210	SD-2 protein kinase & prot-scriber: quality protein g type lectin s receptor erine threonine kinae & swissprot: G-type lectin S-receptor-like serine/threonine-protein kinase LECRK2 & original description: none	chromosome_6	92404040	92404040	Stop_gained
Enzyme classification.EC_2 transferases.EC_2-7 transferase transferring phosphorus-containing group	RN6G042210	EC_2.7 transferase transferring phosphorus-containing group & prot-scriber: quality protein g type lectin s receptor erine threonine kinae & swissprot: G-type lectin S-receptor-like serine/threonine-protein kinase LECRK2 & original description: none	chromosome_6	92404040	92404040	Stop_gained
Redox homeostasis.reactive electrophilic lipid homeostasis.oxylipin generation.9-lipoxygenase	RN6G042330	9-lipoxygenase & prot-scriber: linoleate 9s lipoxygenase & swissprot: Probable linoleate 9S-lipoxygenase 5 & original description: none	chromosome_6	92779270	92779270	Stop_gained
Enzyme classification.EC_1 oxidoreductases.EC_1-13 oxidoreductase acting on single donor with incorporation of molecular oxygen (oxygenase)	RN6G042330	EC_1.13 oxidoreductase acting on single donor with incorporation of molecular oxygen (oxygenase) & prot-scriber: linoleate 9s lipoxygenase & swissprot: Probable linoleate 9S-lipoxygenase 5 & original description: none	chromosome_6	92779270	92779270	Stop_gained
No Mercator4 annotation.other annotation available	RN6G042410	not classified & prot-scriber: linoleate 9s lipoxygenase & swissprot: Seed linoleate 9S-lipoxygenase-3 & original description: none	chromosome_6	92901635	92901635	Stop_gained
No Mercator4 annotation.other annotation available	RN6G042650	not classified & prot-scriber: abhydrolase 3 domain containing protein & swissprot: 2-hydroxyisoflavanone dehydratase & original description: none	chromosome_6	93318408	93318408	Stop_gained
No Mercator4 annotation.no other annotation available	RN6G043670	not classified & prot-scriber: no annotation & swissprot: no annotation & original description: none	chromosome_6	94800087	94800087	Stop_gained
Cytoskeleton organisation.microfilament network.actin polymerisation.fimbrin actin-crosslinking factor	RN6G043800	fimbrin actin-crosslinking factor & prot-scriber: fimbrin & swissprot: Fimbrin-2 & original description: none	chromosome_6	95052270	95052270	Stop_gained
RNA biosynthesis.DNA-binding transcriptional regulation.beta-hairpin exposed by alpha/beta-scaffold structure.AP2/ERF family.ERF subfamily.subgroup ERF-VII transcription factor	RN6G044110	subgroup ERF-VII transcription factor & prot-scriber: ethylene responsive transcription factor erf & swissprot: Ethylene-responsive transcription factor ERF073 & original description: none	chromosome_6	95361657	95361657	Stop_gained
External stimuli response.oxygen.plasma-membrane-associated oxygen-sensor activity.transcription factor component *(HRE/RAP2-12)	RN6G044110	transcription factor component *(HRE/RAP2-12) of oxygen-sensor activity & prot-scriber: ethylene responsive transcription factor erf & swissprot: Ethylene-responsive transcription factor ERF073 & original description: none	chromosome_6	95361657	95361657	Stop_gained
No Mercator4 annotation.no other annotation available	RN6G044610	not classified & prot-scriber: no annotation & swissprot: no annotation & original description: none	chromosome_6	96035248	96035248	Stop_gained
No Mercator4 annotation.no other annotation available	RN6G044610	not classified & prot-scriber: no annotation & swissprot: no annotation & original description: none	chromosome_6	96035283	96035283	Stop_gained
No Mercator4 annotation.no other annotation available	RN6G044700	not classified & prot-scriber: no annotation & swissprot: no annotation & original description: none	chromosome_6	96135188	96135188	Stop_gained
No Mercator4 annotation.other annotation available	RN6G045480	not classified & prot-scriber: soybean protein regulated by cold & swissprot: no annotation & original description: none	chromosome_6	97034495	97034495	Stop_gained
No Mercator4 annotation.no other annotation available	RN6G046120	not classified & prot-scriber: no annotation & swissprot: no annotation & original description: none	chromosome_6	97705272	97705272	Stop_gained
No Mercator4 annotation.other annotation available	RN6G046610	not classified & prot-scriber: aldo ket red domain containing protein & swissprot: no annotation & original description: none	chromosome_6	98190552	98190552	Stop_gained
Protein homeostasis.ubiquitin-proteasome system.ubiquitin-fold protein conjugation.CULLIN-based E3 ubiquitin ligase activities.CUL3-based E3 ubiquitin ligase complexes.BTB/POZ substrate adaptor component activities.substrate adaptor *(ARIA)	RN6G048210	substrate adaptor *(ARIA) of CUL3-based E3 ubiquitin ligase complex & prot-scriber: ankyrin repeat and btb domain containing protein & swissprot: ARM REPEAT PROTEIN INTERACTING WITH ABF2 & original description: none	chromosome_6	100031647	100031647	Stop_gained
RNA processing.RNA homeostasis.mRNA deadenylation-dependent decay.mRNA decapping machinery.regulatory component *(SPI)	RN6G048920	regulatory component *(SPI) of mRNA decapping machinery & prot-scriber: beach domain containing protein & swissprot: Protein SPIRRIG & original description: none	chromosome_6	100811048	100811048	Stop_gained
RNA processing.RNA homeostasis.mRNA deadenylation-dependent decay.mRNA decapping machinery.regulatory component *(SPI)	RN6G048920	regulatory component *(SPI) of mRNA decapping machinery & prot-scriber: beach domain containing protein & swissprot: Protein SPIRRIG & original description: none	chromosome_6	100811204	100811204	Stop_gained
No Mercator4 annotation.other annotation available	RN6G049130	not classified & prot-scriber: tetraspanin & swissprot: no annotation & original description: none	chromosome_6	101008742	101008742	Stop_gained
No Mercator4 annotation.no other annotation available	RN6G049160	not classified & prot-scriber: no annotation & swissprot: no annotation & original description: none	chromosome_6	101031523	101031523	Stop_gained
No Mercator4 annotation.no other annotation available	RN6G049160	not classified & prot-scriber: no annotation & swissprot: no annotation & original description: none	chromosome_6	101031577	101031577	Stop_gained
Protein homeostasis.proteolysis.protease inhibitor activities.PR6 protease inhibitor	RN6G050080	PR6 protease inhibitor & prot-scriber: proteinase inhibitor potato i & swissprot: Inhibitor of trypsin and hageman factor & original description: none	chromosome_6	102020240	102020240	Stop_gained
No Mercator4 annotation.other annotation available	RN6G051000	not classified & prot-scriber: c2 nt type domain coaining protein & swissprot: no annotation & original description: none	chromosome_6	102709686	102709686	Stop_gained
Chromatin organisation.post-translational histone modification.histone methylation.JmjC-domain histone demethylase activities.histone demethylase *(PKDM7)	RN6G051240	histone demethylase *(PKDM7) & prot-scriber: lysine specific demethylase jmj & swissprot: Putative lysine-specific demethylase JMJ16 & original description: none	chromosome_6	102895990	102895990	Stop_gained
RNA biosynthesis.DNA-binding transcriptional regulation.beta-hairpin exposed by alpha/beta-scaffold structure.NAC transcription factor	RN6G051300	NAC transcription factor & prot-scriber: nac domain containing protein & swissprot: no annotation & original description: none	chromosome_6	102962186	102962186	Stop_gained
RNA biosynthesis.DNA-binding transcriptional regulation.beta-hairpin exposed by alpha/beta-scaffold structure.NAC transcription factor	RN6G051300	NAC transcription factor & prot-scriber: nac domain containing protein & swissprot: no annotation & original description: none	chromosome_6	102962526	102962526	Stop_gained
No Mercator4 annotation.no other annotation available	RN6G051760	not classified & prot-scriber: no annotation & swissprot: no annotation & original description: none	chromosome_6	103351622	103351622	Stop_gained
No Mercator4 annotation.no other annotation available	RN6G052310	not classified & prot-scriber: no annotation & swissprot: no annotation & original description: none	chromosome_6	103859607	103859607	Stop_gained
Cell division.cytokinesis.preprophase microtubule organization.regulatory protein of microtubule orientation *(CLASP)	RN6G052930	regulatory protein *(CLASP) of microtubule orientation & prot-scriber: clip associated protein & swissprot: CLIP-associated protein & original description: none	chromosome_6	104420539	104420539	Stop_gained
Cytoskeleton organisation.microtubular network.microtubule dynamics.microtubule plus-end control.microtubule orientation regulator *(CLASP)	RN6G052930	regulatory protein *(CLASP) involved in microtubule orientation & prot-scriber: clip associated protein & swissprot: CLIP-associated protein & original description: none	chromosome_6	104420539	104420539	Stop_gained
No Mercator4 annotation.no other annotation available	RN6G053610	not classified & prot-scriber: no annotation & swissprot: no annotation & original description: none	chromosome_6	104823413	104823413	Stop_gained
Protein homeostasis.autophagy.phagophore expansion.ATG12-ATG5-ATG16 conjugation system.E2 ATG12-ubiquitin-conjugating enzyme *(ATG10)	RN6G053680	autophagosome E2 ATG12-ubiquitin-conjugating enzyme *(ATG10) & prot-scriber: ubiquitin protein conjugating enzyme atg & swissprot: Ubiquitin-like-conjugating enzyme ATG10 & original description: none	chromosome_6	104878308	104878308	Stop_gained
Protein homeostasis.autophagy.phagophore expansion.ATG12-ATG5-ATG16 conjugation system.E2 ATG12-ubiquitin-conjugating enzyme *(ATG10)	RN6G053680	autophagosome E2 ATG12-ubiquitin-conjugating enzyme *(ATG10) & prot-scriber: ubiquitin protein conjugating enzyme atg isoform & swissprot: Ubiquitin-like-conjugating enzyme ATG10 & original description: none	chromosome_6	104878308	104878308	Stop_gained
Cell wall organisation.cell surface reactive oxygen homeostasis.cell surface multi-copper oxidase *(SKU5)	RN6G055620	cell surface multi-copper oxidase *(SKU5) & prot-scriber: monocopper oxidase protein sku & swissprot: Monocopper oxidase-like protein SKU5 & original description: none	chromosome_6	106092457	106092457	Stop_gained
Enzyme classification.EC_1 oxidoreductases.EC_1-10 oxidoreductase acting on diphenol or related substance as donor	RN6G055620	EC_1.10 oxidoreductase acting on diphenol or related substance as donor & prot-scriber: monocopper oxidase protein sku & swissprot: Monocopper oxidase-like protein SKU5 & original description: none	chromosome_6	106092457	106092457	Stop_gained
Vesicle trafficking.retrograde trafficking.Coat protein I (COPI) coatomer machinery.coat protein recruiting.ARF-GTPase guanyl-nucleotide exchange.ARF-GEF factor *(BIG)	RN7G000500	ARF-GTPase guanyl-nucleotide exchange factor *(BIG) & prot-scriber: brefeldin a inhibited gunine nucleotide exchnge protein & swissprot: Brefeldin A-inhibited guanine nucleotide-exchange protein 5 & original description: none	chromosome_7	1435928	1435928	Stop_gained
Enzyme classification.EC_3 hydrolases.EC_3-2 glycosylase	RN7G000500	EC_3.2 glycosylase & prot-scriber: brefeldin a inhibited gunine nucleotide exchnge protein & swissprot: Brefeldin A-inhibited guanine nucleotide-exchange protein 5 & original description: none	chromosome_7	1435928	1435928	Stop_gained
Protein modification.protein folding.FKBP-type chaperone activities.peptidyl-prolyl cis-trans isomerase *(FKBP43/53)	RN7G000700	peptidyl-prolyl cis-trans isomerase *(FKBP43/53) & prot-scriber: peptidylprolyl isomerase & swissprot: Peptidyl-prolyl cis-trans isomerase FKBP43 & original description: none	chromosome_7	1899219	1899219	Stop_gained
No Mercator4 annotation.other annotation available	RN7G000890	not classified & prot-scriber: protein kinase domain containing & swissprot: Probable serine/threonine-protein kinase PBL15 & original description: none	chromosome_7	2321391	2321391	Stop_gained
Enzyme classification.EC_2 transferases.EC_2-7 transferase transferring phosphorus-containing group	RN7G000890	EC_2.7 transferase transferring phosphorus-containing group & prot-scriber: protein kinase domain containing & swissprot: Probable serine/threonine-protein kinase PBL15 & original description: none	chromosome_7	2321391	2321391	Stop_gained
No Mercator4 annotation.other annotation available	RN7G001450	not classified & prot-scriber: receptor protein eix & swissprot: Receptor-like protein 38 & original description: none	chromosome_7	4228234	4228234	Stop_gained
RNA processing.RNA modification.tRNA modification.N6-threonylcarbamoyladenosine modification.KEOPS/EKC threonylcarbamoyl-AMP synthase complex.tRNA-binding component *(CGI121)	RN7G001510	tRNA-binding component *(CGI121) of tRNA N6-threonylcarbamoylation KEOPS/EKC complex & prot-scriber: ekc keops complex subunit cgi & swissprot: no annotation & original description: none	chromosome_7	4353186	4353186	Stop_gained
No Mercator4 annotation.other annotation available	RN7G002220	not classified & prot-scriber: myb dna bind 3 domain containing protein & swissprot: no annotation & original description: none	chromosome_7	6375409	6375409	Stop_gained
No Mercator4 annotation.other annotation available	RN7G003030	not classified & prot-scriber: histone lysine n methyltrasferase atx & swissprot: Histone-lysine N-methyltransferase ATX5 & original description: none	chromosome_7	9159872	9159872	Stop_gained
No Mercator4 annotation.other annotation available	RN7G003960	not classified & prot-scriber: ring h2 finger protein atl & swissprot: RING-H2 finger protein ATL70 & original description: none	chromosome_7	11535278	11535278	Stop_gained
Secondary metabolism.phenolics.flavonoid biosynthesis.aurones.aureusidin synthase	RN7G004330	aureusidin synthase & prot-scriber: polyphenol oxidase chloroplastic & swissprot: Polyphenol oxidase, chloroplastic & original description: none	chromosome_7	12565435	12565435	Stop_gained
No Mercator4 annotation.other annotation available	RN7G004340	not classified & prot-scriber: reverse transcriptase domain protein & swissprot: no annotation & original description: none	chromosome_7	12568044	12568044	Stop_gained
No Mercator4 annotation.other annotation available	RN7G004350	not classified & prot-scriber: duf 4283 domain containing protein & swissprot: no annotation & original description: none	chromosome_7	12568638	12568638	Stop_gained
No Mercator4 annotation.no other annotation available	RN7G004420	not classified & prot-scriber: no annotation & swissprot: no annotation & original description: none	chromosome_7	12769127	12769127	Stop_gained
No Mercator4 annotation.no other annotation available	RN7G004540	not classified & prot-scriber: no annotation & swissprot: no annotation & original description: none	chromosome_7	13047940	13047940	Stop_gained
No Mercator4 annotation.other annotation available	RN7G004820	not classified & prot-scriber: reverse transcriptase domain containing protein & swissprot: Putative ribonuclease H protein At1g65750 & original description: none	chromosome_7	13770935	13770935	Stop_gained
No Mercator4 annotation.other annotation available	RN7G004930	not classified & prot-scriber: gdt family protein & swissprot: GDT1-like protein 4 & original description: none	chromosome_7	14178792	14178792	Stop_gained
No Mercator4 annotation.other annotation available	RN7G006670	not classified & prot-scriber: chloride channel protein clc & swissprot: Chloride channel protein CLC-d & original description: none	chromosome_7	20850481	20850481	Stop_gained
No Mercator4 annotation.other annotation available	RN7G007280	not classified & prot-scriber: myb transcription factor 1 & swissprot: DNA mismatch repair protein MSH4 & original description: none	chromosome_7	24002837	24002837	Stop_gained
Enzyme classification.EC_2 transferases.EC_2-4 glycosyltransferase	RN7G007500	EC_2.4 glycosyltransferase & prot-scriber: transmembrane protein 41b & swissprot: Uncharacterized membrane protein At4g09580 & original description: none	chromosome_7	24871548	24871548	Stop_gained
Cell division.meiotic recombination.meiotic crossover.class-I/ZMM crossover pathway.regulatory protein *(HEIP1)	RN7G009530	regulatory protein *(HEIP1) of meiotic crossover patterning & prot-scriber: sucrose transport protein suc & swissprot: Sucrose transport protein SUC3 & original description: none	chromosome_7	32887575	32887575	Stop_gained
No Mercator4 annotation.other annotation available	RN7G010920	not classified & prot-scriber: transposase 23 domain containing protein & swissprot: no annotation & original description: none	chromosome_7	38829779	38829779	Stop_gained
Protein homeostasis.ubiquitin-proteasome system.ubiquitin-fold protein conjugation.CULLIN-based E3 ubiquitin ligase activities.CUL1-based/SCF E3 ubiquitin ligase complexes.F-BOX substrate adaptor component activities.substrate adaptor	RN7G012100	substrate adaptor of SCF E3 ubiquitin ligase complex & prot-scriber: f box domain containing protein & swissprot: F-box protein At5g52880 & original description: none	chromosome_7	45183971	45183971	Stop_gained
No Mercator4 annotation.no other annotation available	RN7G012130	not classified & prot-scriber: no annotation & swissprot: no annotation & original description: none	chromosome_7	45336292	45336292	Stop_gained
No Mercator4 annotation.other annotation available	RN7G013290	not classified & prot-scriber: uvrd helicase atp binding domain containing protein & swissprot: Probable helicase MAGATAMA 3 & original description: none	chromosome_7	51396517	51396517	Stop_gained
Protein biosynthesis.ribosome biogenesis.small ribosomal subunit (SSU).SSU proteome.component *(eS24)	RN7G013340	component *(eS24) of small ribosomal-subunit (SSU) proteome & prot-scriber: 40s ribosomal protein s24 1 & swissprot: Protein disulfide isomerase-like 2-2 & original description: none	chromosome_7	52254197	52254197	Stop_gained
Protein modification.cysteine disulfide formation.endoplasmic reticulum.protein disulfide isomerase *(PDI-S)	RN7G013340	protein disulfide isomerase *(PDI-S) & prot-scriber: 40s ribosomal protein s24 1 & swissprot: Protein disulfide isomerase-like 2-2 & original description: none	chromosome_7	52254197	52254197	Stop_gained
Solute transport.carrier-mediated transport.CPA superfamily.CPA-1 family.proton:lithium/sodium cation antiporter *(SOS1)	RN7G014090	proton:lithium/sodium cation antiporter *(SOS1) & prot-scriber: na h exchanger domain containing protein & swissprot: Sodium/hydrogen exchanger 7 & original description: none	chromosome_7	54368993	54368993	Stop_gained
External stimuli response.salinity.SOS (Salt Overly Sensitive) signalling pathway.sodium:proton antiporter *(SOS1)	RN7G014090	sodium:proton antiporter *(SOS1) & prot-scriber: na h exchanger domain containing protein & swissprot: Sodium/hydrogen exchanger 7 & original description: none	chromosome_7	54368993	54368993	Stop_gained
No Mercator4 annotation.other annotation available	RN7G015920	not classified & prot-scriber: f box domain containing protein & swissprot: F-box/FBD/LRR-repeat protein At1g78750 & original description: none	chromosome_7	59700526	59700526	Stop_gained
No Mercator4 annotation.other annotation available	RN7G016550	not classified & prot-scriber: double stranded rna specific adenosine deaminase & swissprot: tRNA-specific adenosine deaminase TAD1 & original description: none	chromosome_7	61566555	61566555	Stop_gained
Cell division.meiotic recombination.meiotic crossover.class-II/MUS81-dependent crossover pathway.non-canonical Holliday junction resolution.MUS81-EME1 Holliday junction cleavage heterodimer.component *(EME1)	RN7G017610	component *(EME1) of MUS81-EME1 Holliday junction cleavage heterodimer & prot-scriber: mouse ubiquitin conjugating enzyme e2 & swissprot: Crossover junction endonuclease EME1B & original description: none	chromosome_7	64737028	64737028	Stop_gained
No Mercator4 annotation.other annotation available	RN7G017760	not classified & prot-scriber: outer envelope pore protein 16 1 chloroplastic & swissprot: Outer envelope pore protein 16, chloroplastic & original description: none	chromosome_7	65124111	65124111	Stop_gained
No Mercator4 annotation.no other annotation available	RN7G018030	not classified & prot-scriber: no annotation & swissprot: no annotation & original description: none	chromosome_7	65563378	65563378	Stop_gained
Vesicle trafficking.vesicle target membrane fusion.SNARE membrane fusion complexes.Qa-type SNARE components.SYP2-group component	RN7G018070	Qa-type SYP2-group component of SNARE membrane fusion complex & prot-scriber: t snare coiled coil homology domain conaining proein & swissprot: Syntaxin-23 & original description: none	chromosome_7	65619692	65619692	Stop_gained
Multi-process regulation.phosphoinositide signalling.phosphoinositide homeostasis.phosphatidylinositol 4-kinase *(PI4K-gamma)	RN7G018430	phosphatidylinositol 4-kinase *(PI4K-gamma) & prot-scriber: 1 phosphatidylinositol 4 kinase & swissprot: Phosphatidylinositol 4-kinase gamma 7 & original description: none	chromosome_7	66713189	66713189	Stop_gained
No Mercator4 annotation.other annotation available	RN7G019450	not classified & prot-scriber: retrotran gag 3 domain containing protein & swissprot: no annotation & original description: none	chromosome_7	68657854	68657854	Stop_gained
No Mercator4 annotation.other annotation available	RN7G019490	not classified & prot-scriber: eif 2b gdp gtp exchange factor subunit epsilon & swissprot: no annotation & original description: none	chromosome_7	68720136	68720136	Stop_gained
No Mercator4 annotation.other annotation available	RN7G019580	not classified & prot-scriber: swib mdm domain containing protein & swissprot: no annotation & original description: none	chromosome_7	68824011	68824011	Stop_gained
No Mercator4 annotation.other annotation available	RN7G019780	not classified & prot-scriber: lrrnt 2 domain containing protein & swissprot: Probable leucine-rich repeat receptor-like protein kinase At1g35710 & original description: none	chromosome_7	69132208	69132208	Stop_gained
No Mercator4 annotation.other annotation available	RN7G020480	not classified & prot-scriber: ulp protease domain containing protein & swissprot: no annotation & original description: none	chromosome_7	70474836	70474836	Stop_gained
No Mercator4 annotation.no other annotation available	RN7G020720	not classified & prot-scriber: no annotation & swissprot: no annotation & original description: none	chromosome_7	70803917	70803917	Stop_gained
Solute transport.carrier-mediated transport.IT superfamily.phosphate transporter *(PHO)	RN7G020730	phosphate transporter *(PHO) & prot-scriber: phosphate transporter pho homolog & swissprot: Phosphate transporter PHO1 homolog 3 & original description: none	chromosome_7	70896378	70896378	Stop_gained
Nutrient uptake.phosphorus assimilation.phosphate uptake.phosphate transporter *(PHO1)	RN7G020730	phosphate transporter *(PHO1) & prot-scriber: phosphate transporter pho homolog & swissprot: Phosphate transporter PHO1 homolog 3 & original description: none	chromosome_7	70896378	70896378	Stop_gained
No Mercator4 annotation.other annotation available	RN7G021060	not classified & prot-scriber: ef hand domain containing protein & swissprot: Protein SHORT ROOT IN SALT MEDIUM 1 & original description: none	chromosome_7	71459235	71459235	Stop_gained
No Mercator4 annotation.no other annotation available	RN7G021420	not classified & prot-scriber: no annotation & swissprot: no annotation & original description: none	chromosome_7	72055479	72055479	Stop_gained
No Mercator4 annotation.no other annotation available	RN7G021550	not classified & prot-scriber: no annotation & swissprot: no annotation & original description: none	chromosome_7	72311002	72311002	Stop_gained
Enzyme classification.EC_2 transferases.EC_2-4 glycosyltransferase	RN7G022330	EC_2.4 glycosyltransferase & prot-scriber: udp glycosyltransferase & swissprot: UDP-glycosyltransferase 86A2 & original description: none	chromosome_7	73724715	73724715	Stop_gained
Protein modification.phosphorylation.CAMK protein kinase families.SNF1-related SnRK1 kinase complex.regulatory subunit gamma	RN7G022440	regulatory subunit gamma of SNF1-related SnRK1 kinase complex & prot-scriber: snf protein kinase regulatory subunit gamma & swissprot: SNF1-related protein kinase regulatory subunit gamma-1-like & original description: none	chromosome_7	73890142	73890142	Stop_gained
Multi-process regulation.SnRK1-kinase regulatory system.SnRK1 protein kinase complex.regulatory subunit gamma	RN7G022440	regulatory subunit gamma of SnRK1 kinase complex & prot-scriber: snf protein kinase regulatory subunit gamma & swissprot: SNF1-related protein kinase regulatory subunit gamma-1-like & original description: none	chromosome_7	73890142	73890142	Stop_gained
No Mercator4 annotation.other annotation available	RN7G023230	not classified & prot-scriber: protein crowded nuclei isoform x1 & swissprot: no annotation & original description: none	chromosome_7	75058982	75058982	Stop_gained
No Mercator4 annotation.other annotation available	RN7G023230	not classified & prot-scriber: protein crowded nuclei isoform x1 & swissprot: no annotation & original description: none	chromosome_7	75060560	75060560	Stop_gained
RNA processing.organelle RNA processing machinery.pre-RNA splicing.plastidial RNA splicing.group-II intron RNA splicing helicase *(ISE2)	RN7G023760	group-II intron RNA splicing helicase *(ISE2) & prot-scriber: dexh box atp dependent rna helicase chloroplastic & swissprot: DExH-box ATP-dependent RNA helicase DExH15 chloroplastic & original description: none	chromosome_7	75932381	75932381	Stop_gained
RNA processing.organelle RNA processing machinery.pre-RNA splicing.plastidial RNA splicing.group-II intron RNA splicing helicase *(ISE2)	RN7G023760	group-II intron RNA splicing helicase *(ISE2) & prot-scriber: dexh box atp dependent rna helicase chloroplastic & swissprot: DExH-box ATP-dependent RNA helicase DExH15 chloroplastic & original description: none	chromosome_7	75932507	75932507	Stop_gained
Protein modification.phosphorylation.TKL protein kinase families.RLCK-VII receptor-like protein kinase families.RLCK-VIIb receptor-like protein kinase	RN7G024330	RLCK-VIIb receptor-like protein kinase & prot-scriber: protein kinase domain containing & swissprot: Probable serine/threonine-protein kinase PBL28 & original description: none	chromosome_7	76670047	76670047	Stop_gained
Enzyme classification.EC_2 transferases.EC_2-7 transferase transferring phosphorus-containing group	RN7G024330	EC_2.7 transferase transferring phosphorus-containing group & prot-scriber: protein kinase domain containing & swissprot: Probable serine/threonine-protein kinase PBL28 & original description: none	chromosome_7	76670047	76670047	Stop_gained
No Mercator4 annotation.other annotation available	RN7G024470	not classified & prot-scriber: no exine formation protein & swissprot: no annotation & original description: none	chromosome_7	76836337	76836337	Stop_gained
No Mercator4 annotation.no other annotation available	RN7G024660	not classified & prot-scriber: no annotation & swissprot: no annotation & original description: none	chromosome_7	77115387	77115387	Stop_gained
No Mercator4 annotation.other annotation available	RN7G025150	not classified & prot-scriber: retrotrans gag domain containing protein & swissprot: no annotation & original description: none	chromosome_7	77562190	77562190	Stop_gained
No Mercator4 annotation.other annotation available	RN7G025150	not classified & prot-scriber: retrotrans gag domain containing protein & swissprot: no annotation & original description: none	chromosome_7	77562600	77562600	Stop_gained
No Mercator4 annotation.other annotation available	RN7G025450	not classified & prot-scriber: assoc domain containing protein & swissprot: no annotation & original description: none	chromosome_7	77852202	77852202	Stop_gained
No Mercator4 annotation.other annotation available	RN7G025520	not classified & prot-scriber: f box protein domain & swissprot: no annotation & original description: none	chromosome_7	77922290	77922290	Stop_gained
No Mercator4 annotation.other annotation available	RN7G026110	not classified & prot-scriber: 40s ribosomal protein s5 & swissprot: no annotation & original description: none	chromosome_7	78659039	78659039	Stop_gained
Chromatin organisation.chromatin structure.DNA wrapping.histone H3-H4 tetramer.histone *(H4)	RN7G026120	histone *(H4) & prot-scriber: sp h4 histone h4 & swissprot: Histone H4 & original description: none	chromosome_7	78669073	78669073	Stop_gained
Chromatin organisation.chromatin structure.DNA wrapping.histone H3-H4 tetramer.histone *(H4)	RN7G026120	histone *(H4) & prot-scriber: sp h4 histone h4 & swissprot: Histone H4 & original description: none	chromosome_7	78669644	78669644	Stop_gained
Chromatin organisation.chromatin structure.DNA wrapping.histone H3-H4 tetramer.histone *(H4)	RN7G026120	histone *(H4) & prot-scriber: sp h4 histone h4 & swissprot: Histone H4 & original description: none	chromosome_7	78669742	78669742	Stop_gained
Chromatin organisation.chromatin structure.DNA wrapping.histone H3-H4 tetramer.histone *(H4)	RN7G026120	histone *(H4) & prot-scriber: sp h4 histone h4 & swissprot: Histone H4 & original description: none	chromosome_7	78670140	78670140	Stop_gained
No Mercator4 annotation.no other annotation available	RN7G026270	not classified & prot-scriber: no annotation & swissprot: no annotation & original description: none	chromosome_7	78854593	78854593	Stop_gained
RNA biosynthesis.DNA-dependent RNA polymerase complexes.RNA polymerase I complex.component *(NRPA5)	RN7G028150	component *(NRPA5) of RNA polymerase I complex & prot-scriber: dna directed rna polymerases i and subunt rpabc & swissprot: DNA-directed RNA polymerases II and IV subunit 5A & original description: none	chromosome_7	81342114	81342114	Stop_gained
RNA biosynthesis.DNA-dependent RNA polymerase complexes.RNA polymerase II complex.component *(NRPB5)	RN7G028150	component *(NRPB5) of RNA polymerase II complex & prot-scriber: dna directed rna polymerases i and subunt rpabc & swissprot: DNA-directed RNA polymerases II and IV subunit 5A & original description: none	chromosome_7	81342114	81342114	Stop_gained
RNA biosynthesis.DNA-dependent RNA polymerase complexes.RNA polymerase III complex.component *(NRPC5)	RN7G028150	component *(NRPC5) of RNA polymerase III complex & prot-scriber: dna directed rna polymerases i and subunt rpabc & swissprot: DNA-directed RNA polymerases II and IV subunit 5A & original description: none	chromosome_7	81342114	81342114	Stop_gained
RNA biosynthesis.DNA-dependent RNA polymerase complexes.RNA polymerase IV complex.component *(NRPD5)	RN7G028150	component *(NRPD5) of RNA polymerase IV complex & prot-scriber: dna directed rna polymerases i and subunt rpabc & swissprot: DNA-directed RNA polymerases II and IV subunit 5A & original description: none	chromosome_7	81342114	81342114	Stop_gained
No Mercator4 annotation.other annotation available	RN7G028570	not classified & prot-scriber: dormancy associated protein homolog & swissprot: no annotation & original description: none	chromosome_7	81885723	81885723	Stop_gained
No Mercator4 annotation.other annotation available	RN7G028570	not classified & prot-scriber: dormancy associated protein homolog isoform & swissprot: no annotation & original description: none	chromosome_7	81885723	81885723	Stop_gained
No Mercator4 annotation.other annotation available	RN7G028570	not classified & prot-scriber: dormancy associated protein homolog & swissprot: no annotation & original description: none	chromosome_7	81886037	81886037	Stop_gained
No Mercator4 annotation.other annotation available	RN7G028570	not classified & prot-scriber: dormancy associated protein homolog isoform & swissprot: no annotation & original description: none	chromosome_7	81886037	81886037	Stop_gained
No Mercator4 annotation.other annotation available	RN7G028740	not classified & prot-scriber: nam associated domain containing protein & swissprot: no annotation & original description: none	chromosome_7	82154948	82154948	Stop_gained
No Mercator4 annotation.other annotation available	RN7G029990	not classified & prot-scriber: retrotran gag 3 domain containing protein & swissprot: no annotation & original description: none	chromosome_7	83425438	83425438	Stop_gained
Phytohormone action.signalling peptides.NCRP (non-cysteine-rich-peptide) category.CAPE-peptide activity.CAPE precursor polypeptide	RN7G031240	CAPE precursor polypeptide & prot-scriber: scp domain containing protein & swissprot: Basic form of pathogenesis-related protein 1 & original description: none	chromosome_7	85191907	85191907	Stop_gained
Enzyme classification.EC_2 transferases.EC_2-7 transferase transferring phosphorus-containing group	RN7G032120	EC_2.7 transferase transferring phosphorus-containing group & prot-scriber: ectin domain containing receptor kinase & swissprot: LEAF RUST 10 DISEASE-RESISTANCE LOCUS RECEPTOR-LIKE PROTEIN KINASE-like 1.5 & original description: none	chromosome_7	85986192	85986192	Stop_gained
Enzyme classification.EC_3 hydrolases.EC_3-2 glycosylase	RN7G032290	EC_3.2 glycosylase & prot-scriber: polygalacturonase adpg & swissprot: Probable polygalacturonase At1g80170 & original description: none	chromosome_7	86167122	86167122	Stop_gained
No Mercator4 annotation.no other annotation available	RN7G033700	not classified & prot-scriber: no annotation & swissprot: no annotation & original description: none	chromosome_7	87414305	87414305	Stop_gained
Cell wall organisation.cell wall hydroxycinnamic acids.hydroxycinnamaldehyde dehydrogenase *(REF1)	RN7G033910	hydroxycinnamaldehyde dehydrogenase *(REF1) & prot-scriber: aldehyde dehydrogenase member mitochondrial & swissprot: Aldehyde dehydrogenase family 2 member C4 & original description: none	chromosome_7	87603436	87603436	Stop_gained
Enzyme classification.EC_1 oxidoreductases.EC_1-2 oxidoreductase acting on aldehyde or oxo group of donor	RN7G033910	EC_1.2 oxidoreductase acting on aldehyde or oxo group of donor & prot-scriber: aldehyde dehydrogenase member mitochondrial & swissprot: Aldehyde dehydrogenase family 2 member C4 & original description: none	chromosome_7	87603436	87603436	Stop_gained
Lipid metabolism.fatty acid metabolism.fatty acid degradation.core beta-oxidation.multifunctional enzyme *(MFP)	RN7G034600	multifunctional enzyme *(MFP) & prot-scriber: fatty acid oxidation complex subunit alpha & swissprot: Peroxisomal fatty acid beta-oxidation multifunctional protein AIM1 & original description: none	chromosome_7	88093604	88093604	Stop_gained
No Mercator4 annotation.other annotation available	RN7G035770	not classified & prot-scriber: rna dependent polymerase & swissprot: Probable RNA-dependent RNA polymerase 5 & original description: none	chromosome_7	89068541	89068541	Stop_gained
No Mercator4 annotation.other annotation available	RN7G036390	not classified & prot-scriber: pentatricopeptide repeat containing protein & swissprot: Pentatricopeptide repeat-containing protein At2g27610 & original description: none	chromosome_7	89585894	89585894	Stop_gained
No Mercator4 annotation.other annotation available	RN7G037180	not classified & prot-scriber: nb arc domain containing protein & swissprot: Disease resistance protein RPS2 & original description: none	chromosome_7	90147932	90147932	Stop_gained
RNA biosynthesis.RNA polymerase II-dependent transcription.transcription co-activation.SAGA histone acetyltransferase complex.HAT histone acetyltransferase module.component *(SCS1/SCS2)	RN7G037240	component *(SCS1/SCS2) of HAT histone acetyltransferase module & prot-scriber: histone acetyltransferases subunit & swissprot: no annotation & original description: none	chromosome_7	90206669	90206669	Stop_gained
No Mercator4 annotation.other annotation available	RN7G037680	not classified & prot-scriber: f box domain containing protein & swissprot: F-box protein At3g07870 & original description: none	chromosome_7	90522865	90522865	Stop_gained
Enzyme classification.EC_3 hydrolases.EC_3-2 glycosylase	RN7G037750	EC_3.2 glycosylase & prot-scriber: glucan endo beta glucosidase basic isoform & swissprot: Probable glucan endo-1,3-beta-glucosidase BG5 & original description: none	chromosome_7	90570915	90570915	Stop_gained
No Mercator4 annotation.other annotation available	RN7G037920	not classified & prot-scriber: pgg domain containing protein & swissprot: no annotation & original description: none	chromosome_7	90658376	90658376	Stop_gained
Secondary metabolism.terpenoids.carotenoid biosynthesis.apocarotenoids.zaxinone synthase *(ZAS)	RN8G002290	zaxinone synthase *(ZAS) & prot-scriber: 9 cis epoxycarotenoid dioxygenase nced chloroplastic & swissprot: Carotenoid 9,10(9,10)-cleavage dioxygenase 1 & original description: none	chromosome_8	5239465	5239465	Stop_gained
External stimuli response.symbiont.arbuscular mycorrhiza.zaxinone synthase *(ZAS)	RN8G002290	zaxinone synthase *(ZAS) & prot-scriber: 9 cis epoxycarotenoid dioxygenase nced chloroplastic & swissprot: Carotenoid 9,10(9,10)-cleavage dioxygenase 1 & original description: none	chromosome_8	5239465	5239465	Stop_gained
Secondary metabolism.terpenoids.carotenoid biosynthesis.apocarotenoids.zaxinone synthase *(ZAS)	RN8G002290	zaxinone synthase *(ZAS) & prot-scriber: 9 cis epoxycarotenoid dioxygenase nced chloroplastic & swissprot: Carotenoid 9,10(9,10)-cleavage dioxygenase 1 & original description: none	chromosome_8	5240547	5240547	Stop_gained
External stimuli response.symbiont.arbuscular mycorrhiza.zaxinone synthase *(ZAS)	RN8G002290	zaxinone synthase *(ZAS) & prot-scriber: 9 cis epoxycarotenoid dioxygenase nced chloroplastic & swissprot: Carotenoid 9,10(9,10)-cleavage dioxygenase 1 & original description: none	chromosome_8	5240547	5240547	Stop_gained
Secondary metabolism.terpenoids.carotenoid biosynthesis.apocarotenoids.zaxinone synthase *(ZAS)	RN8G002290	zaxinone synthase *(ZAS) & prot-scriber: 9 cis epoxycarotenoid dioxygenase nced chloroplastic & swissprot: Carotenoid 9,10(9,10)-cleavage dioxygenase 1 & original description: none	chromosome_8	5241212	5241212	Stop_gained
External stimuli response.symbiont.arbuscular mycorrhiza.zaxinone synthase *(ZAS)	RN8G002290	zaxinone synthase *(ZAS) & prot-scriber: 9 cis epoxycarotenoid dioxygenase nced chloroplastic & swissprot: Carotenoid 9,10(9,10)-cleavage dioxygenase 1 & original description: none	chromosome_8	5241212	5241212	Stop_gained
No Mercator4 annotation.other annotation available	RN8G002670	not classified & prot-scriber: ctp synthase 1 & swissprot: no annotation & original description: none	chromosome_8	6114385	6114385	Stop_gained
Protein biosynthesis.aminoacyl-tRNA synthetase activities.glutamine-tRNA ligase	RN8G002990	glutamine-tRNA ligase & prot-scriber: quality protein glutamine trna ligase & swissprot: Glutamine--tRNA ligase, cytoplasmic & original description: none	chromosome_8	6785572	6785572	Stop_gained
Enzyme classification.EC_6 ligases.EC_6-1 ligase forming carbon-oxygen bond	RN8G002990	EC_6.1 ligase forming carbon-oxygen bond & prot-scriber: quality protein glutamine trna ligase & swissprot: Glutamine--tRNA ligase, cytoplasmic & original description: none	chromosome_8	6785572	6785572	Stop_gained
No Mercator4 annotation.other annotation available	RN8G003120	not classified & prot-scriber: fha domain containing protein & swissprot: no annotation & original description: none	chromosome_8	7288098	7288098	Stop_gained
No Mercator4 annotation.no other annotation available	RN8G003220	not classified & prot-scriber: no annotation & swissprot: no annotation & original description: none	chromosome_8	7534995	7534995	Stop_gained
No Mercator4 annotation.no other annotation available	RN8G003240	not classified & prot-scriber: no annotation & swissprot: no annotation & original description: none	chromosome_8	7545141	7545141	Stop_gained
Protein biosynthesis.organellar translation machinery.mitochondrial ribosome biogenesis.large ribosomal subunit proteome.component *(mL105)	RN8G003470	component *(mL105) of large mitoribosomal-subunit proteome & prot-scriber: galactoside 2 alpha l fucosytransferase & swissprot: no annotation & original description: none	chromosome_8	8149428	8149428	Stop_gained
No Mercator4 annotation.other annotation available	RN8G003750	not classified & prot-scriber: anapc4 wd40 domain containing protein & swissprot: no annotation & original description: none	chromosome_8	8835720	8835720	Stop_gained
No Mercator4 annotation.other annotation available	RN8G003800	not classified & prot-scriber: 15 cis phytoene desaturase chloroplastic chromoplastic & swissprot: 15-cis-phytoene desaturase, chloroplastic/chromoplastic & original description: none	chromosome_8	8916356	8916356	Stop_gained
No Mercator4 annotation.no other annotation available	RN8G004100	not classified & prot-scriber: no annotation & swissprot: no annotation & original description: none	chromosome_8	9672982	9672982	Stop_gained
No Mercator4 annotation.other annotation available	RN8G004430	not classified & prot-scriber: f box domain containing protein & swissprot: F-box/kelch-repeat protein At3g23880 & original description: none	chromosome_8	10895790	10895790	Stop_gained
No Mercator4 annotation.other annotation available	RN8G004570	not classified & prot-scriber: sugar transporter erd & swissprot: Protein FLOWERING LOCUS D & original description: none	chromosome_8	11338107	11338107	Stop_gained
No Mercator4 annotation.other annotation available	RN8G004760	not classified & prot-scriber: serine threonine protein phosphatase long form & swissprot: no annotation & original description: none	chromosome_8	11850956	11850956	Stop_gained
Vesicle trafficking.anterograde trafficking.Coat protein II (COPII) coatomer machinery.coat protein complex.Sec23/24 cargo adaptor subcomplex.component *(Sec24)	RN8G004910	component *(Sec24) of Sec23/24 cargo adaptor subcomplex & prot-scriber: protein transport sec cef & swissprot: Protein transport protein SEC24 B & original description: none	chromosome_8	12466683	12466683	Stop_gained
No Mercator4 annotation.no other annotation available	RN8G005100	not classified & prot-scriber: no annotation & swissprot: no annotation & original description: none	chromosome_8	13386209	13386209	Stop_gained
No Mercator4 annotation.other annotation available	RN8G005180	not classified & prot-scriber: integrase catalytic domain containing protein & swissprot: no annotation & original description: none	chromosome_8	13644453	13644453	Stop_gained
No Mercator4 annotation.other annotation available	RN8G005170	not classified & prot-scriber: smp ltd domain containing protein & swissprot: no annotation & original description: none	chromosome_8	13644453	13644453	Stop_gained
No Mercator4 annotation.no other annotation available	RN8G005370	not classified & prot-scriber: no annotation & swissprot: no annotation & original description: none	chromosome_8	14019128	14019128	Stop_gained
No Mercator4 annotation.no other annotation available	RN8G005370	not classified & prot-scriber: no annotation & swissprot: no annotation & original description: none	chromosome_8	14019524	14019524	Stop_gained
No Mercator4 annotation.other annotation available	RN8G005710	not classified & prot-scriber: wd repeat containing protein & swissprot: no annotation & original description: none	chromosome_8	14748411	14748411	Stop_gained
No Mercator4 annotation.other annotation available	RN8G005770	not classified & prot-scriber: non specific serine threonine protein kinase & swissprot: no annotation & original description: none	chromosome_8	14922594	14922594	Stop_gained
No Mercator4 annotation.other annotation available	RN8G005800	not classified & prot-scriber: cop gamma platf domain containing protein & swissprot: no annotation & original description: none	chromosome_8	15126096	15126096	Stop_gained
No Mercator4 annotation.other annotation available	RN8G006190	not classified & prot-scriber: protein main & swissprot: Protein MAIN-LIKE 1 & original description: none	chromosome_8	16621032	16621032	Stop_gained
No Mercator4 annotation.other annotation available	RN8G006280	not classified & prot-scriber: abhydro lipase domain containing protein & swissprot: Triacylglycerol lipase 2 & original description: none	chromosome_8	16934140	16934140	Stop_gained
No Mercator4 annotation.other annotation available	RN8G006500	not classified & prot-scriber: protein fatty acid export 2 chloroplastic & swissprot: no annotation & original description: none	chromosome_8	17865033	17865033	Stop_gained
Protein biosynthesis.aminoacyl-tRNA synthetase activities.glutamyl-tRNA-dependent amidotransferase complex.component *(GatB)	RN8G006710	component *(GatB) of glutamyl-tRNA-dependent amidotransferase complex & prot-scriber: aspartyl glutamyl trna asn gln amidotransferase subunit b & swissprot: Glutamyl-tRNA(Gln) amidotransferase subunit B, chloroplastic/mitochondrial & original description: none	chromosome_8	18499341	18499341	Stop_gained
Protein homeostasis.ubiquitin-proteasome system.ubiquitin-fold protein conjugation.RING E3 ubiquitin ligase activities.RING-H2-class.CTL-subclass E3 ubiquitin ligase	RN8G007200	RING-H2-class CTL-subclass E3 ubiquitin ligase & prot-scriber: ring type domain containing protein & swissprot: no annotation & original description: none	chromosome_8	20044269	20044269	Stop_gained
No Mercator4 annotation.no other annotation available	RN8G007390	not classified & prot-scriber: no annotation & swissprot: no annotation & original description: none	chromosome_8	20513258	20513258	Stop_gained
Protein homeostasis.ubiquitin-proteasome system.ubiquitin-fold protein conjugation.RING E3 ubiquitin ligase activities.RING-H2-class.E3 ubiquitin ligase *(BTS/BTSL)	RN8G007470	E3 ubiquitin ligase *(BTS/BTSL) & prot-scriber: zinc finger protein brutus & swissprot: Zinc finger protein BRUTUS & original description: none	chromosome_8	20652884	20652884	Stop_gained
Nutrient uptake.micronutrient homeostasis.iron.iron cation sensor protein *(HRZ/BRUTUS)	RN8G007470	iron cation sensor protein *(HRZ/BRUTUS) & prot-scriber: zinc finger protein brutus & swissprot: Zinc finger protein BRUTUS & original description: none	chromosome_8	20652884	20652884	Stop_gained
Protein translocation.nucleus.nucleocytoplasmic transport.cargo adaptor activities.cargo adaptor protein *(IMP-alpha)	RN8G007550	nucleocytoplasmic transport cargo adaptor protein *(IMP-alpha) & prot-scriber: importin subunit alpha & swissprot: Importin subunit alpha-1a & original description: none	chromosome_8	20795811	20795811	Stop_gained
Protein modification.phosphorylation.TKL protein kinase families.WAK/WAKL protein kinase	RN8G007580	WAK/WAKL protein kinase & prot-scriber: arath wall associated receptor kinase & swissprot: Wall-associated receptor kinase-like 2 & original description: none	chromosome_8	20997286	20997286	Stop_gained
Enzyme classification.EC_2 transferases.EC_2-7 transferase transferring phosphorus-containing group	RN8G007580	EC_2.7 transferase transferring phosphorus-containing group & prot-scriber: arath wall associated receptor kinase & swissprot: Wall-associated receptor kinase-like 2 & original description: none	chromosome_8	20997286	20997286	Stop_gained
No Mercator4 annotation.other annotation available	RN8G008020	not classified & prot-scriber: f box domain containing protein & swissprot: Putative F-box/FBD/LRR-repeat protein At1g78760 & original description: none	chromosome_8	22148195	22148195	Stop_gained
No Mercator4 annotation.other annotation available	RN8G008470	not classified & prot-scriber: 4 coumarate coa ligase & swissprot: Probable acyl-activating enzyme 17, peroxisomal & original description: none	chromosome_8	24640231	24640231	Stop_gained
No Mercator4 annotation.other annotation available	RN8G008480	not classified & prot-scriber: retrovirus pol yprotein from transposon re & swissprot: Retrovirus-related Pol polyprotein from transposon RE2 & original description: none	chromosome_8	24640231	24640231	Stop_gained
Protein modification.glycosylation.N-linked glycosylation.paucimannosidic N-glycan formation.beta-N-acetylhexosaminidase *(HEXO)	RN8G008530	beta-N-acetylhexosaminidase *(HEXO) & prot-scriber: beta n acetylhexosamiidase & swissprot: Beta-hexosaminidase 1 & original description: none	chromosome_8	24735630	24735630	Stop_gained
Enzyme classification.EC_3 hydrolases.EC_3-2 glycosylase	RN8G008530	EC_3.2 glycosylase & prot-scriber: beta n acetylhexosamiidase & swissprot: Beta-hexosaminidase 1 & original description: none	chromosome_8	24735630	24735630	Stop_gained
No Mercator4 annotation.other annotation available	RN8G008770	not classified & prot-scriber: protein far sequence & swissprot: no annotation & original description: none	chromosome_8	25999954	25999954	Stop_gained
No Mercator4 annotation.other annotation available	RN8G008880	not classified & prot-scriber: dead box atp dependent rna helicase protein & swissprot: no annotation & original description: none	chromosome_8	26560558	26560558	Stop_gained
Amino acid metabolism.glutamate group amino acid biosynthesis.histidine biosynthesis.phosphoribosyl-formimino-AICAR-phosphate isomerase	RN8G009080	phosphoribosyl-formimino-AICAR-phosphate isomerase & prot-scriber: 1 5 phosphoribosyl [ amino methylidene] imidazole carboxamide isomerase chloroplastic & swissprot: 1-(5-phosphoribosyl)-5-[(5-phosphoribosylamino)methylideneamino] imidazole-4-carboxamide isomerase, chloroplastic & original description: none	chromosome_8	28168056	28168056	Stop_gained
No Mercator4 annotation.other annotation available	RN8G009110	not classified & prot-scriber: acetyl coa carboxylase & swissprot: Acetyl-CoA carboxylase 1 & original description: none	chromosome_8	28190237	28190237	Stop_gained
RNA processing.RNA modification.RNA pseudouridylation.H/ACA snoRNP RNA pseudouridylation complex.core component *(NHP2)	RN8G009120	core component *(NHP2) of H/ACA snoRNP RNA pseudouridylation complex & prot-scriber: h aca ribonucleoprotein complex subunit protein & swissprot: H/ACA ribonucleoprotein complex subunit 2-like protein & original description: none	chromosome_8	28223442	28223442	Stop_gained
Protein translocation.plasmodesmata intercellular trafficking.regulatory protein *(MPB2C)	RN8G009780	regulatory protein *(MPB2C) of plasmodesmata intercellular trafficking & prot-scriber: protein microtubule binding 2c & swissprot: Protein MICROTUBULE BINDING PROTEIN 2C & original description: none	chromosome_8	32026179	32026179	Stop_gained
No Mercator4 annotation.other annotation available	RN8G009890	not classified & prot-scriber: duf 4216 domain containing protein & swissprot: no annotation & original description: none	chromosome_8	32387135	32387135	Stop_gained
No Mercator4 annotation.other annotation available	RN8G009890	not classified & prot-scriber: duf 4216 domain containing protein & swissprot: no annotation & original description: none	chromosome_8	32388592	32388592	Stop_gained
No Mercator4 annotation.other annotation available	RN8G009900	not classified & prot-scriber: integrase catalytic domain containing protein & swissprot: Retrovirus-related Pol polyprotein from transposon TNT 1-94 & original description: none	chromosome_8	32454770	32454770	Stop_gained
No Mercator4 annotation.other annotation available	RN8G010230	not classified & prot-scriber: pmd domain containing protein & swissprot: no annotation & original description: none	chromosome_8	34059260	34059260	Stop_gained
No Mercator4 annotation.other annotation available	RN8G010350	not classified & prot-scriber: dna replication atp dependent helicase nuclease & swissprot: DNA replication ATP-dependent helicase/nuclease JHS1 & original description: none	chromosome_8	34479218	34479218	Stop_gained
No Mercator4 annotation.other annotation available	RN8G010690	not classified & prot-scriber: lrrnt 2 domain containing protein & swissprot: Receptor-like protein 53 & original description: none	chromosome_8	36064593	36064593	Stop_gained
DNA damage response.DNA-protein crosslink (DPC) repair.crosslink-repair peptidase *(WSS1a)	RN8G010710	metallopeptidase *(WSS1a) & prot-scriber: kinesin protein kin 4a & swissprot: Kinesin-like protein KIN-4A & original description: none	chromosome_8	36107056	36107056	Stop_gained
No Mercator4 annotation.no other annotation available	RN8G010850	not classified & prot-scriber: no annotation & swissprot: no annotation & original description: none	chromosome_8	36854784	36854784	Stop_gained
No Mercator4 annotation.other annotation available	RN8G011240	not classified & prot-scriber: reverse transcriptase ty copia pe domain containing protein & swissprot: Retrovirus-related Pol polyprotein from transposon RE2 & original description: none	chromosome_8	37938198	37938198	Stop_gained
No Mercator4 annotation.other annotation available	RN8G011770	not classified & prot-scriber: hmg box domain containing protein & swissprot: no annotation & original description: none	chromosome_8	39792148	39792148	Stop_gained
RNA biosynthesis.organellar gene expression machinery.plastid-encoded RNA polymerase (PEP) complex.essential co-factor components.component *(PAP8/TAC6)	RN8G012200	cofactor of plastid-encoded RNA polymerase *(PAP8/TAC6) & prot-scriber: plastid transcriptionally active protein 6 chloroplastic & swissprot: no annotation & original description: none	chromosome_8	41482163	41482163	Stop_gained
No Mercator4 annotation.other annotation available	RN8G012340	not classified & prot-scriber: ubiquitin thioesterase otu & swissprot: no annotation & original description: none	chromosome_8	42157371	42157371	Stop_gained
No Mercator4 annotation.other annotation available	RN8G012410	not classified & prot-scriber: scaper n domain containing protein & swissprot: no annotation & original description: none	chromosome_8	42350736	42350736	Stop_gained
Vesicle trafficking.clathrin coated vesicle (CCV) machinery.CCV accessory factor activities.auxiliary regulatory protein *(SH3P)	RN8G014260	auxiliary regulatory protein *(SH3P) of clathrin-mediated endocytosis & prot-scriber: sh domain containing protein & swissprot: SH3 domain-containing protein 1 & original description: none	chromosome_8	48595012	48595012	Stop_gained
No Mercator4 annotation.other annotation available	RN8G015060	not classified & prot-scriber: grf type domain containing protein & swissprot: no annotation & original description: none	chromosome_8	50171208	50171208	Stop_gained
Redox homeostasis.reactive oxygen-induced signalling.hydrogen peroxide receptor kinase *(GHR1)	RN8G015080	hydrogen peroxide receptor kinase *(GHR1) & prot-scriber: ectin domain containing receptor kinase & swissprot: LRR receptor-like serine/threonine-protein kinase GHR1 & original description: none	chromosome_8	50190911	50190911	Stop_gained
Enzyme classification.EC_2 transferases.EC_2-7 transferase transferring phosphorus-containing group	RN8G015080	EC_2.7 transferase transferring phosphorus-containing group & prot-scriber: ectin domain containing receptor kinase & swissprot: LRR receptor-like serine/threonine-protein kinase GHR1 & original description: none	chromosome_8	50190911	50190911	Stop_gained
Cellular respiration.glycolysis.methylglyoxal degradation.D-lactate dehydrogenase	RN8G015250	D-lactate dehydrogenase & prot-scriber: fad binding pcmh type domain containing protein & swissprot: D-lactate dehydrogenase [cytochrome], mitochondrial & original description: none	chromosome_8	50723393	50723393	Stop_gained
Enzyme classification.EC_1 oxidoreductases.EC_1-1 oxidoreductase acting on CH-OH group of donor	RN8G015250	EC_1.1 oxidoreductase acting on CH-OH group of donor & prot-scriber: fad binding pcmh type domain containing protein & swissprot: D-lactate dehydrogenase [cytochrome], mitochondrial & original description: none	chromosome_8	50723393	50723393	Stop_gained
No Mercator4 annotation.no other annotation available	RN8G015850	not classified & prot-scriber: no annotation & swissprot: no annotation & original description: none	chromosome_8	52534522	52534522	Stop_gained
No Mercator4 annotation.other annotation available	RN8G015890	not classified & prot-scriber: lea 2 domain containing protein & swissprot: no annotation & original description: none	chromosome_8	52621375	52621375	Stop_gained
No Mercator4 annotation.other annotation available	RN8G016690	not classified & prot-scriber: protein kinase domain containing & swissprot: Probable inactive receptor kinase At5g67200 & original description: none	chromosome_8	54301005	54301005	Stop_gained
Protein biosynthesis.ribosome biogenesis.small ribosomal subunit (SSU).SSU processome.pre-40S ribosomal subunit nuclear assembly.assembly factor *(Rrp9/YAO1)	RN8G016750	SSU processome assembly factor *(RRP9/YAO1) & prot-scriber: orysj tubby f box protein & swissprot: Eukaryotic translation initiation factor 2 subunit alpha homolog & original description: none	chromosome_8	54375682	54375682	Stop_gained
Protein biosynthesis.translation initiation.Pre-Initiation Complex (PIC) module.eIF2 Met-tRNA binding factor activity.eIF2 Met-tRNA binding factor complex.eIF2-alpha component activity.component *(eIF2-alpha)	RN8G016750	component *(eIF2-alpha) of eIF2 Met-tRNA binding factor complex & prot-scriber: orysj tubby f box protein & swissprot: Eukaryotic translation initiation factor 2 subunit alpha homolog & original description: none	chromosome_8	54375682	54375682	Stop_gained
External stimuli response.multi-stress.regulatory stress-responsive protein *(TLP)	RN8G016750	stress-responsive regulatory protein *(TLP) & prot-scriber: orysj tubby f box protein & swissprot: Eukaryotic translation initiation factor 2 subunit alpha homolog & original description: none	chromosome_8	54375682	54375682	Stop_gained
Carbohydrate metabolism.sucrose metabolism.biosynthesis.cytosolic UDP-glucose pyrophosphorylase	RN8G017450	cytosolic UDP-glucose pyrophosphorylase & prot-scriber: utp glucose phosphate uridylyltransferase & swissprot: SNF1-related protein kinase regulatory subunit gamma-1 & original description: none	chromosome_8	55584762	55584762	Stop_gained
Protein modification.phosphorylation.CAMK protein kinase families.SNF1-related SnRK1 kinase complex.regulatory subunit gamma	RN8G017450	regulatory subunit gamma of SNF1-related SnRK1 kinase complex & prot-scriber: utp glucose phosphate uridylyltransferase & swissprot: SNF1-related protein kinase regulatory subunit gamma-1 & original description: none	chromosome_8	55584762	55584762	Stop_gained
Multi-process regulation.SnRK1-kinase regulatory system.SnRK1 protein kinase complex.regulatory subunit gamma	RN8G017450	regulatory subunit gamma of SnRK1 kinase complex & prot-scriber: utp glucose phosphate uridylyltransferase & swissprot: SNF1-related protein kinase regulatory subunit gamma-1 & original description: none	chromosome_8	55584762	55584762	Stop_gained
No Mercator4 annotation.other annotation available	RN8G017600	not classified & prot-scriber: swim type domain containing protein & swissprot: no annotation & original description: none	chromosome_8	55945078	55945078	Stop_gained
No Mercator4 annotation.other annotation available	RN8G018050	not classified & prot-scriber: ulp protease domain containing protein & swissprot: no annotation & original description: none	chromosome_8	56969507	56969507	Stop_gained
No Mercator4 annotation.no other annotation available	RN8G018330	not classified & prot-scriber: no annotation & swissprot: no annotation & original description: none	chromosome_8	57475473	57475473	Stop_gained
No Mercator4 annotation.other annotation available	RN8G018410	not classified & prot-scriber: short chain dehydrogenase reductase & swissprot: no annotation & original description: none	chromosome_8	57671449	57671449	Stop_gained
No Mercator4 annotation.no other annotation available	RN8G019000	not classified & prot-scriber: no annotation & swissprot: no annotation & original description: none	chromosome_8	58882509	58882509	Stop_gained
Protein biosynthesis.ribosome biogenesis.large ribosomal subunit (LSU).LSU proteome.component *(uL18)	RN8G019100	component *(uL18) of large ribosomal-subunit (LSU) proteome & prot-scriber: 60s ribosomal protein l5 1 & swissprot: Large ribosomal subunit protein uL18 & original description: none	chromosome_8	59171534	59171534	Stop_gained
Protein homeostasis.ubiquitin-proteasome system.ubiquitin-fold protein conjugation.RING E3 ubiquitin ligase activities.RING-v-class.E3 ubiquitin ligase	RN8G019100	E3 ubiquitin ligase & prot-scriber: 60s ribosomal protein l5 1 & swissprot: Large ribosomal subunit protein uL18 & original description: none	chromosome_8	59171534	59171534	Stop_gained
No Mercator4 annotation.other annotation available	RN8G019590	not classified & prot-scriber: cysteine rich receptor protein kinase & swissprot: no annotation & original description: none	chromosome_8	59924152	59924152	Stop_gained
Enzyme classification.EC_1 oxidoreductases.EC_1-14 oxidoreductase acting on paired donor with incorporation or reduction of molecular oxygen	RN8G020800	EC_1.14 oxidoreductase acting on paired donor with incorporation or reduction of molecular oxygen & prot-scriber: cytochrome p450 71a1 & swissprot: Cytochrome P450 71A1 & original description: none	chromosome_8	61474882	61474882	Stop_gained
Enzyme classification.EC_1 oxidoreductases.EC_1-14 oxidoreductase acting on paired donor with incorporation or reduction of molecular oxygen	RN8G020800	EC_1.14 oxidoreductase acting on paired donor with incorporation or reduction of molecular oxygen & prot-scriber: cytochrome p450 71a1 & swissprot: Cytochrome P450 71A1 & original description: none	chromosome_8	61475415	61475415	Stop_gained
Enzyme classification.EC_1 oxidoreductases.EC_1-14 oxidoreductase acting on paired donor with incorporation or reduction of molecular oxygen	RN8G020840	EC_1.14 oxidoreductase acting on paired donor with incorporation or reduction of molecular oxygen & prot-scriber: cytochrome p450 71a1 & swissprot: Cytochrome P450 71A1 & original description: none	chromosome_8	61511007	61511007	Stop_gained
RNA processing.organelle RNA processing machinery.RNA homeostasis.plastidial mRNA stabilisation.ribonucleoprotein *(CP31)	RN8G021020	plastidial ribonucleoprotein *(CP31) & prot-scriber: kda ribonucleoprotein chloroplastic & swissprot: 31 kDa ribonucleoprotein, chloroplastic & original description: none	chromosome_8	61787938	61787938	Stop_gained
No Mercator4 annotation.other annotation available	RN8G021280	not classified & prot-scriber: retrovirus pol yprotein & swissprot: no annotation & original description: none	chromosome_8	62151541	62151541	Stop_gained
No Mercator4 annotation.other annotation available	RN8G021390	not classified & prot-scriber: swim type domain containing protein & swissprot: no annotation & original description: none	chromosome_8	62280191	62280191	Stop_gained
No Mercator4 annotation.other annotation available	RN8G021480	not classified & prot-scriber: pb domain containing protein & swissprot: no annotation & original description: none	chromosome_8	62532751	62532751	Stop_gained
RNA processing.organelle RNA processing machinery.RNA modification.C-to-U RNA editing.PPR-type RNA editing factor activities.RNA editing factor *(MEF9)	RN8G021490	RNA editing factor *(MEF9) & prot-scriber: pentatricopeptide repeat containing protein mitochondrial & swissprot: Pentatricopeptide repeat-containing protein At1g62260, mitochondrial & original description: none	chromosome_8	62532751	62532751	Stop_gained
External stimuli response.pathogen.effector-triggered immunity (ETI) machinery.RIN4-RPM1 immune signalling.regulatory factor *(RIN4) guarded by RPM1/RPS2 activities	RN8G021800	regulatory factor *(RIN4) guarded by RPM1/RPS2 activities & prot-scriber: avrrpt cleavage domain containing protein & swissprot: RPM1-interacting protein 4 & original description: none	chromosome_8	63143037	63143037	Stop_gained
No Mercator4 annotation.other annotation available	RN8G022110	not classified & prot-scriber: protein arginine n methyltrasferase & swissprot: Protein RETICULATA, chloroplastic & original description: none	chromosome_8	63616909	63616909	Stop_gained
No Mercator4 annotation.other annotation available	RN8G022870	not classified & prot-scriber: aaa domain containing protein & swissprot: ATPase family AAA domain-containing protein FIGL1 & original description: none	chromosome_8	64859516	64859516	Stop_gained
No Mercator4 annotation.other annotation available	RN8G022900	not classified & prot-scriber: f box domain containing protein & swissprot: no annotation & original description: none	chromosome_8	64904365	64904365	Stop_gained
No Mercator4 annotation.other annotation available	RN8G023960	not classified & prot-scriber: histidine kinase atp binding domain containing protein & swissprot: Protein NO VEIN & original description: none	chromosome_8	66337336	66337336	Stop_gained
No Mercator4 annotation.other annotation available	RN8G024880	not classified & prot-scriber: stress up regulated nod protein & swissprot: no annotation & original description: none	chromosome_8	67349526	67349526	Stop_gained
No Mercator4 annotation.other annotation available	RN8G024920	not classified & prot-scriber: pentatricopeptide repeat containing protein & swissprot: Pentatricopeptide repeat-containing protein At5g61800 & original description: none	chromosome_8	67374801	67374801	Stop_gained
No Mercator4 annotation.other annotation available	RN8G024920	not classified & prot-scriber: pentatricopeptide repeat containing protein & swissprot: Pentatricopeptide repeat-containing protein At5g61800 & original description: none	chromosome_8	67375017	67375017	Stop_gained
No Mercator4 annotation.other annotation available	RN8G025150	not classified & prot-scriber: retrovirus pol yprotein from transposon re & swissprot: no annotation & original description: none	chromosome_8	67520205	67520205	Stop_gained
RNA biosynthesis.DNA-binding transcriptional regulation.other all-alpha-helix DNA-binding domain.NF-Y transcription factor complex.component *(NF-YB)	RN8G025160	component *(NF-YB) of NF-Y transcription factor complex & prot-scriber: nuclear transcription factor y subunit b 1 & swissprot: Nuclear transcription factor Y subunit B-3 & original description: none	chromosome_8	67531688	67531688	Stop_gained
No Mercator4 annotation.other annotation available	RN8G025450	not classified & prot-scriber: rnase h type domain containing protein & swissprot: no annotation & original description: none	chromosome_8	67749608	67749608	Stop_gained
Enzyme classification.EC_1 oxidoreductases.EC_1-14 oxidoreductase acting on paired donor with incorporation or reduction of molecular oxygen	RN8G025490	EC_1.14 oxidoreductase acting on paired donor with incorporation or reduction of molecular oxygen & prot-scriber: beta amyrin 16 monooxygenase & swissprot: Beta-amyrin 28-monooxygenase & original description: none	chromosome_8	67826958	67826958	Stop_gained
Enzyme classification.EC_1 oxidoreductases.EC_1-14 oxidoreductase acting on paired donor with incorporation or reduction of molecular oxygen	RN8G025490	EC_1.14 oxidoreductase acting on paired donor with incorporation or reduction of molecular oxygen & prot-scriber: beta amyrin 16 monooxygenase & swissprot: Beta-amyrin 28-monooxygenase & original description: none	chromosome_8	67827197	67827197	Stop_gained
Enzyme classification.EC_1 oxidoreductases.EC_1-14 oxidoreductase acting on paired donor with incorporation or reduction of molecular oxygen	RN8G025500	EC_1.14 oxidoreductase acting on paired donor with incorporation or reduction of molecular oxygen & prot-scriber: beta amyrin 16 monooxygenase & swissprot: Cytochrome P450 716B1 & original description: none	chromosome_8	67832150	67832150	Stop_gained
Enzyme classification.EC_1 oxidoreductases.EC_1-14 oxidoreductase acting on paired donor with incorporation or reduction of molecular oxygen	RN8G025500	EC_1.14 oxidoreductase acting on paired donor with incorporation or reduction of molecular oxygen & prot-scriber: cytochrome p450 716b1 & swissprot: Beta-amyrin 28-monooxygenase & original description: none	chromosome_8	67832150	67832150	Stop_gained
Enzyme classification.EC_1 oxidoreductases.EC_1-14 oxidoreductase acting on paired donor with incorporation or reduction of molecular oxygen	RN8G026050	EC_1.14 oxidoreductase acting on paired donor with incorporation or reduction of molecular oxygen & prot-scriber: cytochrome p450 71d11 protein & swissprot: Desmethyl-deoxy-podophyllotoxin synthase & original description: none	chromosome_8	68369020	68369020	Stop_gained
Enzyme classification.EC_1 oxidoreductases.EC_1-14 oxidoreductase acting on paired donor with incorporation or reduction of molecular oxygen	RN8G026060	EC_1.14 oxidoreductase acting on paired donor with incorporation or reduction of molecular oxygen & prot-scriber: cytochrome p450 protein & swissprot: Premnaspirodiene oxygenase & original description: none	chromosome_8	68374776	68374776	Stop_gained
Enzyme classification.EC_1 oxidoreductases.EC_1-14 oxidoreductase acting on paired donor with incorporation or reduction of molecular oxygen	RN8G026060	EC_1.14 oxidoreductase acting on paired donor with incorporation or reduction of molecular oxygen & prot-scriber: cytochrome p450 protein & swissprot: Premnaspirodiene oxygenase & original description: none	chromosome_8	68375016	68375016	Stop_gained
No Mercator4 annotation.other annotation available	RN8G027270	not classified & prot-scriber: cytokinin riboside 5 monophosphate phosphoribohydrolase & swissprot: no annotation & original description: none	chromosome_8	69533776	69533776	Stop_gained
No Mercator4 annotation.other annotation available	RN8G027270	not classified & prot-scriber: cytokinin riboside 5 monophosphate phosphoribohydrolase & swissprot: no annotation & original description: none	chromosome_8	69533837	69533837	Stop_gained
No Mercator4 annotation.no other annotation available	RN8G027330	not classified & prot-scriber: no annotation & swissprot: no annotation & original description: none	chromosome_8	69567709	69567709	Stop_gained
No Mercator4 annotation.no other annotation available	RN8G027840	not classified & prot-scriber: no annotation & swissprot: no annotation & original description: none	chromosome_8	70222935	70222935	Stop_gained
RNA biosynthesis.DNA-binding transcriptional regulation.helix-turn-helix DNA-binding domain.MYB transcription factor family.R2R3-MYB transcription factor family.subgroup-18 transcription factor	RN8G028320	MYB class-R2R3 subgroup-18 transcription factor & prot-scriber: myb transcription factor & swissprot: Transcription factor MYB120 & original description: none	chromosome_8	70694246	70694246	Stop_gained
No Mercator4 annotation.other annotation available	RN8G028860	not classified & prot-scriber: atp dependent dna helicase & swissprot: no annotation & original description: none	chromosome_8	71252140	71252140	Stop_gained
No Mercator4 annotation.no other annotation available	RN8G028980	not classified & prot-scriber: no annotation & swissprot: no annotation & original description: none	chromosome_8	71378151	71378151	Stop_gained
No Mercator4 annotation.no other annotation available	RN8G028990	not classified & prot-scriber: no annotation & swissprot: no annotation & original description: none	chromosome_8	71384302	71384302	Stop_gained
Vesicle trafficking.endocytic trafficking.ESCRT-mediated sorting.regulatory protein *(ISTL)	RN8G030750	regulatory protein *(ISTL) of ESCRT-mediated sorting & prot-scriber: vacuolar protein sorting associated & swissprot: no annotation & original description: none	chromosome_8	73040808	73040808	Stop_gained
Secondary metabolism.terpenoids.terpene biosynthesis.mono-/sesquiterpene-/diterpene synthase	RN8G031230	mono-/sesquiterpene-/diterpene synthase & prot-scriber: + delta cadinene synthase isozyme & swissprot: (-)-germacrene D synthase & original description: none	chromosome_8	73716461	73716461	Stop_gained
Enzyme classification.EC_4 lyases.EC_4-2 carbon-oxygen lyase	RN8G031230	EC_4.2 carbon-oxygen lyase & prot-scriber: + delta cadinene synthase isozyme & swissprot: (-)-germacrene D synthase & original description: none	chromosome_8	73716461	73716461	Stop_gained
Enzyme classification.EC_2 transferases.EC_2-7 transferase transferring phosphorus-containing group	RN8G032620	EC_2.7 transferase transferring phosphorus-containing group & prot-scriber: leucyl trna synthetase & swissprot: Glycosyltransferase BC10 & original description: none	chromosome_8	75239449	75239449	Stop_gained
No Mercator4 annotation.other annotation available	RN8G032780	not classified & prot-scriber: 1d myo inositol 2 amino deoxy alpha d glucopyranosie ligase & swissprot: no annotation & original description: none	chromosome_8	75372214	75372214	Stop_gained
No Mercator4 annotation.other annotation available	RN8G032790	not classified & prot-scriber: cys met abolism pyridoxal phosphate dependent enzyme & swissprot: no annotation & original description: none	chromosome_8	75372890	75372890	Stop_gained
No Mercator4 annotation.other annotation available	RN8G033210	not classified & prot-scriber: lanc protein gcl & swissprot: LanC-like protein GCR2 & original description: none	chromosome_8	75732969	75732969	Stop_gained
No Mercator4 annotation.no other annotation available	RN8G033810	not classified & prot-scriber: no annotation & swissprot: no annotation & original description: none	chromosome_8	76504144	76504144	Stop_gained
No Mercator4 annotation.other annotation available	RN8G033850	not classified & prot-scriber: core domain containing protein & swissprot: no annotation & original description: none	chromosome_8	76520914	76520914	Stop_gained
No Mercator4 annotation.other annotation available	RN8G034090	not classified & prot-scriber: ubc core domain containing protein & swissprot: no annotation & original description: none	chromosome_8	76682896	76682896	Stop_gained
No Mercator4 annotation.other annotation available	RN8G034180	not classified & prot-scriber: binding s4 domain containing protein & swissprot: no annotation & original description: none	chromosome_8	76787277	76787277	Stop_gained
No Mercator4 annotation.other annotation available	RN8G034180	not classified & prot-scriber: binding s4 domain containing protein & swissprot: no annotation & original description: none	chromosome_8	76787287	76787287	Stop_gained
No Mercator4 annotation.other annotation available	RN8G034190	not classified & prot-scriber: f box domain containing protein & swissprot: no annotation & original description: none	chromosome_8	76787277	76787277	Stop_gained
No Mercator4 annotation.other annotation available	RN8G034190	not classified & prot-scriber: f box domain containing protein & swissprot: no annotation & original description: none	chromosome_8	76787287	76787287	Stop_gained
No Mercator4 annotation.other annotation available	RN8G034260	not classified & prot-scriber: duf 4283 domain containing protein & swissprot: no annotation & original description: none	chromosome_8	76872493	76872493	Stop_gained
No Mercator4 annotation.other annotation available	RN8G034260	not classified & prot-scriber: duf 4283 domain containing protein & swissprot: no annotation & original description: none	chromosome_8	76872623	76872623	Stop_gained
No Mercator4 annotation.other annotation available	RN8G035170	not classified & prot-scriber: rvt domain containing protein & swissprot: no annotation & original description: none	chromosome_8	77531707	77531707	Stop_gained
Chromatin organisation.epigenetic state regulation.ROS1-mediated DNA demethylation.ROS1-recruitment complex.histone acetylase component *(IDM1)	RN8G035940	histone acetylase component *(IDM1) of DNA demethylation complex & prot-scriber: chromodomain helicase dna binding protein & swissprot: Increased DNA methylation 1 & original description: none	chromosome_8	78338883	78338883	Stop_gained
Cell wall organisation.hemicellulose.arabinogalactan.biosynthesis.beta-1,3-galactosyltransferase *(B3GALT)	RN8G035950	beta-1,3-galactosyltransferase *(B3GALT) & prot-scriber: hexosyltransferase & swissprot: Probable beta-1,3-galactosyltransferase 14 & original description: none	chromosome_8	78342216	78342216	Stop_gained
No Mercator4 annotation.no other annotation available	RN8G036280	not classified & prot-scriber: no annotation & swissprot: no annotation & original description: none	chromosome_8	78599069	78599069	Stop_gained
No Mercator4 annotation.other annotation available	RN8G036570	not classified & prot-scriber: disease resistance protein rpm & swissprot: no annotation & original description: none	chromosome_8	78838012	78838012	Stop_gained
No Mercator4 annotation.no other annotation available	RN8G036660	not classified & prot-scriber: no annotation & swissprot: no annotation & original description: none	chromosome_8	78931982	78931982	Stop_gained
No Mercator4 annotation.no other annotation available	RN8G036660	not classified & prot-scriber: no annotation & swissprot: no annotation & original description: none	chromosome_8	78933514	78933514	Stop_gained
Lipid metabolism.glycerolipid metabolism.glycerolipid degradation.phospholipase activities.phospholipase A1 activities.phospholipase-A1 *(PA-PLA1)	RN8G037450	phospholipase-A1 *(PA-PLA1) & prot-scriber: fpl domain containing protein & swissprot: Phospholipase SGR2 & original description: none	chromosome_8	79839188	79839188	Stop_gained
Protein homeostasis.ubiquitin-proteasome system.ubiquitin-fold protein conjugation.MUB conjugation.MUB ubiquitin-fold protein	RN8G037450	MUB ubiquitin-fold protein & prot-scriber: fpl domain containing protein & swissprot: Phospholipase SGR2 & original description: none	chromosome_8	79839188	79839188	Stop_gained
Vesicle trafficking.exocytic trafficking.secretory vesicle trafficking.membrane trafficking factor *(GFS9)	RN8G037450	membrane trafficking factor *(GFS9) & prot-scriber: fpl domain containing protein & swissprot: Phospholipase SGR2 & original description: none	chromosome_8	79839188	79839188	Stop_gained
Solute transport.carrier-mediated transport.BART superfamily.BASS family.2-keto acid transporter *(BAT)	RN8G037630	2-keto acid transporter *(BAT) & prot-scriber: ileal sodium bile acid cotransporter & swissprot: Probable sodium/metabolite cotransporter BASS1, chloroplastic & original description: none	chromosome_8	80005156	80005156	Stop_gained
Solute transport.carrier-mediated transport.BART superfamily.BASS family.2-keto acid transporter *(BAT)	RN8G037630	2-keto acid transporter *(BAT) & prot-scriber: bile acid sodium symporter family protein & swissprot: Probable sodium/metabolite cotransporter BASS1, chloroplastic & original description: none	chromosome_8	80005156	80005156	Stop_gained
No Mercator4 annotation.other annotation available	RN8G038010	not classified & prot-scriber: c2 domain containing protein & swissprot: C2 domain-containing protein At1g53590 & original description: none	chromosome_8	80363402	80363402	Stop_gained
No Mercator4 annotation.other annotation available	RN8G038080	not classified & prot-scriber: chlorophyll a b inding protein 1 chloroplstic & swissprot: Chlorophyll a-b binding protein 3C, chloroplastic & original description: none	chromosome_8	80389172	80389172	Stop_gained
Protein modification.phosphorylation.TKL protein kinase families.LRR-XIII protein kinase families.LRR-XIIIa protein kinase	RN8G038110	LRR-XIIIa protein kinase & prot-scriber: lrr receptor serine threonine protein kinase & swissprot: Receptor-like serine/threonine-protein kinase At1g78530 & original description: none	chromosome_8	80401954	80401954	Stop_gained
Enzyme classification.EC_2 transferases.EC_2-7 transferase transferring phosphorus-containing group	RN8G038110	EC_2.7 transferase transferring phosphorus-containing group & prot-scriber: lrr receptor serine threonine protein kinase & swissprot: Receptor-like serine/threonine-protein kinase At1g78530 & original description: none	chromosome_8	80401954	80401954	Stop_gained
No Mercator4 annotation.other annotation available	RN8G038150	not classified & prot-scriber: chalcone flavonone isomerase family protein & swissprot: Fatty-acid-binding protein 3, chloroplastic & original description: none	chromosome_8	80435217	80435217	Stop_gained
Enzyme classification.EC_1 oxidoreductases.EC_1-14 oxidoreductase acting on paired donor with incorporation or reduction of molecular oxygen	RN8G038410	EC_1.14 oxidoreductase acting on paired donor with incorporation or reduction of molecular oxygen & prot-scriber: cytochrome p450 cyp72a219 & swissprot: Cytochrome P450 CYP72A219 & original description: none	chromosome_8	80730037	80730037	Stop_gained
No Mercator4 annotation.other annotation available	RN8G038490	not classified & prot-scriber: f box protein & swissprot: no annotation & original description: none	chromosome_8	80856680	80856680	Stop_gained
No Mercator4 annotation.other annotation available	RN8G038650	not classified & prot-scriber: 60s ribosomal protein l18a & swissprot: no annotation & original description: none	chromosome_8	80962463	80962463	Stop_gained
RNA processing.RNA modification.rRNA modification.rRNA methylation.RsmC-type rRNA methyltransferase	RN8G038810	RsmC-type rRNA methyltransferase & prot-scriber: release factor glutamine methyltransferase protein & swissprot: no annotation & original description: none	chromosome_8	81126321	81126321	Stop_gained
RNA processing.RNA modification.rRNA modification.rRNA methylation.RsmC-type rRNA methyltransferase	RN8G038810	RsmC-type rRNA methyltransferase & prot-scriber: release factor glutamine methyltransferase protein & swissprot: no annotation & original description: none	chromosome_8	81126332	81126332	Stop_gained
Cytoskeleton organisation.microtubular network.Kinesin microtubule-based motor protein activities.Kinesin-14-type motor protein activities.kinesin motor protein *(MDKIN)	RN8G038930	kinesin motor protein *(MDKIN) & prot-scriber: kinesin protein kin 14r & swissprot: Kinesin-like protein KIN-14Q & original description: none	chromosome_8	81211502	81211502	Stop_gained
Cytoskeleton organisation.microtubular network.Kinesin microtubule-based motor protein activities.Kinesin-14-type motor protein activities.kinesin motor protein *(MDKIN)	RN8G038930	kinesin motor protein *(MDKIN) & prot-scriber: kinesin protein kin 14r & swissprot: Kinesin-like protein KIN-14Q & original description: none	chromosome_8	81211802	81211802	Stop_gained
Coenzyme metabolism.molybdenum cofactor biosynthesis.modification.molybdopterin sulfurase *(ABA3)	RN8G039490	molybdopterin sulfurase *(ABA3) & prot-scriber: dicdi molybdenum cofactor sulfurase & swissprot: Molybdenum cofactor sulfurase & original description: none	chromosome_8	81748485	81748485	Stop_gained
Phytohormone action.abscisic acid.biosynthesis.xanthoxin oxidase molybdopterin sulfurase *(ABA3)	RN8G039490	xanthoxin oxidase molybdopterin sulfurase *(ABA3) & prot-scriber: dicdi molybdenum cofactor sulfurase & swissprot: Molybdenum cofactor sulfurase & original description: none	chromosome_8	81748485	81748485	Stop_gained
No Mercator4 annotation.other annotation available	RN8G039720	not classified & prot-scriber: lob domain containing protein & swissprot: no annotation & original description: none	chromosome_8	81892218	81892218	Stop_gained
No Mercator4 annotation.no other annotation available	RN8G039910	not classified & prot-scriber: no annotation & swissprot: no annotation & original description: none	chromosome_8	82055520	82055520	Stop_gained
Amino acid metabolism.amino acid degradation.cysteine degradation.mercaptopyruvate sulfurtransferase	RN8G039920	mercaptopyruvate sulfurtransferase & prot-scriber: quality protein thiosulfate 3 mercaptopyruvate sulfurtransferase 1 & swissprot: Thiosulfate/3-mercaptopyruvate sulfurtransferase 1, mitochondrial & original description: none	chromosome_8	82085686	82085686	Stop_gained
RNA processing.RNA modification.tRNA modification.thiolation CTU1-URM1 pathway.mercaptopyruvate sulfurtransferase *(MST/RDH)	RN8G039920	CTU1-URM1 pathway mercaptopyruvate sulfurtransferase *(MST/RDH) & prot-scriber: quality protein thiosulfate 3 mercaptopyruvate sulfurtransferase 1 & swissprot: Thiosulfate/3-mercaptopyruvate sulfurtransferase 1, mitochondrial & original description: none	chromosome_8	82085686	82085686	Stop_gained
Enzyme classification.EC_2 transferases.EC_2-8 transferase transferring sulfur-containing group	RN8G039920	EC_2.8 transferase transferring sulfur-containing group & prot-scriber: quality protein thiosulfate 3 mercaptopyruvate sulfurtransferase 1 & swissprot: Thiosulfate/3-mercaptopyruvate sulfurtransferase 1, mitochondrial & original description: none	chromosome_8	82085686	82085686	Stop_gained
No Mercator4 annotation.other annotation available	RN8G040450	not classified & prot-scriber: f box domain containing protein & swissprot: no annotation & original description: none	chromosome_8	82459046	82459046	Stop_gained
No Mercator4 annotation.other annotation available	RN8G040450	not classified & prot-scriber: f box domain containing protein & swissprot: no annotation & original description: none	chromosome_8	82459386	82459386	Stop_gained
Solute transport.carrier-mediated transport.CDF superfamily.CDF family.manganese cation transporter *(Mn-CDF)	RN8G040480	manganese cation transporter *(Mn-CDF) & prot-scriber: zt dimer domain containing protein & swissprot: Metal tolerance protein 10 & original description: none	chromosome_8	82485260	82485260	Stop_gained
Nutrient uptake.micronutrient homeostasis.manganese.manganese cation transporter *(Mn-CDF)	RN8G040480	manganese cation transporter *(Mn-CDF) & prot-scriber: zt dimer domain containing protein & swissprot: Metal tolerance protein 10 & original description: none	chromosome_8	82485260	82485260	Stop_gained
Cell wall organisation.pectin.rhamnogalacturonan II.biosynthesis.2-keto-3-deoxymanno-octulosonic acid (KDO) biosynthesis.KDO-8-phosphate synthase *(KdsA)	RN8G040540	keto-3-deoxymanno-octulosonic acid 8-phosphate synthase *(KdsA) & prot-scriber: 2 dehydro deoxyphosphooctonate aldolase & swissprot: 2-dehydro-3-deoxyphosphooctonate aldolase & original description: none	chromosome_8	82524353	82524353	Stop_gained
Enzyme classification.EC_2 transferases.EC_2-5 transferase transferring alkyl or aryl group, other than methyl group	RN8G040540	EC_2.5 transferase transferring alkyl or aryl group, other than methyl group & prot-scriber: 2 dehydro deoxyphosphooctonate aldolase & swissprot: 2-dehydro-3-deoxyphosphooctonate aldolase & original description: none	chromosome_8	82524353	82524353	Stop_gained
No Mercator4 annotation.no other annotation available	RN8G040710	not classified & prot-scriber: no annotation & swissprot: no annotation & original description: none	chromosome_8	82638670	82638670	Stop_gained
No Mercator4 annotation.other annotation available	RN8G041600	not classified & prot-scriber: subtilisin protease sbt & swissprot: Subtilisin-like protease SBT5.4 & original description: none	chromosome_8	83299633	83299633	Stop_gained
No Mercator4 annotation.other annotation available	RN8G041640	not classified & prot-scriber: ribosomal rna small subunit methyltransferase b & swissprot: 25S rRNA (cytosine-C(5))-methyltransferase NOP2A & original description: none	chromosome_8	83421333	83421333	Stop_gained
No Mercator4 annotation.no other annotation available	RN8G042030	not classified & prot-scriber: no annotation & swissprot: no annotation & original description: none	chromosome_8	83772954	83772954	Stop_gained
No Mercator4 annotation.other annotation available	RN8G042210	not classified & prot-scriber: duf 2431 domain containing protein & swissprot: Uncharacterized protein At4g26485 & original description: none	chromosome_8	83959753	83959753	Stop_gained
No Mercator4 annotation.other annotation available	RN8G042580	not classified & prot-scriber: upf protein & swissprot: UPF0481 protein At3g47200 & original description: none	chromosome_8	84306060	84306060	Stop_gained
No Mercator4 annotation.other annotation available	RN8G042830	not classified & prot-scriber: integrase catalytic domain containing protein & swissprot: no annotation & original description: none	chromosome_8	84493345	84493345	Stop_gained
Protein homeostasis.ubiquitin-proteasome system.26S proteasome.20S core particle.assembly.assembly factor *(PA200)	RN8G042970	proteasome core particle assembly factor *(PA200) & prot-scriber: proteasome activator complex subunit & swissprot: Proteasome activator subunit 4 & original description: none	chromosome_8	84562453	84562453	Stop_gained
No Mercator4 annotation.other annotation available	RN1G000840	not classified & prot-scriber: upf protein & swissprot: UPF0481 protein At3g47200 & original description: none	chromosome_1	464707	464707	Stop_lost
No Mercator4 annotation.other annotation available	RN1G001150	not classified & prot-scriber: kelch repeat containing protein & swissprot: Kelch repeat-containing protein At3g27220 & original description: none	chromosome_1	724986	724986	Stop_lost
No Mercator4 annotation.no other annotation available	RN1G001620	not classified & prot-scriber: no annotation & swissprot: no annotation & original description: none	chromosome_1	1093290	1093290	Stop_lost
Protein biosynthesis.ribosome biogenesis.large ribosomal subunit (LSU).LSU proteome.component *(eL40)	RN1G002380	component *(eL40) of large ribosomal-subunit (LSU) proteome & prot-scriber: ubiquitin 60s ribosomal protein l40 1 & swissprot: Ubiquitin-ribosomal protein eL40 fusion protein & original description: none	chromosome_1	1671554	1671554	Stop_lost
No Mercator4 annotation.other annotation available	RN1G006960	not classified & prot-scriber: reverse transcriptase domain containing protein & swissprot: Putative ribonuclease H protein At1g65750 & original description: none	chromosome_1	6087431	6087431	Stop_lost
Enzyme classification.EC_2 transferases.EC_2-7 transferase transferring phosphorus-containing group	RN1G009650	EC_2.7 transferase transferring phosphorus-containing group & prot-scriber: non specific serine threonine protein kinase & swissprot: PR5-like receptor kinase & original description: none	chromosome_1	9883102	9883102	Stop_lost
No Mercator4 annotation.other annotation available	RN1G009710	not classified & prot-scriber: duf 4283 domain protein & swissprot: Putative glutamine amidotransferase GAT1_2.1 & original description: none	chromosome_1	9933467	9933467	Stop_lost
Enzyme classification.EC_2 transferases.EC_2-7 transferase transferring phosphorus-containing group	RN1G009750	EC_2.7 transferase transferring phosphorus-containing group & prot-scriber: non specific serine threonine protein kinase & swissprot: PR5-like receptor kinase & original description: none	chromosome_1	9984782	9984782	Stop_lost
No Mercator4 annotation.other annotation available	RN1G009900	not classified & prot-scriber: tetraspanin & swissprot: Tetraspanin-8 & original description: none	chromosome_1	10166155	10166155	Stop_lost
No Mercator4 annotation.no other annotation available	RN1G012330	not classified & prot-scriber: no annotation & swissprot: no annotation & original description: none	chromosome_1	13717086	13717086	Stop_lost
No Mercator4 annotation.other annotation available	RN1G012730	not classified & prot-scriber: exocyst subunit exo family protein & swissprot: no annotation & original description: none	chromosome_1	14256765	14256765	Stop_lost
No Mercator4 annotation.other annotation available	RN1G013450	not classified & prot-scriber: swim type domain containing protein & swissprot: no annotation & original description: none	chromosome_1	15288342	15288342	Stop_lost
No Mercator4 annotation.other annotation available	RN1G013620	not classified & prot-scriber: retrovirus pol yprotein from transposon tnt & swissprot: Retrovirus-related Pol polyprotein from transposon TNT 1-94 & original description: none	chromosome_1	15459135	15459135	Stop_lost
No Mercator4 annotation.other annotation available	RN1G014250	not classified & prot-scriber: udp glycosyltransferase & swissprot: UDP-glycosyltransferase 708C1 & original description: none	chromosome_1	16441428	16441428	Stop_lost
No Mercator4 annotation.no other annotation available	RN1G014340	not classified & prot-scriber: no annotation & swissprot: no annotation & original description: none	chromosome_1	16518051	16518051	Stop_lost
No Mercator4 annotation.no other annotation available	RN1G016300	not classified & prot-scriber: no annotation & swissprot: no annotation & original description: none	chromosome_1	19738323	19738323	Stop_lost
No Mercator4 annotation.no other annotation available	RN1G016450	not classified & prot-scriber: no annotation & swissprot: no annotation & original description: none	chromosome_1	20170314	20170314	Stop_lost
No Mercator4 annotation.other annotation available	RN1G017950	not classified & prot-scriber: swim type domain containing protein & swissprot: no annotation & original description: none	chromosome_1	23953255	23953255	Stop_lost
RNA biosynthesis.RNA polymerase II-dependent transcription.transcription co-activation.MEDIATOR complex.middle module.component *(MED4)	RN1G019670	component *(MED4) of middle module of MEDIATOR transcription co-activator complex & prot-scriber: mediator of rna polymerase ii transcription subunit & swissprot: Mediator of RNA polymerase II transcription subunit 4 & original description: none	chromosome_1	28142283	28142283	Stop_lost
No Mercator4 annotation.no other annotation available	RN1G021100	not classified & prot-scriber: no annotation & swissprot: no annotation & original description: none	chromosome_1	31412486	31412486	Stop_lost
No Mercator4 annotation.other annotation available	RN1G021240	not classified & prot-scriber: nuc domain containing protein & swissprot: no annotation & original description: none	chromosome_1	31943498	31943498	Stop_lost
No Mercator4 annotation.no other annotation available	RN1G023650	not classified & prot-scriber: no annotation & swissprot: no annotation & original description: none	chromosome_1	39956410	39956410	Stop_lost
No Mercator4 annotation.other annotation available	RN1G023770	not classified & prot-scriber: rna directed dna polymerase & swissprot: no annotation & original description: none	chromosome_1	40286713	40286713	Stop_lost
No Mercator4 annotation.other annotation available	RN1G023980	not classified & prot-scriber: sp ubc ubiquitin conjugating enzyme e2 & swissprot: no annotation & original description: none	chromosome_1	41059940	41059940	Stop_lost
No Mercator4 annotation.no other annotation available	RN1G024410	not classified & prot-scriber: no annotation & swissprot: no annotation & original description: none	chromosome_1	42796613	42796613	Stop_lost
No Mercator4 annotation.no other annotation available	RN1G024480	not classified & prot-scriber: no annotation & swissprot: no annotation & original description: none	chromosome_1	42935636	42935636	Stop_lost
No Mercator4 annotation.no other annotation available	RN1G025510	not classified & prot-scriber: no annotation & swissprot: no annotation & original description: none	chromosome_1	47244769	47244769	Stop_lost
No Mercator4 annotation.no other annotation available	RN1G026530	not classified & prot-scriber: no annotation & swissprot: no annotation & original description: none	chromosome_1	51958862	51958862	Stop_lost
RNA biosynthesis.DNA-binding transcriptional regulation.beta-hairpin exposed by alpha/beta-scaffold structure.FRS/FRF transcription factor	RN1G028470	FRS/FRF transcription factor & prot-scriber: protein far sequence & swissprot: Protein FAR1-RELATED SEQUENCE 5 & original description: none	chromosome_1	62499380	62499380	Stop_lost
No Mercator4 annotation.other annotation available	RN1G029180	not classified & prot-scriber: transcription factor bim & swissprot: no annotation & original description: none	chromosome_1	64656722	64656722	Stop_lost
No Mercator4 annotation.other annotation available	RN1G029210	not classified & prot-scriber: reverse transcriptase domain containing protein & swissprot: no annotation & original description: none	chromosome_1	64961085	64961085	Stop_lost
No Mercator4 annotation.other annotation available	RN1G030940	not classified & prot-scriber: mut c domain ontaining protein & swissprot: no annotation & original description: none	chromosome_1	69355571	69355571	Stop_lost
No Mercator4 annotation.other annotation available	RN1G031080	not classified & prot-scriber: rnase h type domain containing protein & swissprot: no annotation & original description: none	chromosome_1	69860377	69860377	Stop_lost
No Mercator4 annotation.no other annotation available	RN1G031160	not classified & prot-scriber: no annotation & swissprot: no annotation & original description: none	chromosome_1	70175988	70175988	Stop_lost
No Mercator4 annotation.other annotation available	RN1G031420	not classified & prot-scriber: mariner transposase & swissprot: no annotation & original description: none	chromosome_1	70894589	70894589	Stop_lost
No Mercator4 annotation.other annotation available	RN1G032200	not classified & prot-scriber: retrotrans gag domain containing protein & swissprot: no annotation & original description: none	chromosome_1	73533820	73533820	Stop_lost
No Mercator4 annotation.other annotation available	RN1G034350	not classified & prot-scriber: mut domain containing protein & swissprot: no annotation & original description: none	chromosome_1	79676854	79676854	Stop_lost
No Mercator4 annotation.other annotation available	RN1G034500	not classified & prot-scriber: homeobox leucine zipper protein hox & swissprot: Homeobox-leucine zipper protein REVOLUTA & original description: none	chromosome_1	80023629	80023629	Stop_lost
No Mercator4 annotation.other annotation available	RN1G036520	not classified & prot-scriber: duf 4283 domain containing protein & swissprot: no annotation & original description: none	chromosome_1	84644252	84644252	Stop_lost
[truncated: 356 more rows]
