# Supplementary material for: A full genome assembly reveals drought stress effects on gene expression and metabolite profiles in blackcurrant (Ribes nigrum L.)
Source: Hortic Res. 2024 Nov 11;12(2):uhae313. doi: 10.1093/hr/uhae313 (PMC11817994; doi:10.1093/hr/uhae313)
Supplement: Web_Material_uhae313 [file web_material_uhae313.zip › Supplemental_Table_S6.xlsx]

## Sheet: Sheet1
Supplemental Table 6: Enrichment analysis of MapMan annotated Single nucelotide polymorphisms (SNPs) with either stop gained or stop lost function on the R. nigrum genome.
MapMan annotation	ERF	pvalue
Photosynthesis	0.16493	0.000876341
Cellular respiration	0.818608	0.740429
Carbohydrate metabolism	0.463134	0.0818288
Amino acid metabolism	0.962771	1
Lipid metabolism	0.670636	0.139979
Nucleotide metabolism	0.3795	0.178564
Coenzyme metabolism	0.535459	0.122912
Polyamine metabolism	0.84975	1
Secondary metabolism	1.68901	0.0482741
Redox homeostasis	0.642903	0.456336
Phytohormone action	0.240298	6.40002e-06
Chromatin organisation	0.88365	0.723111
Cell division	0.717221	0.139956
DNA damage response	0.723861	0.662687
RNA biosynthesis	0.728091	0.016651
RNA processing	1.03007	0.797633
Protein biosynthesis	0.633868	0.0408325
Protein modification	0.848872	0.298246
Protein homeostasis	0.695994	0.0178624
Cytoskeleton organisation	0.949519	1
Cell wall organisation	0.641604	0.10686
Vesicle trafficking	0.722288	0.199052
Protein translocation	0.939628	1
Solute transport	0.600043	0.00355286
Nutrient uptake	1.24486	0.464195
External stimuli response	1.1422	0.515811
Multi-process regulation	0.432183	0.00441428
Plant reproduction	0.50985	0.289237
Plant organogenesis	0.298386	0.069956
Clade-specific metabolism	0	1
Enzyme classification	1.01895	0.77139
