# Supplementary material for: A full genome assembly reveals drought stress effects on gene expression and metabolite profiles in blackcurrant (Ribes nigrum L.)
Source: Hortic Res. 2024 Nov 11;12(2):uhae313. doi: 10.1093/hr/uhae313 (PMC11817994; doi:10.1093/hr/uhae313)
Supplement: Web_Material_uhae313 [file web_material_uhae313.zip › Supplemental_Table_S7.xlsx]

## Sheet: Sheet1
Supplemental Table 7: Differentially expressed transcripts under drought stress in R. nigrum leaf and root tissue of adult and young plants and their MapMan annotations. Upregulation (red) and downregulation (blue) according to log2FC. Significance level of adjusted p values (FDR) shown in bold (FDR < 0.1), and marked *FDR < 0.05, **FDR < 0.01 and ***FDR < 0.001. Genes that are not differentially…
		Adult plants				Young plants
Gene ID	Mercator annotation	Leaf [log₂FC]	Leaf [FDR]	Root [log₂FC]	Root [FDR]	Leaf [log₂FC]	Leaf [FDR]
RN6G007260.1	abscisic aldehyde oxidase *(AAO)	-0.530018	0.400262	-0.394115	0.348339	NA	NA
RN6G007260.2	abscisic aldehyde oxidase *(AAO)	-0.53242	0.395466	-0.391871	0.349895	-0.0330314	0.914169
RN6G007270.1	abscisic aldehyde oxidase *(AAO)	-0.666353	0.272064	-0.376873	0.386915	-0.0276588	0.944899
RN6G007290.1	abscisic aldehyde oxidase *(AAO)	-0.601447	0.363974	-0.356788	0.407449	0.0707878	0.722442
RN6G007230.1	abscisic aldehyde oxidase *(AAO)	-0.459012	0.495461	-0.443934	0.33055	0.436297	0.00195647
RN1G022930.1	beta-1,3-galactosyltransferase	0.0413787	0.961699	0.45964	0.150108	0.269351	0.0921247
RN7G021400.1	beta-1,3-galactosyltransferase	0.211977	0.742315	-0.482468	0.04*	-0.010008	0.954935
RN6G009060.1	beta-1,6-galactosyltransferase *(GALT29)	-1.17244	0.363974	-2.4924	0.002**	-1.37219	0.000795477
RN6G029710.1	hydroxyproline-O-galactosyltransferase *(GALT)	0.439625	0.854116	-2.70952	0.004**	-0.816623	0.0260626
RN2G017560.1	hydroxyproline-O-galactosyltransferase *(GALT)	-0.58335	0.558024	-1.12596	0.02*	NA	NA
RN7G023180.1	hydroxyproline-O-galactosyltransferase *(GALT)	0.17651	0.774163	-0.611979	0.120003	-0.209022	0.238671
RN8G017280.1	hydroxyproline-O-galactosyltransferase *(GALT)	-0.00146109	1	0.0866322	0.661049	0.437138	0.00537194
RN7G033750.1	LRR-domain extensin	0.133489	0.802477	-2.25061	0.000337228	-0.675101	0.0321652
RN2G011230.1	LRR-I protein kinase	-1.4918	0.390651	-0.962665	0.105993	0.811932	0.283864
RN2G011230.2	LRR-I protein kinase	-1.72352	0.318859	-0.962665	0.105993	NA	NA
RN8G030870.1	LRR-I protein kinase	0.297736	0.728664	-0.529577	0.285829	-0.799233	0.0129128
RN1G016380.1	LRR-I protein kinase	-0.537429	0.427078	-0.547344	0.03*	NA	NA
RN5G014400.1	LRR-I protein kinase	-1.41446	0.184699	-1.22941	0.02*	-0.469288	0.236074
RN3G020030.1	LRR-I protein kinase	-3.68581	0.101306	-1.49538	0.02*	0.113518	0.550331
RN3G048180.1	LRR-I protein kinase	-3.07534	0.147427	-0.160291	0.733132	0.089469	0.405413
RN6G053890.1	LRR-I protein kinase	-0.339783	0.811264	-1.63628	0.001**	NA	NA
RN6G054120.1	LRR-I protein kinase	-0.723921	0.424349	-1.59819	0.002**	-0.523376	0.0024266
RN6G054140.1	LRR-I protein kinase	-0.865457	0.523548	-1.032	0.01*	NA	NA
RN1G062740.1	LRR-II protein kinase	0.433787	0.252261	0.0473198	0.879414	0.207602	0.0680822
RN1G062750.1	LRR-II protein kinase	-0.391821	0.695734	0.535395	0.39526	1.17514	0.00494336
RN2G020690.1	LRR-II protein kinase	-0.0541733	0.982245	-0.906746	0.263352	-1.01619	0.0183308
RN5G005760.1	LRR-II protein kinase	0.422635	0.222025	0.0979677	0.596009	-0.00668702	0.946496
RN5G005760.2	LRR-II protein kinase	0.422635	0.222025	0.0969738	0.600245	NA	NA
RN5G004050.1	LRR-II protein kinase	-0.260366	0.599083	0.560451	0.0806939	0.880556	0.334905
RN1G015740.1	LRR-II protein kinase	1.54003	0.101371	-1.15131	0.008**	NA	NA
RN7G016370.1	LRR-II protein kinase	-2.22478	0.164751	-1.74954	0.02*	-0.451761	0.0162247
RN7G026250.1	LRR-II protein kinase	-0.0979274	0.874808	-0.72853	0.03*	-0.278742	0.0125458
RN1G062720.1	LRR-II protein kinase	0.253055	0.610892	0.0472031	0.896483	-0.0992622	0.880618
RN5G026220.1	LRR-III protein kinase	-0.891273	0.540418	-2.81632	0.002**	-0.928326	0.00178381
RN3G044010.1	LRR-III protein kinase	-1.39187	0.333993	-2.62097	0.0005***	-0.792729	9.82481e-05
RN4G030430.1	LRR-III protein kinase	-1.24765	0.59521	-3.21593	0.005**	-4.18388	5.8438e-06
RN3G031170.1	LRR-III protein kinase	0	1	-4.0506	0.0003***	-3.60641	8.65768e-07
RN8G021040.1	LRR-III protein kinase	-0.290832	0.476238	-0.258346	0.43094	-0.30541	0.276599
RN7G002750.1	LRR-III protein kinase	-1.13819	0.365746	-0.579888	0.0698817	-0.664491	0.000586813
RN7G028120.1	LRR-III protein kinase	-2.70534	0.101917	0.556353	0.419308	0.578752	0.466625
RN1G062760.1	LRR-III protein kinase	-0.170889	0.850982	-0.329756	0.535083	0.724437	0.100562
RN7G033190.1	LRR-III protein kinase	-1.08572	0.258337	-1.96629	0.002**	-0.724817	0.00114828
RN4G014450.1	LRR-III protein kinase	1.42603	0.196482	-1.07035	0.006**	-0.311509	0.0810333
RN6G025550.1	LRR-III protein kinase	0.25677	0.903525	-1.44143	0.009**	-0.970772	7.29249e-05
RN3G033690.1	LRR-III protein kinase	-0.825963	0.664683	-1.08108	0.0752799	-0.650718	0.00284336
RN6G000160.1	LRR-III protein kinase	-1.71032	0.361693	-2.39953	0.0004***	-1.09856	0.000103037
RN4G057830.1	LRR-III protein kinase	0.556813	0.387904	-2.05224	0.004**	-0.762102	7.0446e-05
RN5G010820.1	LRR-III protein kinase	-1.73284	0.385887	-1.3001	0.03*	-0.355901	0.0444946
RN7G008510.1	LRR-III protein kinase	0.515259	0.599733	-1.34936	0.007**	-0.852981	0.000351529
RN5G011100.1	LRR-III protein kinase	-4.50165	0.0984047	-1.83917	0.001**	0.0385942	0.776215
RN4G024710.1	LRR-III protein kinase	-0.398723	0.483995	-0.555275	0.0959438	-0.366844	0.210496
RN5G030960.1	LRR-III protein kinase	-0.678285	0.676541	-1.9567	0.003**	NA	NA
RN6G053520.1	LRR-III protein kinase	1.55219	0.0814263	0.372092	0.157566	-1.07396	0.000648371
RN1G061510.1	LRR-III protein kinase	-2.90217	0.238434	-2.99286	0.008**	-0.443098	0.209692
RN3G002470.1	LRR-III protein kinase	-1.77838	0.167027	-0.945788	0.113376	-1.05869	0.00226342
RN3G038050.1	LRR-III protein kinase	1.28356	0.127935	-1.5314	0.003**	-1.47083	7.16445e-05
RN7G010530.1	LRR-III protein kinase	1.345	0.123117	-0.998398	0.01*	-0.265406	0.28264
RN4G021860.1	LRR-IV protein kinase	-0.312986	0.726225	-0.520099	0.263197	-1.10498	0.0197471
RN6G015500.1	LRR-IV protein kinase	-3.27186	0.129422	-2.9959	0.001**	-0.900501	0.002229
RN1G017130.1	LRR-IX protein kinase	0.162955	0.850034	-0.820975	0.03*	-0.62716	0.000730128
RN7G015060.1	LRR-IX protein kinase	0.0582948	0.932455	-0.605537	0.0502461	-0.266762	0.117904
RN6G007620.1	LRR-IX protein kinase	0.262437	0.63027	-0.704014	0.03*	-0.135001	0.562189
RN2G013530.1	LRR-V protein kinase	-0.213339	0.790094	1.19416	0.007**	NA	NA
RN1G067330.1	LRR-V protein kinase	-0.475235	0.482967	-1.34803	0.004**	-0.506045	0.00238302
RN2G013530.2	LRR-V protein kinase	-0.213342	0.790094	1.19486	0.007**	0.866286	0.0695825
RN3G005320.1	LRR-V protein kinase	-0.116093	0.945347	-1.14046	0.21173	-0.364785	0.203356
RN7G029140.1	LRR-V protein kinase	-1.38182	0.120745	-0.853684	0.0158674	-0.287277	0.0843993
RN2G008760.1	LRR-V protein kinase	-2.33413	0.128289	-2.82383	0.0004***	-0.438803	0.0782977
RN2G059350.1	LRR-VI-1 protein kinase	-3.44519	0.218049	-0.490065	0.402338	NA	NA
RN3G056400.1	LRR-VI-1 protein kinase	-5.76245	0.0864043	-1.14019	0.0535491	0.154251	0.340414
RN8G022740.1	LRR-VI-1 protein kinase	-1.53916	0.406004	-2.26737	0.04*	-1.3927	0.0631123
RN8G022740.2	LRR-VI-1 protein kinase	-1.58228	0.294395	-2.18717	0.02*	-1.65034	0.00158365
RN7G022410.1	LRR-VI-1 protein kinase	0.16461	0.719543	-1.53362	0.001**	0.714481	0.00443712
RN6G028830.1	LRR-VI-2 protein kinase	-0.317914	0.654024	-0.303279	0.296909	-0.0801005	0.625498
RN2G021450.1	LRR-VI-2 protein kinase	0.856151	0.232054	0.594006	0.100229	-0.288157	0.0179068
RN2G021450.2	LRR-VI-2 protein kinase	0.856151	0.232054	0.594006	0.100229	NA	NA
RN3G033380.1	LRR-VII protein kinase	-3.36989	0.440379	-2.76003	0.02*	-1.10531	0.00919111
RN2G041770.1	LRR-VII protein kinase	-1.13912	0.535483	-2.82534	0.004**	-0.468693	0.0311723
RN2G021230.1	LRR-VII protein kinase	1.13871	0.175703	-0.277346	0.342871	0.546212	0.00676632
RN5G020590.1	LRR-VII protein kinase	-1.08538	0.257407	-2.11781	0.02*	-1.55577	0.000226264
RN4G003290.1	LRR-VII protein kinase	0.985478	0.203026	-1.51587	0.003**	-0.717156	0.000242957
RN4G046010.1	LRR-VII protein kinase	-0.635719	0.804985	-1.89371	0.0865326	-2.31949	0.00123391
RN4G034920.1	LRR-VII protein kinase	-0.524734	0.624089	-2.57953	0.001**	-0.842199	3.65087e-05
RN8G036840.1	LRR-VIII-2 protein kinase	-0.186355	0.813325	-0.0470717	0.92005	-0.176148	0.349335
RN8G036850.1	LRR-VIII-2 protein kinase	-0.954623	0.179253	-0.455632	0.270772	-0.910192	3.65087e-05
RN8G036870.1	LRR-VIII-2 protein kinase	-1.12996	0.129856	-0.479288	0.110096	-0.500941	0.000862221
RN8G036890.1	LRR-VIII-2 protein kinase	-0.0195832	0.998567	-1.35953	0.0248835	0.610266	0.0139967
RN8G036920.1	LRR-VIII-2 protein kinase	0.321054	0.652617	-0.973432	0.0522461	-0.66469	0.0490417
RN8G037110.1	LRR-VIII-2 protein kinase	-0.679583	0.434303	-1.33498	0.03*	-2.219	5.08128e-05
RN8G037150.1	LRR-VIII-2 protein kinase	0.267951	0.737289	-1.15019	0.03*	-1.02285	0.0039032
RN8G037220.1	LRR-VIII-2 protein kinase	0.71449	0.212128	-0.12656	0.623836	0.183956	0.111139
RN8G037250.1	LRR-VIII-2 protein kinase	-0.236838	0.704183	-0.810995	0.009**	-0.0295639	0.899613
RN8G037290.1	LRR-VIII-2 protein kinase	-0.397207	0.572301	-0.883237	0.007**	-0.383755	0.123984
RN8G037330.1	LRR-VIII-2 protein kinase	-0.0872689	0.906465	-0.82646	0.009**	-0.250863	0.178647
RN8G037370.1	LRR-VIII-2 protein kinase	-0.593638	0.51663	-0.667469	0.238733	0.281283	0.0492272
RN1G072830.1	LRR-VIII-2 protein kinase	-1.65477	0.262247	0.847404	0.266022	-0.045216	0.850121
RN1G072840.1	LRR-VIII-2 protein kinase	-1.55029	0.292665	0.924557	0.270195	-0.077406	0.87997
RN8G037490.1	LRR-VIII-2 protein kinase	-0.147485	0.863176	0.400682	0.535319	-0.467481	0.000801592
RN8G037500.1	LRR-VIII-2 protein kinase	-0.847117	0.279885	-0.312452	0.612435	-0.622214	0.0168575
RN8G037460.1	LRR-VIII-2 protein kinase	0.213384	0.798185	0.449591	0.418864	-0.798128	0.0192417
RN2G020290.1	LRR-VIII-2 protein kinase	0.413123	0.58521	1.06687	0.048877	0.753399	0.0136743
RN2G020310.1	LRR-VIII-2 protein kinase	0.457487	0.534449	0.96962	0.04*	0.50181	0.0106421
RN8G037040.1	LRR-VIII-2 protein kinase	-1.33475	0.186952	-0.874473	0.114609	-0.894638	9.65118e-05
RN8G037240.1	LRR-VIII-2 protein kinase	-1.43422	0.154467	-0.737481	0.0999303	NA	NA
RN8G037240.2	LRR-VIII-2 protein kinase	-1.38217	0.154997	-0.88139	0.0487421	-0.273663	0.174276
RN8G037400.1	LRR-VIII-2 protein kinase	-0.14289	0.849974	0.302766	0.600219	-0.466853	0.0365081
RN8G037420.1	LRR-VIII-2 protein kinase	-0.316094	0.636899	0.0955384	0.879932	NA	NA
RN8G037420.2	LRR-VIII-2 protein kinase	-0.321057	0.63752	0.0843238	0.8976	-0.370447	0.0224549
RN8G037430.1	LRR-VIII-2 protein kinase	0.000150634	1	0.472581	0.482608	-1.42148	4.72222e-06
RN2G020280.1	LRR-VIII-2 protein kinase	-0.270849	0.869254	-0.0436004	0.885422	0.0239377	0.930092
RN2G020280.2	LRR-VIII-2 protein kinase	-0.0591913	0.985539	-0.10755	0.718475	0.442191	0.0923268
RN8G036950.1	LRR-VIII-2 protein kinase	-2.16929	0.238246	-2.13516	0.0647351	-0.667481	0.000408961
RN2G001530.1	LRR-VIII-2 protein kinase	-1.00515	0.184292	-1.07036	0.0476627	-1.11221	0.00386651
RN8G036440.1	LRR-VIII-2 protein kinase	0.448376	0.693219	-0.975226	0.0503296	0.251064	0.344697
RN8G036880.1	LRR-VIII-2 protein kinase	-0.105316	0.911179	-1.5392	0.03*	-1.91846	7.26433e-05
RN8G037050.1	LRR-VIII-2 protein kinase	0.695972	0.552274	-1.23697	0.139907	NA	NA
RN8G037120.1	LRR-VIII-2 protein kinase	-0.602701	0.710224	-1.44314	0.11476	NA	NA
RN8G037230.1	LRR-VIII-2 protein kinase	0.397621	0.654932	-0.942223	0.0714195	NA	NA
RN8G037320.1	LRR-VIII-2 protein kinase	0.168064	0.696415	-0.165001	0.459075	-0.170962	0.141868
RN8G037340.1	LRR-VIII-2 protein kinase	0.262689	0.724897	-1.16691	0.03*	0.211281	0.201768
RN8G037350.1	LRR-VIII-2 protein kinase	0.397281	0.552637	-0.806314	0.0951366	-0.177898	0.179104
RN8G037380.1	LRR-VIII-2 protein kinase	0.10265	0.807905	-0.14357	0.508466	-1.08894	0.00635443
RN1G008470.1	LRR-VIII-2 protein kinase	-0.54332	0.427247	0.217242	0.694483	-0.685523	0.0285599
RN2G001400.1	LRR-VIII-2 protein kinase	-0.671919	0.330725	-0.813756	0.12235	-0.603478	0.00203562
RN2G001410.1	LRR-VIII-2 protein kinase	-0.485532	0.382338	0.0664514	0.897787	-0.126815	0.353127
RN2G001420.1	LRR-VIII-2 protein kinase	-0.727692	0.196153	-0.487118	0.179726	0.165563	0.270707
RN2G001470.1	LRR-VIII-2 protein kinase	-0.589076	0.257027	-0.138974	0.719735	-0.481569	0.00490231
RN2G001480.1	LRR-VIII-2 protein kinase	-0.41841	0.441587	-0.217466	0.65985	-0.688999	0.000216928
RN2G001510.1	LRR-VIII-2 protein kinase	-1.13215	0.160163	-0.660681	0.212842	-1.11989	0.000153852
RN2G001560.1	LRR-VIII-2 protein kinase	-0.890818	0.150057	0.132438	0.742068	-0.594114	0.00434913
RN2G001610.1	LRR-VIII-2 protein kinase	-0.838828	0.170698	-0.520406	0.189595	-0.468872	0.00150614
RN2G001630.1	LRR-VIII-2 protein kinase	-0.681541	0.315864	-0.886188	0.107836	-0.383815	0.0536535
RN2G001650.1	LRR-VIII-2 protein kinase	-0.647043	0.231021	-0.366217	0.331809	-0.708256	0.000236915
RN2G001670.1	LRR-VIII-2 protein kinase	-0.513247	0.330725	-0.583669	0.147433	-0.288659	0.00975528
RN2G001690.1	LRR-VIII-2 protein kinase	-0.444199	0.453335	-0.778604	0.0648787	-0.196361	0.0550151
RN2G001390.1	LRR-VIII-2 protein kinase	-0.14286	0.932743	0.03987	0.955729	-0.125697	0.591582
RN2G001430.1	LRR-VIII-2 protein kinase	0.488659	0.226528	0.894065	0.003**	-0.145081	0.186754
RN2G001460.1	LRR-VIII-2 protein kinase	-0.612544	0.366992	-0.261443	0.650105	-0.20043	0.345961
RN2G001510.2	LRR-VIII-2 protein kinase	-1.06267	0.213186	-0.730798	0.18957	-0.807582	0.00129253
RN2G001590.1	LRR-VIII-2 protein kinase	0.666655	0.683277	-0.730791	0.164129	-0.478596	0.0101009
RN2G020300.1	LRR-VIII-2 protein kinase	-1.85918	0.112892	-0.0784159	0.76974	-0.706634	0.0005651
RN2G020320.1	LRR-VIII-2 protein kinase	-0.862573	0.265042	-0.0747786	0.789428	0.021615	0.905789
RN8G036960.1	LRR-VIII-2 protein kinase	-2.29106	0.0864043	-0.923929	0.02*	-0.566698	0.0242203
RN5G034870.1	LRR-Xa protein kinase	0.637331	0.161155	0.483825	0.04*	0.378421	0.00187134
RN1G020920.1	LRR-Xa protein kinase	0.521051	0.240749	0.0201822	0.940049	0.149074	0.160331
RN7G014160.1	LRR-Xb protein kinase	0.571673	0.73844	-1.42635	0.004**	-1.44139	0.000443244
RN4G061740.1	LRR-Xb protein kinase	0.0678332	0.903542	-0.762807	0.01*	-0.0486819	0.891314
RN7G013130.1	LRR-Xb protein kinase	0.403753	0.373523	0.617089	0.01*	0.101601	0.500529
RN8G034340.1	LRR-Xb protein kinase	1.33983	0.118457	0.380136	0.36977	0.285975	0.0622055
RN8G012700.1	LRR-Xb protein kinase	0.526509	0.766583	0.309737	0.646573	0.580186	0.18711
RN14G000070.1	LRR-Xb protein kinase	0.774095	0.188917	0.131031	0.725717	0.302003	0.011908
RN3G039560.1	LRR-Xc protein kinase	-2.79934	0.361241	-1.86464	0.002**	-0.0638084	0.966867
RN4G053430.1	LRR-Xc protein kinase	0.228698	0.638934	0.16058	0.446691	0.336421	0.0207595
RN4G023740.1	LRR-XI protein kinase	-1.60421	0.209674	-0.922866	0.0409737	-1.04155	0.00023206
RN7G030700.1	LRR-XI protein kinase	-0.385819	0.699943	-0.635598	0.236841	0.151703	0.174246
RN5G013920.1	LRR-XI protein kinase	-3.81267	0.135461	-2.62662	0.02*	-0.365886	0.0396865
RN6G034060.1	LRR-XI protein kinase	-1.13399	0.603948	-1.57771	0.111852	-0.787883	0.0378539
RN2G034040.1	LRR-XI protein kinase	0.615225	0.263986	0.474404	0.0772251	0.163024	0.0925642
RN3G038360.1	LRR-XI protein kinase	-5.06859	0.122134	-3.08523	0.001**	-0.473409	0.0697059
RN4G044770.1	LRR-XI protein kinase	-0.622131	0.417371	-1.09217	0.0772661	-0.801556	0.000123822
RN4G055720.1	LRR-XI protein kinase	-1.07962	0.246391	0.126586	0.797794	-0.301746	0.0818482
RN4G063600.1	LRR-XI protein kinase	-0.0107271	1	1.37269	0.01*	0.268068	0.00749728
RN3G006620.1	LRR-XI protein kinase	0.792497	0.676733	-1.17934	0.0477255	0.367197	0.0637314
RN1G039170.1	LRR-XI protein kinase	0.310767	0.868575	0.491006	0.517743	0.514254	0.165187
RN4G055710.1	LRR-XI protein kinase	1.30861	0.108611	0.257002	0.429143	0.93682	9.74906e-05
RN1G069740.1	LRR-XI protein kinase	-1.18081	0.129422	-1.52543	0.004**	0.349124	0.0458978
RN2G023110.1	LRR-XI protein kinase	-0.811554	0.310752	0.105235	0.832316	0.124773	0.15033
RN1G055620.1	LRR-XI protein kinase	-1.18406	0.187714	-0.3133	0.344708	-0.783835	0.00276477
RN6G034270.1	LRR-XI protein kinase	-0.0100544	1	-1.86548	0.003**	-0.591534	0.0263996
RN8G019760.1	LRR-XI protein kinase	-1.03478	0.390566	-1.46863	0.005**	-1.16359	9.0752e-05
RN8G041910.1	LRR-XI protein kinase	-1.48999	0.279433	-1.01108	0.024572	-1.38792	2.58041e-05
RN3G028370.1	LRR-XI protein kinase	-0.0364073	1	-2.0777	0.007**	0.588391	0.124306
RN6G053450.1	LRR-XI protein kinase	-0.995272	0.161124	-0.815679	0.0664498	NA	NA
RN4G054600.1	LRR-XI protein kinase	-0.70145	0.819053	-2.46141	0.02*	-0.54122	0.296853
RN5G013810.1	LRR-XI protein kinase	-0.325401	0.630191	-0.832149	0.02*	NA	NA
RN3G011250.1	LRR-XII protein kinase	0.34703	0.578664	-0.64755	0.0849804	0.225549	0.730767
RN5G047880.1	LRR-XII protein kinase	0.37994	0.611588	-1.16655	0.0792298	NA	NA
RN7G000290.1	LRR-XII protein kinase	0.558694	0.419276	-0.956133	0.12696	-0.992621	0.12447
RN1G071870.1	LRR-XII protein kinase	-2.53556	0.12827	0.454473	0.585053	0.571672	0.27332
RN2G020630.1	LRR-XII protein kinase	-0.688252	0.366933	0.124049	0.838298	-2.22582	0.00133393
RN5G013680.1	LRR-XII protein kinase	0.443681	0.612667	-1.48979	0.04*	NA	NA
RN7G000280.1	LRR-XII protein kinase	0.472062	0.518395	-0.987526	0.13854	-0.34503	0.608826
RN1G072030.1	LRR-XII protein kinase	-2.59812	0.16595	0.648582	0.446236	0.929105	0.0472801
RN2G021100.1	LRR-XII protein kinase	-1.29698	0.181881	-0.373599	0.267789	-0.143372	0.205345
RN2G054130.1	LRR-XII protein kinase	-1.22914	0.244919	-0.335182	0.252274	-0.819727	0.0231192
RN2G055040.1	LRR-XII protein kinase	-1.85351	0.179765	0.145154	0.688811	-0.0673576	0.666803
RN5G033250.1	LRR-XII protein kinase	-1.13379	0.222025	-0.646292	0.335858	0.603241	0.0322209
RN5G049080.1	LRR-XII protein kinase	-0.979523	0.288847	0.554564	0.243525	0.711784	0.239962
RN1G003040.1	LRR-XII protein kinase	-2.09482	0.18164	-1.10924	0.202674	NA	NA
RN1G003170.1	LRR-XII protein kinase	-1.93403	0.150423	-0.724216	0.372642	NA	NA
RN1G003180.1	LRR-XII protein kinase	-2.08744	0.17462	-1.22667	0.138924	NA	NA
RN3G048540.1	LRR-XII protein kinase	0.711906	0.370358	0.224194	0.701942	0.104142	0.606638
RN3G048550.1	LRR-XII protein kinase	1.39551	0.250366	0.538628	0.488224	NA	NA
RN1G044120.1	LRR-XII protein kinase	-2.61854	0.142294	0.873296	0.327823	-0.411289	0.669081
RN2G021070.1	LRR-XII protein kinase	-1.05529	0.410879	-0.51247	0.537025	0.232585	0.247964
RN6G003880.1	LRR-XII protein kinase	0.057117	0.976296	-1.38991	0.03*	-0.0176297	0.967951
RN1G001000.1	LRR-XII protein kinase	-2.01331	0.0945184	-0.991161	0.01*	0.395924	0.0665871
RN1G001030.1	LRR-XII protein kinase	-2.05347	0.0902762	-1.01818	0.01*	NA	NA
RN4G059690.1	LRR-XII protein kinase	-2.05395	0.0938121	-0.834542	0.02*	0.310877	0.210822
RN4G059700.1	LRR-XII protein kinase	-2.16256	0.0864043	-0.902822	0.01*	-0.324163	0.321339
RN4G059730.1	LRR-XII protein kinase	-0.570587	0.331557	-0.545449	0.077054	0.475427	0.315634
RN4G062230.1	LRR-XII protein kinase	-2.1586	0.0902762	-0.790612	0.0297924	-0.199444	0.702286
RN1G003070.1	LRR-XII protein kinase	-1.58854	0.297223	-0.770112	0.494179	NA	NA
RN1G003020.1	LRR-XII protein kinase	-1.86146	0.105257	-0.646913	0.328614	NA	NA
RN1G003060.1	LRR-XII protein kinase	-1.70253	0.129422	-0.72771	0.242512	NA	NA
RN1G003150.1	LRR-XII protein kinase	-0.614878	0.444766	-0.583694	0.402104	NA	NA
RN1G003210.1	LRR-XII protein kinase	-3.15004	0.109528	-1.04201	0.291869	-0.502532	0.645065
RN1G022120.1	LRR-XII protein kinase	-0.116283	0.920351	0.670305	0.156575	0.540435	0.683496
RN1G022120.2	LRR-XII protein kinase	-0.205504	0.849205	0.664321	0.157359	0.310378	0.25995
RN3G055290.1	LRR-XII protein kinase	0.913368	0.382964	-0.153357	0.718246	1.50919	0.0674925
RN4G059670.1	LRR-XII protein kinase	-0.389874	0.831197	-0.592056	0.265552	-0.335627	0.671972
RN4G059710.1	LRR-XII protein kinase	-1.96179	0.0918429	-0.859529	0.0185922	0.0528392	0.900231
RN4G059740.1	LRR-XII protein kinase	-2.04636	0.0902762	-0.864386	0.01*	0.363689	0.352555
RN4G059750.1	LRR-XII protein kinase	-2.06589	0.0902762	-0.63263	0.050376	0.239003	0.269893
RN6G051840.1	LRR-XII protein kinase	-0.959383	0.483688	-0.777089	0.338505	NA	NA
RN6G051850.1	LRR-XII protein kinase	-0.944771	0.593831	-0.784934	0.326013	NA	NA
RN6G051860.1	LRR-XII protein kinase	-2.83769	0.316988	-0.691107	0.431314	NA	NA
RN2G055020.1	LRR-XII protein kinase	-1.90966	0.163599	-0.789159	0.03*	-1.10926	0.00199743
RN2G055130.1	LRR-XII protein kinase	-0.964926	0.267716	-0.206022	0.510469	-0.45179	0.00817814
RN2G054170.1	LRR-XII protein kinase	-0.481305	0.464371	-0.470057	0.106114	0.935587	0.000326648
RN2G054690.1	LRR-XII protein kinase	-0.373379	0.610097	-0.61918	0.07388	NA	NA
RN2G006380.1	LRR-XII protein kinase	-1.72047	0.191787	-0.395745	0.292995	0.0192662	0.956966
RN2G020570.1	LRR-XII protein kinase	0.783522	0.200925	0.59861	0.15849	-0.343216	0.27767
RN3G007170.1	LRR-XII protein kinase	-0.956824	0.516316	-2.69233	0.006**	0.17753	0.787644
RN3G007180.1	LRR-XII protein kinase	-1.4884	0.370835	-2.67764	0.004**	-0.502602	0.0610063
RN4G004390.1	LRR-XII protein kinase	0.678978	0.800839	0.947	0.243089	NA	NA
RN2G051050.1	LRR-XII protein kinase	-0.632572	0.490748	0.58132	0.226187	0.757976	0.00996699
RN2G051680.1	LRR-XII protein kinase	-1.15802	0.164388	0.275699	0.466844	-0.0899147	0.866113
RN2G054120.1	LRR-XII protein kinase	-0.872405	0.311863	0.538512	0.135038	-0.200274	0.387825
RN2G054150.1	LRR-XII protein kinase	-1.49898	0.18517	-0.690238	0.04*	0.0711279	0.864817
RN2G054510.1	LRR-XII protein kinase	-1.08667	0.335225	-0.0196795	0.982637	0.642651	0.171537
RN2G054580.1	LRR-XII protein kinase	-1.13169	0.25857	-0.523818	0.0923588	1.04754	0.000303825
RN2G054600.1	LRR-XII protein kinase	-1.07712	0.18923	-0.450924	0.0813652	-0.639921	0.0163277
RN2G054620.1	LRR-XII protein kinase	-2.22227	0.126603	-0.840804	0.04*	-1.09439	0.00154809
RN2G054630.1	LRR-XII protein kinase	-0.883342	0.231021	-0.374247	0.176468	-0.523166	0.035719
RN2G054760.1	LRR-XII protein kinase	-1.20862	0.225388	-0.509431	0.101374	NA	NA
RN2G054780.1	LRR-XII protein kinase	-1.15429	0.263285	-0.538192	0.11737	0.490761	0.256149
RN2G054940.1	LRR-XII protein kinase	-1.12341	0.28914	-0.00312669	0.997245	-0.342798	0.459753
RN2G054970.1	LRR-XII protein kinase	-1.43812	0.190038	-0.659737	0.04*	-0.548791	0.0137535
RN2G054990.1	LRR-XII protein kinase	-1.22957	0.181885	0.0648681	0.863805	-0.392314	0.0349857
RN2G055090.1	LRR-XII protein kinase	-0.234864	0.837173	-0.414904	0.330666	-0.472816	0.108446
RN2G055150.1	LRR-XII protein kinase	-2.28508	0.120234	-0.800068	0.0569713	-1.1295	0.0237695
RN2G055160.1	LRR-XII protein kinase	-1.50605	0.193105	-0.539458	0.148479	NA	NA
RN2G055180.1	LRR-XII protein kinase	-2.09361	0.124621	-0.753778	0.0460652	-0.798806	0.015959
RN2G055190.1	LRR-XII protein kinase	-0.835352	0.278001	-0.336796	0.238552	NA	NA
RN3G002530.1	LRR-XII protein kinase	-1.75273	0.350017	0.0242235	0.984241	0.452728	0.212559
RN8G038110.1	LRR-XIIIa protein kinase	1.12694	0.463069	4.91382	0.0133923	NA	NA
RN2G050050.1	LRR-XIIIa protein kinase	0.415554	0.427607	-0.100682	0.716914	-0.368849	0.00885633
RN8G015590.1	LRR-XIIIa protein kinase	0	1	-2.10054	0.01*	-1.74858	7.00733e-05
RN1G045950.1	LRR-XIV protein kinase	0.368585	0.600048	-0.904249	0.0435826	-0.114901	0.595715
RN4G047430.1	LRR-XIV protein kinase	0.917088	0.191206	0.411278	0.144023	0.623018	0.000311156
RN7G035580.1	LRR-XV protein kinase	0.775319	0.434148	0.249751	0.686661	1.04319	0.0394302
RN7G035590.1	LRR-XV protein kinase	0.797332	0.408084	0.0434947	0.949465	1.0536	0.00276046
RN1G013090.1	LRR-XV protein kinase	0.0186622	0.994091	-0.161865	0.632268	-0.16221	0.222892
RN7G018890.1	LRR-XV protein kinase	-0.599564	0.443228	-0.726783	0.140822	0.324204	0.221195
RN3G015760.1	PERK protein kinase	-1.4438	0.127489	0.884221	0.008**	0.465344	0.00244811
RN7G034400.1	PERK protein kinase	-0.683323	0.457423	-1.63611	0.003**	-0.471517	0.0103192
RN7G025360.1	PERK protein kinase	-0.279903	0.890605	-2.97367	0.003**	-0.778377	0.00185385
RN7G016120.1	PERK protein kinase	-1.02012	0.106765	0.229672	0.367732	0.393744	0.00773641
RN3G012730.1	PERK protein kinase	-1.6256	0.215381	-0.455726	0.240214	-0.205054	0.109369
RN4G048640.1	PERK protein kinase	-0.977918	0.698626	-2.92857	0.01*	-0.153924	0.626187
RN4G001560.1	RLCK-IXb receptor-like protein kinase	0.0172358	1	2.68766	0.01*	NA	NA
RN1G045860.1	RLCK-V receptor-like protein kinase	-5.95785	0.0814263	-1.75392	0.004**	-0.704548	0.00320307
RN1G073400.1	RLCK-V receptor-like protein kinase	0.351238	0.845445	-1.73091	0.004**	-1.1603	0.000269142
RN2G040080.1	RLCK-V receptor-like protein kinase	-0.238448	0.654603	-0.911691	0.005**	-0.00760788	0.957705
RN5G052120.1	RLCK-V receptor-like protein kinase	0.620986	0.407259	-0.768059	0.118766	-0.61358	0.000773853
RN4G050720.1	RLCK-V receptor-like protein kinase	-0.610979	0.373201	-0.960364	0.006**	-1.51779	0.000101551
RN5G010110.1	RLCK-V receptor-like protein kinase	-2.94801	0.134875	-1.67479	0.007**	-0.428764	0.15943
RN6G020790.1	RLCK-V receptor-like protein kinase	-0.767498	0.342679	-1.0369	0.03*	-0.655208	0.0196219
RN4G051950.1	RLCK-VI receptor-like protein kinase	0.089632	0.932472	-2.07527	0.002**	-0.524116	0.353253
RN4G002670.1	RLCK-VI receptor-like protein kinase	-1.96793	0.16887	0.502643	0.292888	-0.193216	0.639865
RN4G008750.1	RLCK-VI receptor-like protein kinase	-1.21135	0.670557	-1.4589	0.161605	-0.679825	0.119763
RN1G011660.1	RLCK-VI receptor-like protein kinase	-3.06832	0.104783	-2.44918	0.001**	-0.131827	0.634402
RN1G053710.1	RLCK-VI receptor-like protein kinase	-3.57463	0.153831	-2.47844	0.01*	-0.91938	0.0137361
RN4G044590.1	RLCK-VI receptor-like protein kinase	0.295013	0.781075	0.484214	0.623171	0.920231	0.0105103
RN5G045590.1	RLCK-VI receptor-like protein kinase	-1.75712	0.46007	-1.48297	0.275229	NA	NA
RN6G046780.1	RLCK-VI receptor-like protein kinase	0.0712109	0.993058	-1.33405	0.0798165	0.237941	0.638412
RN5G003740.1	RLCK-VI receptor-like protein kinase	0.942799	0.201431	0.00567576	0.992468	-0.916264	0.000197459
RN5G015660.1	RLCK-VI receptor-like protein kinase	1.44908	0.159016	-0.134061	0.702029	0.206276	0.337958
RN6G003430.1	RLCK-VIIa receptor-like protein kinase	0.036211	0.973503	0.753175	0.02*	0.408066	0.00999589
RN2G045970.1	RLCK-VIIa receptor-like protein kinase	0.834246	0.747407	-0.216482	0.797367	NA	NA
RN1G028210.1	RLCK-VIIa receptor-like protein kinase	-1.999	0.129422	-0.775452	0.217921	0.139748	0.53872
RN3G024170.1	RLCK-VIIa receptor-like protein kinase	-0.707722	0.562837	-1.80414	0.005**	-0.335601	0.0368678
RN2G050640.1	RLCK-VIIa receptor-like protein kinase	0.447286	0.597165	1.09184	0.006**	0.355668	0.0226285
RN2G053870.1	RLCK-VIIa receptor-like protein kinase	0.376354	0.477633	0.890994	0.03*	0.487546	0.0339956
RN4G041650.1	RLCK-VIIa receptor-like protein kinase	-0.311849	0.58318	-0.934311	0.02*	-0.379376	0.0468913
RN7G022190.1	RLCK-VIIa receptor-like protein kinase	0.11275	0.839568	0.403725	0.0784176	0.524328	0.00353934
RN6G005350.1	RLCK-VIIa receptor-like protein kinase	0.728095	0.224001	1.50169	0.007**	0.399554	0.0895256
RN3G048390.1	RLCK-VIIa receptor-like protein kinase	0.426927	0.238328	0.604572	0.02*	0.433643	0.00153344
RN3G034380.1	RLCK-VIIa receptor-like protein kinase	-1.12891	0.170222	-0.689541	0.01*	NA	NA
RN3G050020.1	RLCK-VIIa receptor-like protein kinase	0.438086	0.368499	0.462636	0.0641361	0.210802	0.101104
RN4G038460.1	RLCK-VIIa receptor-like protein kinase	0.0201254	0.973891	0.127002	0.565921	-0.698795	0.520205
RN4G038460.2	RLCK-VIIa receptor-like protein kinase	0.0220366	0.969681	0.132466	0.547131	-0.567739	0.000324495
RN1G051820.1	RLCK-VIIa receptor-like protein kinase	0.0299144	0.993985	0.108376	0.869452	1.21426	0.171333
RN1G051820.2	RLCK-VIIa receptor-like protein kinase	0.0279661	0.994947	0.108376	0.869452	NA	NA
RN4G041660.1	RLCK-VIIa receptor-like protein kinase	0.316251	0.774989	0.615763	0.14218	1.10808	0.00310515
RN5G024270.1	RLCK-VIIa receptor-like protein kinase	0.282123	0.424362	0.462433	0.0747673	0.0972577	0.474359
RN2G032230.1	RLCK-VIIa receptor-like protein kinase	0.837554	0.103184	0.399739	0.0843879	0.280471	0.0602076
RN4G035650.1	RLCK-VIIa receptor-like protein kinase	0.145297	0.758529	-0.347924	0.272435	0.14179	0.382306
RN1G022130.1	RLCK-VIIa receptor-like protein kinase	-0.32377	0.521946	-1.17248	0.00381859	NA	NA
RN1G022130.2	RLCK-VIIa receptor-like protein kinase	-0.322215	0.523123	-1.17584	0.004**	NA	NA
RN7G022650.1	RLCK-VIIa receptor-like protein kinase	0.697807	0.150021	0.144196	0.522801	-0.128551	0.384167
RN7G031910.1	RLCK-VIIa receptor-like protein kinase	-0.759913	0.344165	0.26752	0.474916	0.10504	0.760981
RN3G001280.1	RLCK-VIIa receptor-like protein kinase	0.474263	0.208637	0.212209	0.23071	0.157252	0.200946
RN3G046880.1	RLCK-VIIa receptor-like protein kinase	0.261175	0.510571	0.470086	0.0478595	NA	NA
RN4G027570.1	RLCK-VIIa receptor-like protein kinase	0.141292	0.689875	-0.320911	0.166556	NA	NA
RN4G027570.2	RLCK-VIIa receptor-like protein kinase	0.14048	0.691692	-0.320911	0.166556	0.438514	0.299578
RN6G003420.1	RLCK-VIIa receptor-like protein kinase	0.635781	0.440141	-0.187541	0.671512	NA	NA
RN7G038050.1	RLCK-VIIa receptor-like protein kinase	0.895332	0.51663	0.111313	0.85877	1.4379	0.18185
RN7G024330.1	RLCK-VIIb receptor-like protein kinase	-0.716102	0.553549	-1.80778	0.005**	-0.291274	0.538578
RN3G036680.1	RLCK-VIII receptor-like protein kinase	-0.705085	0.630191	-0.470616	0.692857	-0.151169	0.80983
RN6G031350.1	RLCK-VIII receptor-like protein kinase	0.498826	0.294167	-0.0155517	0.948705	-0.149389	0.199505
RN6G031350.2	RLCK-VIII receptor-like protein kinase	0.506135	0.289571	-0.0115801	0.961359	NA	NA
RN2G027670.1	RLCK-VIII receptor-like protein kinase	0.106572	0.852445	0.164	0.398037	-0.150017	0.233636
RN2G040090.1	RLCK-VIII receptor-like protein kinase	0.304344	0.458141	-0.0825288	0.653678	-0.0514116	0.725556
RN2G040090.2	RLCK-VIII receptor-like protein kinase	0.304344	0.458141	-0.0836552	0.649332	NA	NA
RN2G056060.1	RLCK-VIII-sis receptor-like protein kinase	0.733392	0.264617	-1.1976	0.01*	-0.486172	0.00152164
RN1G032180.1	RLCK-X receptor-like protein kinase	-1.2744	0.381332	-1.75845	0.004**	-1.3125	0.000281194
RN3G008490.1	RLCK-X receptor-like protein kinase	-1.66871	0.234425	-2.4584	0.001**	-0.47475	0.0807599
RN3G007740.1	RLCK-XI receptor-like protein kinase	0.11935	0.970257	-1.79748	0.01*	-1.31564	0.000277746
RN4G020510.1	RLCK-XI receptor-like protein kinase	0.685558	0.219798	0.627444	0.02*	0.211296	0.185277
RN6G016710.1	RLCK-XI receptor-like protein kinase	-1.74105	0.280364	-0.716015	0.187052	-0.0349659	0.878996
RN4G042940.1	RLCK-XII receptor-like protein kinase	0.334573	0.41222	0.417768	0.04*	-0.303152	0.00941116
RN6G012230.1	RLCK-XII receptor-like protein kinase	0.135148	0.719299	0.353573	0.11508	0.349805	0.0325895
RN6G019400.1	RLCK-XII receptor-like protein kinase	0.452219	0.286686	0.434713	0.128477	-0.0314595	0.838585
RN3G051940.1	RLCK-XII receptor-like protein kinase	-2.8605	0.133674	-3.02838	0.001**	-0.150386	0.708312
RN3G051940.2	RLCK-XII receptor-like protein kinase	-3.14538	0.177225	-3.02838	0.001**	-0.630784	0.0051069
RN6G002460.1	RLCK-XII receptor-like protein kinase	0.169808	0.894654	-0.260739	0.476438	-0.358839	0.265086
RN6G028340.1	RLCK-XII receptor-like protein kinase	-0.416953	0.540418	-0.780883	0.02*	-0.0361857	0.822942
RN3G011210.1	RLCK-XV receptor-like protein kinase	0.0279129	0.981825	0.0518462	0.907597	0.0170717	0.928854
RN4G008740.1	RLCK-XV receptor-like protein kinase	0	1	-5.00047	0.005**	NA	NA
RN4G020460.1	RLCK-XV receptor-like protein kinase	-2.68067	0.421674	-1.14189	0.226413	NA	NA
RN6G046810.1	RKF3 protein kinase	0.481833	0.480917	0.289972	0.264013	0.0685141	0.868442
RN1G056630.1	RKF3 protein kinase	0.369106	0.424544	0.409775	0.207366	0.516101	0.0114666
RN8G017870.1	U-Box-group-II E3 ubiquitin ligase	0.706583	0.338975	0.66717	0.0272052	-0.138561	0.325809
RN1G020140.1	U-Box-group-II E3 ubiquitin ligase	-0.564413	0.605301	-0.239993	0.473818	0.43419	0.0402243
RN2G053850.1	bZIP class-A transcription factor	0.368019	0.490014	0.490856	0.0789863	0.0981426	0.70956
RN3G023210.1	bZIP class-A transcription factor	0.181132	0.73297	-0.127447	0.682273	0.265388	0.141439
RN3G055830.1	bZIP class-A transcription factor	-0.654581	0.211674	-0.969938	0.01*	-0.642247	0.00179137
RN1G042680.1	bZIP class-A transcription factor	-0.348559	0.609474	-1.08406	0.0823585	-0.781369	0.012521
RN4G050400.1	bZIP class-A transcription factor	0.660501	0.213186	1.51362	0.003**	1.68088	7.2142e-06
RN4G050400.2	bZIP class-A transcription factor	0.660455	0.213158	1.5142	0.003**	NA	NA
RN1G042680.2	bZIP class-A transcription factor	-0.341254	0.614263	-1.08646	0.0817399	-0.405193	0.0151105
RN1G057350.1	bZIP class-A transcription factor	0.434619	0.417847	0.513483	0.121143	0.690111	0.00224304
RN4G063250.1	bZIP class-A transcription factor	0.992005	0.27496	0.77059	0.01*	0.299519	0.108559
RN3G001770.1	bZIP class-A transcription factor	-2.53994	0.117993	-3.09557	0.02*	NA	NA
RN4G044370.1	bZIP class-A transcription factor	-1.45991	0.13673	-0.530144	0.13243	0.30522	0.320614
RN5G022090.1	bZIP class-A transcription factor	-3.39407	0.334008	0.427379	0.362971	NA	NA
RN5G033930.1	bZIP class-C transcription factor	-0.358174	0.423363	0.0587859	0.816719	NA	NA
RN5G033930.2	bZIP class-C transcription factor	-0.358174	0.423363	0.0604174	0.811019	0.355662	0.11388
RN5G042710.1	bZIP class-C transcription factor	1.45153	0.163466	0.379471	0.335699	-1.50469	0.177022
RN6G049490.1	bZIP class-C transcription factor	0.729508	0.273266	0.540339	0.04*	NA	NA
RN2G048900.1	bZIP class-G transcription factor	0.527845	0.210741	0.469693	0.03*	-0.0269271	0.827345
RN1G005870.1	bZIP class-G transcription factor	0.785788	0.228096	1.47239	0.001**	0.506328	0.00298662
RN4G048040.1	bZIP class-G transcription factor	-0.0543944	0.90133	0.73889	0.007**	NA	NA
RN5G016410.1	bZIP class-G transcription factor	0.409866	0.427247	2.32443	0.001*	0.026108	0.874228
RN6G025430.2	bZIP class-G transcription factor	0.275227	0.620719	0.575181	0.135528	NA	NA
RN6G025430.3	bZIP class-G transcription factor	0.260224	0.629052	0.543137	0.147266	-0.416467	0.333854
RN1G001960.1	bZIP class-G transcription factor	0.571205	0.588132	0.849763	0.190403	NA	NA
RN4G035010.1	bZIP class-I transcription factor	0.559464	0.350006	-0.995456	0.005**	-0.607133	0.00207415
RN1G048070.1	bZIP class-I transcription factor	-0.299102	0.411647	-0.429447	0.0855002	0.15472	0.130062
RN4G045860.1	bZIP class-I transcription factor	-0.0140065	0.992546	-0.0288183	0.91222	0.275754	0.068416
RN6G036800.1	bZIP class-I transcription factor	0.327771	0.540418	-0.11162	0.650719	0.233594	0.141449
RN6G000310.1	bZIP class-I transcription factor	0	1	-2.91857	0.001**	-0.840801	0.0102748
RN4G062950.1	bZIP class-I transcription factor	0.372581	0.476489	0.974512	0.004**	0.693075	0.000574095
RN1G056310.1	bZIP class-L transcription factor	0.439433	0.456006	0.0857563	0.69124	-0.245366	0.165311
RN1G016010.1	bZIP class-S/SE transcription factor	0	1	-2.04831	0.01*	NA	NA
RN7G017050.1	bZIP class-S/SE transcription factor	0	1	0.77091	0.158489	NA	NA
RN2G030010.1	bZIP class-S/SE transcription factor	0.291427	0.58541	0.446629	0.03*	0.413832	0.165069
RN2G038420.1	bZIP class-S/SE transcription factor	1.12587	0.496182	2.1838	0.001**	0.272378	0.219304
RN5G016370.1	HD-ZIP I/II-type transcription factor	0.255834	0.899835	1.05561	0.005**	NA	NA
RN5G016380.1	HD-ZIP I/II-type transcription factor	-0.766338	0.801777	1.20558	0.008**	NA	NA
RN1G019330.1	HD-ZIP I/II-type transcription factor	0.327619	0.572135	-0.91832	0.0570024	0.0808088	0.558629
RN8G035700.1	HD-ZIP I/II-type transcription factor	-0.608173	0.678881	-1.22542	0.181195	NA	NA
RN7G022150.1	HD-ZIP I/II-type transcription factor	-2.91026	0.13673	-2.6439	0.001**	0.130384	0.49431
RN3G036870.1	HD-ZIP I/II-type transcription factor	-1.96027	0.384079	-1.18289	0.0535999	0.00414678	0.994223
RN4G055920.1	HD-ZIP I/II-type transcription factor	-2.75427	0.589736	-1.30806	0.224803	NA	NA
RN5G013560.1	HD-ZIP I/II-type transcription factor	0.623739	0.277786	0.113974	0.649303	-0.0193826	0.937798
RN6G013540.1	HD-ZIP I/II-type transcription factor	-0.849898	0.27101	0.370915	0.481424	0.291595	0.213736
RN1G007550.1	HD-ZIP I/II-type transcription factor	0.175245	0.862375	1.72188	0.03*	0.309274	0.157128
RN3G054100.1	HD-ZIP I/II-type transcription factor	0.0154504	0.99512	0.376419	0.244228	-0.274197	0.241222
RN8G004410.1	HD-ZIP IV-type transcription factor	-0.871267	0.416917	0.047727	0.911788	-0.332495	0.154856
RN4G018660.1	HD-ZIP IV-type transcription factor	-2.53708	0.335342	-1.85938	0.04*	NA	NA
RN6G017980.1	HD-ZIP IV-type transcription factor	-0.2199	0.864859	-2.28377	0.0533087	0.0722383	0.441614
RN3G015540.1	HD-ZIP IV-type transcription factor	0.248939	0.465508	0.840332	0.008**	0.246649	0.0719314
RN8G014480.1	MYB class-R2R3 subgroup-1 transcription factor	0.529615	0.503936	2.04598	0.04*	0.715756	0.00122
RN2G012460.1	MYB class-R2R3 subgroup-11 transcription factor	0.493451	0.617158	-0.160849	0.726393	1.28792	0.000289103
RN1G066330.1	MYB class-R2R3 subgroup-11 transcription factor	0.0623948	0.996482	0.432433	0.632349	NA	NA
RN8G031950.1	MYB class-R2R3 subgroup-11 transcription factor	-0.266189	0.930845	0.562938	0.598901	2.22581	0.0740567
RN8G007780.1	MYB class-R2R3 subgroup-19/20 transcription factor	0.886341	0.636522	0.607496	0.478524	1.60902	0.0105563
RN2G028720.1	MYB class-R2R3 subgroup-19/20 transcription factor	-0.752265	0.597395	2.06259	0.004**	NA	NA
RN6G030450.1	MYB class-R2R3 subgroup-19/20 transcription factor	0.624605	0.678746	0.442104	0.337088	1.53378	0.0100402
RN5G040330.1	MYB class-R2R3 subgroup-2 transcription factor	-0.603623	0.769885	-1.31727	0.02*	NA	NA
RN6G050930.1	MYB class-R2R3 subgroup-2 transcription factor	0.692175	0.369927	0.062885	0.931033	NA	NA
RN6G050890.1	MYB class-R2R3 subgroup-2 transcription factor	0.411344	0.815296	-0.303317	0.457677	NA	NA
RN3G052030.1	MYB class-R2R3 subgroup-22/23 transcription factor	0.718655	0.20547	0.397538	0.101963	0.0721732	0.76052
RN4G050010.1	MYB class-R2R3 subgroup-22/23 transcription factor	0.72231	0.748675	-3.53455	0.002**	-1.38473	0.00155781
RN1G061460.1	MYB class-R2R3 subgroup-22/23 transcription factor	1.93816	0.259993	2.78244	0.002**	1.63064	0.0421755
RN5G011130.1	MYB class-R2R3 subgroup-22/23 transcription factor	0.311717	0.56551	0.285572	0.285054	1.21513	1.32454e-05
RN4G033590.1	MYB class-R2R3 subgroup-22/23 transcription factor	0.318679	0.406084	0.810024	0.007**	0.395967	0.0687046
RN3G050010.1	MYB class-R2R3 transcription factor *(AS1)	0.420062	0.448196	0.285165	0.498421	-0.171182	0.0929826
RN7G022170.1	MYB class-R2R3 transcription factor *(FLP/MYB88)	-0.840893	0.39478	-1.20708	0.02*	0.121904	0.522607
RN1G016490.1	MYB class-R2R3 transcription factor *(MYB20/42/43/85)	0.919392	0.34785	1.00004	0.009**	0.179819	0.679117
RN1G006190.1	MYB class-R2R3 transcription factor *(MYB20/42/43/85)	0.268682	0.888964	1.62322	0.001**	-1.07183	0.0236795
RN1G025340.1	MYB class-R2R3 transcription factor *(MYB46/83)	0	1	-1.99876	0.01*	NA	NA
RN3G029000.1	MYB class-R2R3 transcription factor *(MYB46/83)	1.85961	0.315345	-0.400209	0.588127	-1.01783	0.161751
RN1G027240.1	MYB class-R2R3 transcription factor *(MYB5)	0.18295	0.770145	0.600611	0.02*	0.379934	0.0321009
RN7G031950.1	MYB class-R2R3 transcription factor *(MYB82)	0.817202	0.397421	-3.32585	0.003**	NA	NA
RN6G039270.1	R0R1R2R3-MYB transcription factor	0.598238	0.274131	-0.0465453	0.90647	-0.147519	0.822529
RN6G039270.2	R0R1R2R3-MYB transcription factor	0.720772	0.221198	-0.0619216	0.880076	0.489582	0.242658
RN5G029040.1	R1R2R3-MYB transcription factor	0.0126957	1	-1.49338	0.005**	-1.31692	3.11874e-05
RN6G029240.1	R1R2R3-MYB transcription factor	0.562944	0.534591	1.05512	0.166987	0.0779888	0.911915
RN5G006450.1	SnRK2 SNF1-related protein kinase	-1.1827	0.181949	-0.294783	0.696213	1.00093	0.000266189
RN5G008330.1	SnRK2 SNF1-related protein kinase	0.234635	0.543808	0.045954	0.856488	0.00900217	0.945266
RN4G060490.1	SnRK2 SNF1-related protein kinase	0.288347	0.538024	0.948456	0.01*	0.208794	0.120591
RN1G009320.1	SnRK2 SNF1-related protein kinase	-1.55392	0.0918429	-0.575841	0.103201	-0.20408	0.531612
RN1G043780.1	SnRK2 SNF1-related protein kinase	0.32512	0.435517	-0.313728	0.284029	0.0469424	0.634988
RN4G059370.1	regulatory protein *(FLZ) of SnRK1 complex	-2.15037	0.132714	-1.39308	0.008**	-0.564444	0.0153656
RN5G004920.1	regulatory protein *(FLZ) of SnRK1 complex	-1.26045	0.128894	-1.99432	0.002**	-0.0766915	0.807291
RN6G041530.1	regulatory protein *(FLZ) of SnRK1 complex	0.0808506	0.909019	-0.912005	0.02*	0.351716	0.161444
RN1G049510.1	regulatory protein *(FLZ) of SnRK1 complex	0.32914	0.934721	-0.219799	0.936021	NA	NA
RN4G001540.1	regulatory protein *(FLZ) of SnRK1 complex	0.461621	0.43106	0.693659	0.01*	1.17185	4.26143e-05
RN6G048620.1	regulatory protein *(FLZ) of SnRK1 complex	-0.178155	0.910364	0.767247	0.338286	0.215948	0.651102
RN6G024420.1	subgroup ERF-I transcription factor	0.11074	0.929162	0.384838	0.579637	0.248201	0.292137
RN4G059470.1	subgroup ERF-I transcription factor	0.0311342	0.999939	0.348046	0.141539	0.217412	0.107917
RN5G005020.1	subgroup ERF-I transcription factor	0.645367	0.359333	1.27144	0.001**	-0.248532	0.161077
RN1G067630.1	subgroup ERF-I transcription factor	0.050748	0.997208	0.727281	0.101163	0.667508	0.149496
RN2G025820.1	subgroup ERF-I transcription factor	1.24707	0.467757	-1.0606	0.200236	NA	NA
RN5G010760.1	subgroup ERF-II-DEAR transcription factor	1.04581	0.280426	-0.825017	0.009**	-0.0701787	0.813769
RN3G031160.1	subgroup ERF-IV/DREB2 transcription factor	1.10239	0.474946	1.34354	0.160016	0.810348	0.311131
RN4G030260.1	subgroup ERF-IV/DREB2 transcription factor	0.14883	0.947283	1.42075	0.02*	2.7121	0.124137
RN5G040070.1	subgroup ERF-IX transcription factor	-1.6886	0.520115	-1.72558	0.0552332	NA	NA
RN6G050810.1	subgroup ERF-IX transcription factor	1.04485	0.387402	0.463399	0.555569	NA	NA
RN1G008250.1	subgroup ERF-IX transcription factor	-0.934503	0.379846	0.617868	0.047711	-0.781519	0.000559225
RN6G031930.1	subgroup ERF-IX transcription factor	-0.910198	0.580933	-1.48276	0.04*	NA	NA
RN6G013790.1	subgroup ERF-IX transcription factor	0.60515	0.202863	1.22656	0.001**	NA	NA
RN1G008190.1	subgroup ERF-IX transcription factor	0.268202	0.73296	1.43412	0.04*	0.625621	0.0652355
RN1G008210.1	subgroup ERF-IX transcription factor	0.322492	0.667487	1.46363	0.04*	0.274196	0.410205
RN1G008240.1	subgroup ERF-IX transcription factor	0.032992	0.998695	1.85533	0.03*	0.0460607	0.913277
RN4G025010.1	subgroup ERF-IX transcription factor	-1.26426	0.25715	1.03141	0.155615	0.391967	0.486206
RN4G025020.1	subgroup ERF-IX transcription factor	0.0834994	0.96847	1.56553	0.01*	0.970111	0.0566813
RN6G031860.1	subgroup ERF-IX transcription factor	-3.40508	0.501473	-0.809239	0.576806	NA	NA
RN6G050780.1	subgroup ERF-IX transcription factor	0	1	-2.29778	0.279154	NA	NA
RN6G050800.1	subgroup ERF-IX transcription factor	0	1	-1.62966	0.294775	NA	NA
RN6G031840.1	subgroup ERF-IX transcription factor	0.0604986	1	-4.12591	0.03*	NA	NA
RN2G022680.1	subgroup ERF-IX transcription factor	0.159418	0.9608	2.20773	0.008**	1.36825	0.0243635
RN4G024960.1	subgroup ERF-IX transcription factor	-0.473691	0.474067	-0.120877	0.769139	-0.945912	0.000204336
RN4G014400.1	subgroup ERF-VI transcription factor	-0.851833	0.695785	-1.75872	0.02*	-1.27147	0.104032
RN6G025340.1	subgroup ERF-VI transcription factor	0.386097	0.434445	0.244284	0.441164	-0.362606	0.304389
RN1G005820.1	subgroup ERF-VI transcription factor	0.73206	0.204212	0.569962	0.105411	0.250938	0.710259
RN7G008170.1	subgroup ERF-VI transcription factor	-0.413145	0.579124	0.601476	0.03*	0.120497	0.485344
RN8G008340.1	subgroup ERF-VI transcription factor	-0.598851	0.460624	1.22158	0.003**	0.627992	0.0542028
RN6G000190.1	subgroup ERF-VI transcription factor	0.190056	0.580554	1.09936	0.004**	0.332273	0.263433
RN7G028790.1	subgroup ERF-VII transcription factor	0.715696	0.277176	0.369305	0.109016	0.4363	0.000538195
RN7G028790.2	subgroup ERF-VII transcription factor	0.715644	0.277176	0.369265	0.109053	NA	NA
RN2G037730.1	subgroup ERF-VII transcription factor	-0.540329	0.302899	-0.652419	0.04*	0.329094	0.00861316
RN2G015340.1	subgroup ERF-VIII transcription factor	0.020939	0.99253	-0.331667	0.335078	-0.58172	0.0156612
RN6G049920.1	subgroup ERF-VIII transcription factor	0.0742261	0.972093	0.0785758	0.915921	0.943233	0.0509218
RN1G063510.1	subgroup ERF-VIII transcription factor	0.615845	0.381334	0.891013	0.006**	0.269862	0.0124042
RN8G027720.1	subgroup ERF-VIII transcription factor	0.392344	0.357203	0.968082	0.005**	0.303241	0.0467973
RN2G015350.1	subgroup ERF-VIII transcription factor	0.781533	0.425557	0.878001	0.007**	-0.601648	0.00192729
RN8G034570.1	subgroup ERF-VIII transcription factor	0.0033419	1	0.74713	0.120545	0.524173	0.0293251
RN1G042490.1	subgroup ERF-X transcription factor	0.344114	0.906465	2.21531	0.04*	0.0825254	0.9199
RN1G042500.1	subgroup ERF-X transcription factor	0.344114	0.906465	2.21531	0.04*	NA	NA
RN5G009510.1	subgroup ERF-X transcription factor	-1.10153	0.198407	-0.901147	0.100378	NA	NA
RN5G009520.1	subgroup ERF-X transcription factor	-1.68718	0.103184	-1.38729	0.03*	NA	NA
RN5G009540.1	subgroup ERF-X transcription factor	-1.52831	0.133292	-1.16668	0.121192	NA	NA
RN5G009560.1	subgroup ERF-X transcription factor	-0.73672	0.587806	0.245385	0.764051	NA	NA
RN3G000430.1	subgroup ERF-X transcription factor	1.08358	0.268306	1.47153	0.01*	1.78184	8.41277e-05
RN8G024660.1	subgroup ERF-X transcription factor	0.780911	0.467599	-0.179503	0.867564	NA	NA
RN4G061880.1	subgroup ERF-X transcription factor	0.504146	0.825319	1.9214	0.0424121	2.20706	0.0130861
RN4G022780.1	regulatory co-chaperone *(BAG7) of S1P/S2P-bZIP17/28 pathway	1.30787	0.288072	-0.336299	0.15954	NA	NA
RN4G022780.2	regulatory co-chaperone *(BAG7) of S1P/S2P-bZIP17/28 pathway	1.30626	0.288289	-0.336106	0.160016	-0.843635	0.000960063
RN2G032820.1	regulatory E3 ubiquitin ligase *(PIR) of IRE1-bZIP60 pathway	0.773884	0.201313	0.508478	0.0469484	0.255226	0.0589317
RN6G046940.1	regulatory E3 ubiquitin ligase *(PIR) of IRE1-bZIP60 pathway	-1.75211	0.217853	0.247482	0.713549	0.238624	0.450741
RN6G022390.1	regulatory mediator of IRE1-bZIP60 UPR pathway	0.195735	0.850327	-0.585221	0.0804275	0.387589	0.401946
RN1G071010.1	regulatory mediator of IRE1-bZIP60 UPR pathway	0	1	-5.52127	0.02*	NA	NA
RN2G021690.1	regulatory mediator of IRE1-bZIP60 UPR pathway	-1.91365	0.754199	-5.13182	0.02*	NA	NA
RN5G051810.1	regulatory mediator of IRE1-bZIP60 UPR pathway	0.405999	0.63097	-0.412108	0.651167	0.292285	0.0455111
RN2G018430.1	regulatory mediator of IRE1-bZIP60 UPR pathway	0.336838	0.71818	0.494319	0.121351	0.22375	0.630933
RN7G029220.1	PSY peptide receptor *(PSY-R)	-0.258944	0.849643	-1.33254	0.0607627	-0.469824	0.226476
RN3G055010.1	transcription factor *(bZIP17/28)	0.484652	0.275896	0.506341	0.0205969	0.316193	0.035886
RN2G040460.1	transcription factor *(CBF/DREB1)	0.209614	0.942469	0.288523	0.805921	NA	NA
RN2G040500.1	transcription factor *(CBF/DREB1)	-0.214692	0.91181	0.628939	0.302344	0.483985	0.464136
RN4G019420.1	transcription factor *(CBF/DREB1)	-0.104985	0.979025	2.02834	0.0536355	NA	NA
RN2G040520.1	transcription factor *(CBF/DREB1)	-0.523542	0.833621	-0.0569768	0.944821	NA	NA
RN4G014400.1	transcription factor *(CRF)	-0.851833	0.695785	-1.75872	0.02*	-1.27147	0.104032
RN6G025340.1	transcription factor *(CRF)	0.386097	0.434445	0.244284	0.441164	-0.362606	0.304389
RN1G005820.1	transcription factor *(CRF)	0.73206	0.204212	0.569962	0.105411	0.250938	0.710259
RN7G008170.1	transcription factor *(CRF)	-0.413145	0.579124	0.601476	0.03*	0.120497	0.485344
RN8G008340.1	transcription factor *(CRF)	-0.598851	0.460624	1.22158	0.003**	0.627992	0.0542028
RN1G062740.1	brassinosteroid co-receptor protein kinase *(BAK/SERK)	0.433787	0.252261	0.0473198	0.879414	0.207602	0.0680822
RN1G062720.1	brassinosteroid co-receptor protein kinase *(BAK/SERK)	0.253055	0.610892	0.0472031	0.896483	-0.0992622	0.880618
RN1G041860.1	pythosulfokine peptide receptor *(PSKR)	0.352688	0.67779	-0.487064	0.449111	NA	NA
RN7G013130.1	pythosulfokine peptide receptor *(PSKR)	0.403753	0.373523	0.617089	0.01*	0.101601	0.500529
RN8G034340.1	pythosulfokine peptide receptor *(PSKR)	1.33983	0.118457	0.380136	0.36977	0.285975	0.0622055
RN4G023740.1	TDIF-peptide receptor *(PXY)	-1.60421	0.209674	-0.922866	0.04*	-1.04155	0.00023206
RN3G007350.1	MAP2K protein kinase	0.695643	0.268601	0.232738	0.256435	0.0189341	0.890994
RN5G010030.1	MAP3K-MEKK protein kinase	-2.08129	0.0814263	-0.137986	0.803023	0.131724	0.699996
RN5G048220.1	MAPK-kinase protein kinase *(NPK/ANP)	1.1451	0.376651	-1.22175	0.02*	-1.07574	0.273816
RN6G042750.1	MAPK-kinase protein kinase *(NPK/ANP)	0.821401	0.645724	-2.7942	0.001**	NA	NA
RN4G017130.1	MAPKK-kinase protein kinase *(YDA)	-0.0974455	0.888046	0.67438	0.0804682	0.129841	0.270707
RN2G016520.1	MAPKK-kinase protein kinase *(YDA)	-0.42735	0.427939	-0.437558	0.161434	NA	NA
RN8G015700.1	MAPKK-kinase protein kinase *(YDA)	-0.123031	0.852517	-0.354656	0.259031	0.478511	0.494176
RN1G018720.1	MAPKKK-kinase protein kinase *(TOT3)	0.218972	0.619219	0.282285	0.236948	0.124025	0.310984
RN7G025300.1	MAPKKK-kinase protein kinase *(TOT3)	0.0809724	0.893211	0.403133	0.0539596	0.314069	0.0431007
RN8G010100.1	transcriptional regulator *(AP1/CAL/FUL) of floral meristem identity	0.28937	0.591829	0.439571	0.253327	-0.133436	0.287921
RN1G012270.1	transcriptional regulator *(AP1/CAL/FUL) of floral meristem identity	-0.460884	0.521832	-0.751515	0.0846819	-0.0306894	0.935002
RN3G024010.1	CDPK protein kinase	0.191369	0.587806	-0.141609	0.525094	-0.282124	0.0134129
RN3G024010.2	CDPK protein kinase	0.191369	0.587806	-0.141609	0.525094	NA	NA
RN3G024010.3	CDPK protein kinase	0.196523	0.578813	-0.141609	0.525094	NA	NA
RN3G057250.1	CDPK protein kinase	-0.665796	0.407303	0.178441	0.746958	0.186194	0.425613
RN6G026020.1	CDPK protein kinase	-0.0204581	0.98966	-0.284289	0.223994	-0.281481	0.0245913
RN8G028510.1	CDPK protein kinase	0.892169	0.267578	0.242774	0.33812	0.116009	0.257335
RN3G057110.1	CDPK protein kinase	0.532697	0.38111	-0.556741	0.14796	-0.401107	0.00669784
RN2G009670.1	CDPK protein kinase	0.456765	0.346601	0.630884	0.0396405	0.0983284	0.645261
RN5G020920.1	CDPK protein kinase	0.510743	0.18923	-0.415412	0.0805132	0.312369	0.0140808
RN4G043980.1	CDPK protein kinase	-0.0134952	1	-0.455451	0.199146	-0.234949	0.339777
RN3G039080.1	CDPK protein kinase	0.456896	0.661945	0.602678	0.0538102	0.152044	0.29498
RN4G053220.1	CDPK protein kinase	0.105746	0.851984	-0.347813	0.164828	NA	NA
RN1G051580.1	CDPK protein kinase	0.389592	0.268661	0.0906223	0.60803	0.0205529	0.830292
RN1G025100.1	CDPK protein kinase	0.612167	0.223556	0.635959	0.008**	0.0451779	0.703003
RN3G055230.1	CDPK protein kinase	-0.684282	0.318261	-0.542814	0.0625267	0.269395	0.0403626
RN1G043640.1	CDPK protein kinase	-0.594136	0.310437	-1.25701	0.002**	NA	NA
RN5G008650.1	CDPK protein kinase	-0.0246158	0.975142	-0.661974	0.03*	-0.13206	0.172499
RN2G008920.1	DUF26 protein kinase	0.51966	0.701783	-0.779206	0.542542	-2.01996	0.00173502
RN2G010680.1	DUF26 protein kinase	0.393826	0.672224	-0.167218	0.744433	NA	NA
RN2G010730.1	DUF26 protein kinase	-0.235469	0.638326	-0.397244	0.286148	NA	NA
RN2G010740.1	DUF26 protein kinase	0.301524	0.689848	-0.256341	0.478046	NA	NA
RN2G010750.1	DUF26 protein kinase	-0.357083	0.447207	-0.940985	0.02*	0.211436	0.760419
RN2G010800.1	DUF26 protein kinase	-0.327012	0.556568	-0.778522	0.100313	0.386812	0.501675
RN2G010820.1	DUF26 protein kinase	-1.41885	0.15856	0.719073	0.145511	0.404103	0.244537
RN2G010890.1	DUF26 protein kinase	-0.448995	0.778413	2.09448	0.04*	0.061773	0.913223
RN2G010910.1	DUF26 protein kinase	-0.56057	0.593945	-0.41026	0.565315	-0.605908	0.271968
RN2G011000.1	DUF26 protein kinase	-1.56422	0.386989	-1.36658	0.102842	-0.822795	0.117534
RN2G011020.1	DUF26 protein kinase	-0.644673	0.492968	0.143838	0.803445	NA	NA
RN2G011050.1	DUF26 protein kinase	-0.22695	0.8525	-0.0337353	0.963207	-0.220106	0.48477
RN2G011060.2	DUF26 protein kinase	-0.248928	0.863985	-0.169963	0.806612	-0.13093	0.525504
RN2G011070.1	DUF26 protein kinase	-0.123633	0.939177	-0.0830875	0.903704	-0.0928595	0.560664
RN2G011080.1	DUF26 protein kinase	-1.1156	0.225092	-0.968769	0.107235	-0.655505	0.348327
RN2G011100.1	DUF26 protein kinase	-1.81533	0.355881	-0.819383	0.282777	NA	NA
RN2G011140.1	DUF26 protein kinase	-0.478657	0.585721	-0.356843	0.51279	-0.596625	0.268993
RN3G012070.1	DUF26 protein kinase	-1.31046	0.133292	-0.22632	0.401001	0.71399	0.0016302
RN3G058390.1	DUF26 protein kinase	-0.999774	0.108315	-0.21101	0.486251	0.173071	0.146492
RN2G038490.1	DUF26 protein kinase	1.12137	0.18923	0.299969	0.250324	0.250201	0.0611764
RN8G019550.2	DUF26 protein kinase	0.57051	0.416849	0.256997	0.618378	1.73456	0.282285
RN8G019570.1	DUF26 protein kinase	0.58353	0.243442	0.518047	0.13914	1.22416	0.00125246
RN2G008970.1	DUF26 protein kinase	-0.234229	0.734727	-0.532352	0.113149	NA	NA
RN2G010710.1	DUF26 protein kinase	-0.0400119	0.954673	-0.493469	0.11751	0.827473	0.0207507
RN2G010720.1	DUF26 protein kinase	-0.318441	0.485548	-0.82508	0.03*	-0.138022	0.866972
RN2G010760.1	DUF26 protein kinase	-0.777639	0.195968	-0.427381	0.283673	0.0802985	0.866581
RN2G010790.1	DUF26 protein kinase	-0.570782	0.278116	-0.943298	0.03*	-0.0902386	0.700518
RN3G058400.1	DUF26 protein kinase	-2.77192	0.106765	-1.2754	0.006**	NA	NA
RN5G047110.1	bHLH class-Ia transcription factor	-1.9102	0.502819	-2.61396	0.002**	NA	NA
RN4G060720.1	bHLH class-Ia transcription factor	-2.10632	0.286686	-1.88786	0.003**	-2.07153	0.00092007
RN6G019670.1	bHLH class-IIIf transcription factor	-0.750265	0.220936	-0.946452	0.03*	-0.318056	0.025647
RN6G028220.1	bHLH class-IIIf transcription factor	-1.14847	0.239888	-1.21795	0.01*	0.181165	0.0944238
RN1G039420.1	bHLH class-IVa transcription factor	0.190994	0.827783	0.0563398	0.94317	0.515366	0.66464
RN1G039420.2	bHLH class-IVa transcription factor	0.210792	0.809639	0.116988	0.883425	2.20684	0.140307
RN5G014000.1	bHLH class-IVa transcription factor	1.07818	0.526028	-2.14418	0.005**	NA	NA
RN1G022490.1	bHLH class-IVb transcription factor	0.460995	0.514259	0.74091	0.02*	-0.250436	0.0492924
RN8G014800.1	bHLH class-IVb transcription factor	0.523247	0.424349	0.635145	0.04*	1.4984	0.00755197
RN8G014800.2	bHLH class-IVb transcription factor	0.609316	0.394016	0.706933	0.02*	0.0469332	0.838733
RN5G040060.1	bHLH class-IVc transcription factor	-0.246597	0.721631	-1.28656	0.006**	-0.756662	0.000628694
RN6G031740.1	bHLH class-IVc transcription factor	0.43637	0.615351	-0.0783511	0.808642	-0.18252	0.726332
RN1G065390.1	bHLH class-IVc transcription factor	-2.13243	0.100081	-1.47719	0.002**	-0.508844	0.145821
RN2G011150.1	bHLH class-IVc transcription factor	-0.435498	0.321805	-0.385711	0.0649008	NA	NA
RN2G031040.1	bHLH class-IVc transcription factor	-0.148335	0.891603	-0.0139327	0.980578	NA	NA
RN4G025910.1	bHLH class-IVc transcription factor	0.174693	0.836479	0.107103	0.818204	NA	NA
RN8G030760.1	bHLH class-IVc transcription factor	0.437676	0.277048	-0.00256324	0.990366	0.00224793	0.989314
RN5G040050.1	bHLH class-IVc transcription factor	0.746736	0.395107	-1.17061	0.04*	NA	NA
RN8G009630.1	bHLH class-Va transcription factor	0.826827	0.163466	0.691569	0.02*	-0.71957	0.000279148
RN2G021870.1	bHLH class-Vb transcription factor	0.207278	0.61171	-1.04555	0.007**	0.139542	0.538558
RN4G046750.1	bHLH class-X transcription factor	1.29552	0.0814263	-1.64394	0.001**	NA	NA
RN8G030180.1	bHLH class-X transcription factor	0.821893	0.426429	-0.582857	0.441668	NA	NA
RN8G030180.2	bHLH class-X transcription factor	0.821893	0.426429	-0.582857	0.441668	0.59483	0.311071
RN8G030180.3	bHLH class-X transcription factor	0.821895	0.426918	-0.580589	0.44407	NA	NA
RN4G003070.1	bHLH class-XI/LRL transcription factor	-0.678047	0.218049	0.754639	0.01*	-0.0328071	0.87889
RN7G038630.1	bHLH class-XI/LRL transcription factor	0.921396	0.117993	-0.693732	0.02*	0.436725	0.580803
RN7G038630.2	bHLH class-XI/LRL transcription factor	1.03757	0.106765	-0.686932	0.02*	-0.345348	0.890337
RN5G042640.1	bHLH class-XI/LRL transcription factor	-0.026618	0.980425	-1.02017	0.009**	NA	NA
RN6G039890.1	bHLH class-XI/LRL transcription factor	-0.144339	0.824608	0.235358	0.487936	NA	NA
RN6G039890.2	bHLH class-XI/LRL transcription factor	-0.146854	0.820265	0.235568	0.483924	0.436004	0.0174272
RN6G049530.1	bHLH class-XI/LRL transcription factor	-0.108147	0.896397	0.595674	0.103487	0.393512	0.00591686
RN2G024240.1	bHLH class-XII transcription factor	-0.0140331	0.998594	-1.12614	0.02*	-0.00170634	0.996775
RN4G056130.1	bHLH class-XII transcription factor	0.0344338	0.985484	-0.891756	0.01*	-0.400704	0.0682691
RN4G061140.1	bHLH class-XIV/SACL transcription factor	0.815282	0.105687	-0.575356	0.04*	0.0808709	0.602508
RN7G022120.1	bHLH class-XV/PRE transcription factor	-5.61669	0.133515	-3.43441	0.007**	-0.846745	0.0741709
RN1G005500.1	transcription factor *(WRKY)	1.19787	0.366554	-0.0716751	0.883443	-0.274509	0.426805
RN3G033490.1	transcription factor *(WRKY)	-2.4617	0.0814263	-0.0235339	0.971352	-0.920649	0.335166
RN5G036700.1	transcription factor *(WRKY)	0.3083	0.528942	0.804932	0.03*	0.122311	0.390474
RN8G043210.1	transcription factor *(WRKY)	0.17522	0.672076	0.254827	0.269194	0.597338	0.0014061
RN8G043210.2	transcription factor *(WRKY)	0.174225	0.67438	0.254827	0.269194	NA	NA
RN7G020370.1	transcription factor *(WRKY)	0.399071	0.316288	0.805587	0.009**	0.943075	0.000832729
RN1G014450.1	transcription factor *(WRKY)	0.919622	0.234374	1.17706	0.006**	0.321471	0.008724
RN2G027180.1	transcription factor *(WRKY)	0.542356	0.612667	0.835877	0.03*	0.847436	0.00335403
RN2G029220.1	transcription factor *(WRKY)	-0.216347	0.655899	0.293814	0.24128	1.0998	0.0153359
RN3G048380.1	transcription factor *(WRKY)	-0.259331	0.599016	-0.844792	0.01*	0.894624	0.0174555
RN6G000650.1	transcription factor *(WRKY)	0.245594	0.841329	1.13393	0.02*	0.622675	0.00185169
RN4G045650.1	NAC transcription factor	0.547129	0.2524	0.430201	0.0484791	-0.00236056	0.986792
RN4G045660.1	NAC transcription factor	-0.156125	0.896818	-0.0537386	0.903321	0.461044	0.714077
RN4G045660.2	NAC transcription factor	-0.156125	0.896818	-0.0537386	0.903321	NA	NA
RN1G062860.1	NAC transcription factor	1.29325	0.555924	-2.34038	0.02*	NA	NA
RN5G002330.1	NAC transcription factor	0.82683	0.525257	3.00365	0.005**	NA	NA
RN4G054270.1	NAC transcription factor	0.716237	0.279844	0.582751	0.01*	NA	NA
RN4G051370.1	NAC transcription factor	0.916391	0.423596	1.79659	0.004**	0.584495	0.0058512
RN5G002980.1	NAC transcription factor	-0.867794	0.502819	0.755489	0.304736	0.277755	0.309291
RN7G021080.1	NAC transcription factor	1.38561	0.258445	1.98127	0.002**	3.56359	0.000212337
RN1G003970.1	NAC transcription factor	0	1	-0.693047	0.402825	NA	NA
RN1G003970.2	NAC transcription factor	1.89381	0.496712	-0.693047	0.402825	-1.29617	0.16979
RN8G004520.1	NAC transcription factor	0.942537	0.48653	-0.867896	0.0768798	-0.0407123	0.958011
RN8G040780.1	NAC transcription factor	2.01963	0.479467	-1.49613	0.0430708	NA	NA
RN2G048420.1	NAC transcription factor	-3.1096	0.109204	-1.40338	0.02*	-0.0714266	0.922469
RN2G023050.1	NAC transcription factor	0.0533407	0.89369	-0.355624	0.110849	NA	NA
RN8G001700.1	NAC transcription factor	-0.0397255	0.955048	-0.937766	0.008**	-1.24788	0.452324
RN1G000050.1	NAC transcription factor	0.437846	0.498484	1.07804	0.005**	1.1145	0.0372958
RN1G000050.2	NAC transcription factor	0.328796	0.612729	1.13886	0.008**	0.907965	0.182903
RN3G001230.1	NAC transcription factor	0.956495	0.430347	0.411058	0.384766	-0.0929023	0.682727
RN8G023880.1	NAC transcription factor	0	1	-0.872255	0.158333	-1.83441	0.0464661
RN4G026160.1	NAC transcription factor	0.848777	0.263038	1.21312	0.03*	NA	NA
RN8G033090.1	NAC transcription factor	0.774331	0.683193	1.856	0.03*	2.08172	0.00490246
RN2G013620.1	NAC transcription factor	0.0116314	1	-0.11571	0.775141	NA	NA
RN2G023020.1	NAC transcription factor	-0.264281	0.889473	-0.68737	0.338843	0.593324	0.23062
RN6G006360.1	NAC transcription factor	-1.12632	0.598831	-0.890259	0.137239	NA	NA
RN8G033080.1	NAC transcription factor	0.401927	0.570559	1.70736	0.004**	1.11172	0.123506
RN4G063830.1	NAC transcription factor	-4.17659	0.342679	-4.13084	0.008**	NA	NA
RN2G043430.1	NAC transcription factor	0.19646	0.646025	0.643683	0.02*	0.368384	0.00424188
RN7G004110.1	NAC transcription factor	0.164083	0.74495	-0.298767	0.306709	NA	NA
RN7G004890.1	NAC transcription factor	-0.0784568	0.919126	-0.25151	0.561022	NA	NA
RN1G004350.1	NAC transcription factor	-6.04611	0.0814263	-1.72592	0.002**	-1.63569	0.170156
RN1G004350.3	NAC transcription factor	-4.04564	0.0814263	-1.71788	0.002**	NA	NA
RN7G005630.1	NAC transcription factor	0.204949	0.51982	0.637287	0.01*	-0.0260636	0.931958
RN1G015140.1	NAC transcription factor	0.492855	0.665664	2.27873	0.001**	1.37103	0.000662197
RN8G008070.1	NAC transcription factor	1.18764	0.516672	0.131704	0.772325	NA	NA
RN8G013610.1	NAC transcription factor	0.303475	0.717468	1.36801	0.02*	2.30546	0.00134774
RN4G050760.1	NAC transcription factor	0.822161	0.310317	0.670684	0.01*	0.796604	0.00203531
RN3G034560.1	NAC transcription factor	0.379713	0.84125	1.17304	0.03*	1.06049	0.0159084
RN4G048170.1	NAC transcription factor	-0.26709	0.611706	0.696095	0.02*	0.0512918	0.745495
RN5G051000.1	C2H2 class-Di19 transcription factor	0.562954	0.311075	1.14199	0.001**	0.497196	0.000507694
RN2G015440.1	C2H2 class-Di19 transcription factor	0.674416	0.262208	0.926628	0.01*	0.0936957	0.495378
RN2G037370.1	C2H2 class-Di19 transcription factor	0.473746	0.453395	1.03863	0.004**	NA	NA
RN6G043390.1	C2H2 class-Di19 transcription factor	0.124189	0.873206	0.197814	0.486507	NA	NA
RN6G043390.2	C2H2 class-Di19 transcription factor	0.123877	0.873558	0.198434	0.484691	0.0854987	0.502782
RN3G000170.1	C2H2 class-IDD/IDZ transcription factor	1.31577	0.550796	-1.49548	0.0459915	NA	NA
RN5G016470.1	C2H2 class-IDD/IDZ transcription factor	0.78169	0.20547	0.675318	0.02*	0.478858	0.00818225
RN6G045540.1	C2H2 class-IDD/IDZ transcription factor	0.2001	0.843203	0.00691525	0.98319	NA	NA
RN1G069780.1	C2H2 class-IDD/IDZ transcription factor	0.361991	0.733904	-1.01865	0.03*	-0.798526	0.0299445
RN5G005470.1	C2H2 class-STOP transcription factor	0.293007	0.476384	0.593514	0.02*	-0.260881	0.209985
RN3G031060.1	receptor component *(PYL/RCAR) of cytoplasm-localized abscisic acid receptor complex	-0.606711	0.491533	-3.00497	0.003**	-3.67337	0.00087186
RN4G030230.1	receptor component *(PYL/RCAR) of cytoplasm-localized abscisic acid receptor complex	0	1	-4.81229	0.004**	NA	NA
RN4G030240.1	receptor component *(PYL/RCAR) of cytoplasm-localized abscisic acid receptor complex	1.90666	0.63731	-4.93604	0.01*	NA	NA
RN4G014070.1	receptor component *(PYL/RCAR) of cytoplasm-localized abscisic acid receptor complex	-0.559011	0.273109	-0.868328	0.004**	0.0227431	0.95258
RN6G024490.1	receptor component *(PYL/RCAR) of cytoplasm-localized abscisic acid receptor complex	0.490269	0.25513	0.345248	0.176166	-0.329379	0.0083037
RN1G005390.1	receptor component *(PYL/RCAR) of cytoplasm-localized abscisic acid receptor complex	-0.652748	0.350178	-0.477374	0.12299	-0.0152651	0.942615
RN8G015080.1	hydrogen peroxide receptor kinase *(GHR1)	0	1	-1.59953	0.04*	NA	NA
RN3G034510.1	hydrogen peroxide receptor kinase *(HPCA)	-0.828033	0.120745	-0.385865	0.118766	-0.136881	0.408378
RN1G049800.1	hydrogen peroxide receptor kinase *(HPCA)	-1.39751	0.381418	-0.420993	0.420615	1.76158	0.440166
