# Supplementary material for: A full genome assembly reveals drought stress effects on gene expression and metabolite profiles in blackcurrant (Ribes nigrum L.)
Source: Hortic Res. 2024 Nov 11;12(2):uhae313. doi: 10.1093/hr/uhae313 (PMC11817994; doi:10.1093/hr/uhae313)
Supplement: Web_Material_uhae313 [file web_material_uhae313.zip › Supplemental_Table_S8.xlsx]

## Sheet: Sheet1
Supplemental Table 8: Differentially expressed genes with metabolic functions under drought stress in R. nigrum leaf and root tissue and their MapMan annotations. Genes with enzymatic functions are sorted by their role (TCA cycle; GABA; cysteine and methionine metabolism; alanine, aspartate and glutamate metabolism; valine, leucine and isoleucine metabolism; ABA metabolism). Upregulation (red) an…
			Adult plants				Young plants
Gene ID	Mercator annotation	Enzyme Name	Leaf [log₂FC]	Leaf [FDR]	Root [log₂FC]	Root [FDR]	Leaf [log₂FC]	Leaf [FDR]
Citrate cycle
RN7G026170.1	ATP citrate (pro-S)-ligase	ACLY	-0.532326	0.196719	-1.72196	0.0004***	-0.434705	0.004**
RN2G040370.1	ATP citrate (pro-S)-ligase	ACLY	0.0230003	0.970637	-0.0208852	0.928503	0.198817	0.0661716
RN1G064920.1	Aconitase	ACO	1.07658	0.217224	-0.0526323	0.910978	0.370538	0.01*
RN5G022620.1	Aconitase	ACO	0.493069	0.232033	-0.025492	0.926879	-0.139046	0.35026
RN3G047050.1	Isocitrate dehydrogenase heterodimer subunit 1	IDH3	0.633713	0.473038	0.484414	0.04*	0.151522	0.115255
RN1G052020.1	Isocitrate dehydrogenase heterodimer subunit 2	IDH3	0.701261	0.564536	-0.236927	0.684865	0.21982	0.516491
RN5G023840.1	Isocitrate dehydrogenase heterodimer subunit 3	IDH3	0.57886	0.350496	0.381543	0.141866	NA	NA
RN5G023840.2	Isocitrate dehydrogenase heterodimer subunit 4	IDH3	0.578701	0.350547	0.381585	0.14193	0.0591492	0.647132
RN5G023840.3	Isocitrate dehydrogenase heterodimer subunit 5	IDH3	0.578812	0.350496	0.381735	0.141688	0.0242102	0.951784
GABA
RN1G036920.1	bifunctional gamma-hydroxybutyrate dehydrogenase and glyoxylate reductase	4HbD	-0.650434	0.225785	-1.47486	0.002**	-0.255052	0.04*
RN3G011970.1	bifunctional gamma-hydroxybutyrate dehydrogenase and glyoxylate reductase	4HbD	-0.671421	0.237175	-0.0447891	0.903618	-0.392361	0.002**
RN1G050800.1	GABA pyruvate transaminase	GABAPT	0.617163	0.180049	1.15181	0.002**	0.744319	0.00002***
RN3G004700.1	GABA transporter *(GAT)	GAT	0.794488	0.379071	0.835096	0.049*	1.82138	0.002**
RN6G009840.1	GABA transporter *(GAT)	GAT	0.730897	0.406121	1.08843	0.02*	1.31895	0.0002***
RN6G049890.1	GABA transporter *(GAT)	GAT	0.757101	0.277287	0.610417	0.195408	1.12218	0.122415
RN6G024940.1	GABA transporter *(GAT)	GAT	0.93301	0.424385	-0.639811	0.1189	0.0394621	0.848485
RN8G004280.1	glutamate decarboxylase *(GAD)	GAD	-0.0559146	0.934924	1.72501	0.001**	1.51479	0.00001***
RN6G036970.1	glutamate decarboxylase *(GAD)	GAD	0.181675	0.802586	-1.69301	0.002**	-0.693971	0.005**
RN8G040690.1	Succinate-semialdehyde dehydrogenase (NAD+)	SSADH	-0.84545	0.117993	1.39511	0.001**	NA	NA
Cysteine and methionine metabolism
RN1G015090.1	cystathionine gamma-synthase	CGS	-0.455895	0.278075	-0.432483	0.0535999	-0.810332	0.0002***
RN6G048670.1	homocysteine S-methyltransferase	BHMT2	0.439926	0.477291	0.938907	0.0445842	-0.597607	0.007**
RN6G041070.1	homocysteine S-methyltransferase	BHMT2	0.260494	0.914236	-0.227522	0.591734	-0.241257	0.416876
RN3G056530.1	5-methyltetrahydropteroyltriglutamate homocysteine methyltransferase	metE	0.475293	0.358924	-1.40452	0.002**	-0.827229	0.0006***
RN6G007400.1	5-methyltetrahydropteroyltriglutamate homocysteine methyltransferase	metE	-0.377851	0.479105	-0.119362	0.593439	NA	NA
Alanine, aspartate, glutamate metabolism
RN1G032210.1	Aspartate transaminase	ASAT	0.328346	0.537593	0.551023	0.0982365	0.348479	0.008**
RN5G029070.1	Aspartate transaminase	ASAT	1.19616	0.447587	2.07049	0.001**	2.43461	0.00006***
RN5G029070.2	Aspartate transaminase	ASAT	1.4222	0.377593	1.91538	0.001**	1.54138	0.002**
RN7G034560.1	Aspartate transaminase	ASAT	0.300146	0.567827	-0.186909	0.411889	-0.028201	0.865786
RN1G072430.1	Aspartate transaminase	ASAT	0.637421	0.652869	0.69374	0.04*	NA	NA
RN1G072460.1	Aspartate transaminase	ASAT	0.66756	0.689955	1.03372	0.02*	-0.311815	0.0750945
RN7G018010.1	Aspartate transaminase	ASAT	-0.351902	0.644741	0.327627	0.434296	0.018382	0.942106
RN1G048120.1	Amidophosphoribosyltransferase	ASE	-1.55017	0.144713	0.493747	0.04*	-0.661456	0.0003***
RN3G000600.1	Aspartate kinase	AK	-0.155534	0.782987	-0.201274	0.542996	-0.60191	0.0818985
RN3G000600.2	Aspartate kinase	AK	-0.155534	0.782987	-0.201274	0.542996	-0.0849316	0.492013
RN7G006630.1	aspartate-semialdehyde dehydrogenase	ASD	0.0324951	0.969467	-0.877547	0.006**	NA	NA
RN7G006630.2	aspartate-semialdehyde dehydrogenase	ASD	0.0359446	0.963621	-0.883449	0.006**	-1.02391	0.00003***
RN6G054830.1	aspartate-semialdehyde dehydrogenase	ASD	-1.09442	0.134444	-0.365599	0.316453	NA	NA
RN6G054850.1	aspartate-semialdehyde dehydrogenase	ASD	-1.19996	0.127935	-0.262283	0.4218	0.205677	0.563474
RN4G064160.1	homoserine dehydrogenase	HSD	-0.0437527	0.946694	-0.298225	0.289373	-0.107486	0.647494
RN1G016670.1	cytosolic glutamine synthetase	GLN1	-0.503849	0.344348	-1.09767	0.005**	-0.403612	0.01*
RN1G056170.1	cytosolic glutamine synthetase	GLN1	1.5985	0.218374	-3.28458	0.006**	NA	NA
RN1G056200.1	cytosolic glutamine synthetase	GLN1	1.1111	0.346601	-2.82552	0.009**	NA	NA
RN2G031700.1	plastidial glutamine synthetase	GLN2	-0.569692	0.692631	-2.71092	0.09*	-0.763296	0.00007***
RN7G026750.1	Glycine transaminase	GGAT	-0.165311	0.787386	-1.33557	0.001**	-0.304963	0.02*
RN1G051620.1	Homoserine kinase	HSK	-1.47831	0.0902762	-0.498238	0.02*	0.402502	0.003**
RN5G001410.1	small subunit *(CarA) of carbamoyl phosphate synthetase heterodimer	small subunit *(CarA) of CPS	-0.394617	0.465508	0.109615	0.651765	0.00523689	0.971336
RN4G039170.1	large subunit of carbamoyl phosphate synthetase heterodimer	CPS	-0.865008	0.147155	-0.455488	0.113806	0.295944	0.02*
RN4G039170.2	large subunit of carbamoyl phosphate synthetase heterodimer	CPS	-0.867547	0.145125	-0.459555	0.110586	NA	NA
RN6G005850.1	large subunit of carbamoyl phosphate synthetase heterodimer	CPS	0.869082	0.202352	0.0109641	0.969818	0.268704	0.03*
RN4G012930.1	NADH-dependent glutamate synthase	NADH-GOGAT	1.26879	0.219783	-0.184469	0.60096	-0.175932	0.216157
RN3G032140.1	Alanine aminotransferase	PYD4	-0.116698	0.863176	0.0147019	0.967413	0.347051	0.249323
RN2G048560.1	serine hydroxymethyltransferase	SHMT	-0.295996	0.563288	0.353494	0.09*	0.196993	0.04*
RN2G024860.1	serine hydroxymethyltransferase	SHMT	-0.0766487	0.882877	-0.856317	0.01*	-0.767902	0.0004***
RN1G056560.1	serine hydroxymethyltransferase	SHMT	0.604181	0.159016	0.0398458	0.893664	NA	NA
RN4G058830.1	serine hydroxymethyltransferase	SHMT	-0.111877	0.827019	0.703045	0.0841204	0.784086	0.00009***
RN4G055380.1	serine hydroxymethyltransferase	SHMT	-1.03113	0.122406	-0.651768	0.02*	-0.411795	0.006**
RN5G014480.1	serine hydroxymethyltransferase	SHMT	-0.391248	0.646097	-1.47491	0.008**	-0.213172	0.11099
RN6G049510.1	subunit alpha of tryptophan synthase complex	trpA	-1.64739	0.0902762	-0.812049	0.00959742	-0.687627	0.0002***
RN8G029350.1	subunit beta of tryptophan synthase complex	trpB	-0.250744	0.470929	0.000781997	0.996983	-0.275791	0.008**
RN5G040660.1	threonine aldolase	TA	-1.4967	0.107616	-1.69948	0.009**	-0.431766	0.02*
RN7G037350.1	threonine synthase	TS	0.293894	0.572509	0.865629	0.0245467	0.344173	0.174246
RN3G011430.1	threonine synthase	TS	0.19536	0.639662	-0.300494	0.211678	0.0297483	0.867827
Valine, leucine, isoleucine metabolism
RN2G016250.1	Acetolactate synthase	ACS	0.309475	0.900192	-1.11127	0.09*	0.125016	0.696573
RN8G023300.1	Acetolactate synthase	ACS	0.274455	0.527002	0.59791	0.02*	-0.253531	0.02*
RN5G013510.1	branched-chain-amino-acid transaminase	BCAT	-0.267465	0.489366	0.0674216	0.768784	-0.45102	0.005**
RN4G055960.1	branched-chain-amino-acid transaminase	BCAT	2.29953	0.204212	-0.499235	0.647501	-1.18517	0.009**
RN4G055970.1	branched-chain-amino-acid transaminase	BCAT	0.602806	0.540418	0.30378	0.220414	1.65616	0.0002***
RN2G048380.1	branched-chain-amino-acid transaminase	BCAT	0.942108	0.109647	-0.137473	0.552464	-0.0857277	0.565818
RN1G070810.1	ketol-acid reductoisomerase	KARI	0.0300629	0.969549	0.703223	0.008**	-0.162044	0.284395
RN2G026490.1	dihydroxy-acid dehydratase	DAD	-0.0962986	0.926575	0.227722	0.454221	-0.396117	0.01*
RN2G003670.1	threonine dehydratase	TD	0.555082	0.479854	-0.321865	0.265552	NA	NA
RN2G030520.1	threonine dehydratase	TD	0.733633	0.350936	-0.34612	0.209413	NA	NA
RN3G041150.1	threonine dehydratase	TD	0.41042	0.722383	0.386449	0.294718	NA	NA
RN4G019660.1	threonine dehydratase	TD	0.679939	0.398254	-0.31746	0.249556	-0.365195	0.3594
RN8G015240.1	threonine dehydratase	TD	0.242681	0.811022	-0.190024	0.539747	-0.295288	0.84932
RN3G044350.1	threonine dehydratase	TD	0.50869	0.426411	-0.101649	0.698679	-0.290421	0.02*
RN6G010130.1	threonine dehydratase	TD	0	1	-3.2933	0.0009***	-0.207167	0.500111
RN6G010130.2	threonine dehydratase	TD	0	1	-3.28815	0.0009***	-0.297554	0.107335
