# Supplementary material for: A full genome assembly reveals drought stress effects on gene expression and metabolite profiles in blackcurrant (Ribes nigrum L.)
Source: Hortic Res. 2024 Nov 11;12(2):uhae313. doi: 10.1093/hr/uhae313 (PMC11817994; doi:10.1093/hr/uhae313)
Supplement: Web_Material_uhae313 [file web_material_uhae313.zip › Supplemental_Table_S9.xlsx]

## Sheet: Sheet1
Supplemental Table 9:Metabolites in blackcurrant leaf and root tissue for adult and young plants that change in abundance in response to drought stress. Upregulation (red) and downregulation (blue) is shown according to the log2FC of the genes. Significance levels of adjusted p values (FDR) are shown in bold.
	Leaf				Root
	Adult plants		Young plants		Adult plants		Young plants
Metabolite	Log2FC	FDR	Log2FC	FDR	Log2FC	FDR	Log2FC	FDR
Amino acids
Alanine	1.09	0.025*	-0.74	0.173643	0.178494	0.610547	1.57114	0.04*
Valine	2.23	0.004**	0.661837	0.03*	0.833025	0.125801	1.73051	0.04*
Isoleucine	2.57	0.005**	0.751187	0.0434401	1.466	0.07	1.8412	0.04*
Proline	2.67	0.015*	0.641409	0.03*	0.589762	0.229828	1.19592	0.04*
Serine	0.92	0.056	-0.855101	0.198542	-0.102736	0.229828	0.834702	0.165118
Threonine	2.05	0.003**	0.433901	0.0492658	0.150404	0.684969	NA	NA
GABA	1.28	0.017*	0.777014	0.041*	-0.281383	0.610547	0.869282	0.156705
Methionine	2.31	0.015*	-0.00623092	0.454466	-0.775161	0.125801	0.978867	0.156705
Glutamic acid	2.12	0.024*	-0.657404	0.03*	0.431273	0.229828	NA	NA
Phenylalanine	2.72	0.009**	1.23	0.021*	0.445954	0.125801	1.10665	0.102399
Glutamine	2.86	0.006**	-0.10925	0.0703422	0.047678	0.825767	1.33103	0.156705
Tryptophan	3.45	0.004**	-0.0643274	0.379815	NA	NA	NA	NA
Organic acids
Quinic acid	0.82	0.017*	-0.158337	0.198542	NA	NA	NA	NA
Citric acid	-1.39	0.047*	-0.0955364	0.202502	-0.89664	0.125801	0.03962	0.239635
Sugars & derivatives
Galactinol	0.62	0.011*	-0.561498	0.037*	NA	NA	NA	NA
