# Supplementary material for: A full genome assembly reveals drought stress effects on gene expression and metabolite profiles in blackcurrant (Ribes nigrum L.)
Source: Hortic Res. 2024 Nov 11;12(2):uhae313. doi: 10.1093/hr/uhae313 (PMC11817994; doi:10.1093/hr/uhae313)
Supplement: Web_Material_uhae313 [file web_material_uhae313.zip › Supplemental_Table_S10.xlsx]

## Sheet: Sheet1
Supplemental Table 10: Expressed genes under drought stress in R. nigrum leaf and root tissue of adult and young plants that were assessed in both experiments and their MapMan annotations. Includes Log2FC, p and FDR corrected p-values as well as TPM values per experiment.
												TPM values
MapMan Annotation	Protein Function	Gene	Log2FC_Root_adult	pvalue_Root_adult	FDR_Root_adult	Log2FC_Leaf_adult	pvalue_Leaf_adult	FDR_Leaf_adult	Log2FC_Leaf_young	pvalue_Leaf_young	FDR_Leaf_young	NP1_C_Root_adult	NP2_C_Root_adult	NP5_C_Root_adult	NP3_T_Root_adult	NP4_T_Root_adult	NP6_T_Root_adult	NP1_C_Leaf_adult	NP2_C_Leaf_adult	NP5_C_Leaf_adult	NP3_T_Leaf_adult	NP4_T_Leaf_adult	NP6_T_Leaf_adult	S1C_Leaf_young	S3C_Leaf_young	S5C_Leaf_young	S6C_Leaf_young	S2T_Leaf_young	S4T_Leaf_young	S7T_Leaf_young	S8T_Leaf_young
No Mercator4 annotation.other annotation available	not classified & prot-scriber: transcription factor myb & swissprot: no annotation & original description: none	RN10G000010	-0.770844	0.00210853	0.0148273	-1.23402	0.000636071	0.0985587	0.172117	0.654016	0.744435	125.868	75.2952	89.8474	229.366	250.684	266.781	38.8374	10.0212	51.4254	10.7954	7.55292	10.9886	16.966	24.9938	26.7737	9.45202	24.8867	26.826	18.9527	33.7932
No Mercator4 annotation.other annotation available	not classified & prot-scriber: sel repeat containing protein & swissprot: no annotation & original description: none	RN10G000150	-0.0216489	0.954372	0.973607	0.893454	0.203633	0.464271	0.0595015	0.836974	0.888047	0.389273	0.182006	0.19554	0.247835	0.356973	0.542697	0.043708	0.007096	0.117693	0.116358	0.032698	0.0424	2.65237	2.53019	3.01023	4.25893	2.55969	4.4243	4.16627	4.05128
DNA damage response.nucleotide excision repair (NER).multi-functional TFIIh complex.core module.component *(TFB5)	component *(TFB5) of multifunctional TFIIh complex & prot-scriber: general transcription and dna repair factor iih subunit tfb & swissprot: General transcription and DNA repair factor IIH subunit TFB5 & original description: none	RN13G000050	-0.119337	0.507363	0.647023	-0.262437	0.298889	0.557842	0.0507948	0.871964	0.913055	55.512	52.2579	32.2849	69.4052	87.5301	69.5455	28.7669	6.33101	27.4661	12.0767	10.7971	12.8837	21.376	34.8044	25.9863	16.1208	31.0012	19.1557	43.7583	27.0529
RNA biosynthesis.RNA polymerase II-dependent transcription.transcription initiation.TFIIh basal transcription factor complex.core module.component *(TFB5)	component *(TFB5) of TFIIh basal transcription factor complex & prot-scriber: general transcription and dna repair factor iih subunit tfb & swissprot: General transcription and DNA repair factor IIH subunit TFB5 & original description: none	RN13G000050	-0.119337	0.507363	0.647023	-0.262437	0.298889	0.557842	0.0507948	0.871964	0.913055	55.512	52.2579	32.2849	69.4052	87.5301	69.5455	28.7669	6.33101	27.4661	12.0767	10.7971	12.8837	21.376	34.8044	25.9863	16.1208	31.0012	19.1557	43.7583	27.0529
No Mercator4 annotation.other annotation available	not classified & prot-scriber: filament plant protein & swissprot: no annotation & original description: none	RN13G000060	0.299309	0.329885	0.479508	-0.481858	0.358806	0.610172	-0.186266	0.558206	0.662237	20.8777	10.794	14.4313	14.1101	18.8485	23.3448	3.70305	0.617208	4.4981	2.36593	0.969571	0.704078	54.9964	29.5435	58.2433	27.1317	49.1255	42.3161	31.6953	52.6863
No Mercator4 annotation.other annotation available	not classified & prot-scriber: transposon tf polyprotein & swissprot: no annotation & original description: none	RN14G000030	0.0538425	0.920437	0.951295	0.27383	0.604749	0.798587	0.931869	0.00589921	0.0183672	0.017902	0.033002	0.017236	0.031457	0.021924	0.045922	0.011228	0.006004	0.008299	0.008152	0.008646	0.008073	1.40293	1.05872	0.499622	1.20765	1.52655	2.76111	2.78876	2.23321
No Mercator4 annotation.other annotation available	not classified & prot-scriber: 1 >3 beta glucan endohydrolase & swissprot: no annotation & original description: none	RN14G000050	-0.0972089	0.687175	0.793197	-0.554099	0.0989588	0.339877	0.00322666	0.995727	0.997319	0.682202	0.397895	0.558903	0.843846	0.925421	0.883145	0.30405	0.060401	0.218534	0.107255	0.088	0.07643	0.896029	1.91325	1.30262	0.762725	1.04248	2.19956	2.37683	0.190147
Phytohormone action.brassinosteroid.perception and signal transduction.receptor complex.receptor protein kinase *(BRI/BRL)	brassinosteroid receptor protein kinase *(BRI/BRL) & prot-scriber: receptor serine threonine protein kinase & swissprot: Systemin receptor SR160 & original description: none	RN14G000070	0.142156	0.590689	0.717936	0.782052	0.0265325	0.207915	0.298993	0.00170184	0.00676072	0.302114	0.296779	0.151809	0.246753	0.299726	0.473172	0.157639	0.066612	0.117876	0.20956	0.116267	0.129811	15.2235	14.9344	14.9258	17.6501	23.1112	20.0058	25.516	22.0591
Protein modification.phosphorylation.TKL protein kinase families.LRR-X protein kinase families.LRR-Xb protein kinase	LRR-Xb protein kinase & prot-scriber: receptor serine threonine protein kinase & swissprot: Systemin receptor SR160 & original description: none	RN14G000070	0.142156	0.590689	0.717936	0.782052	0.0265325	0.207915	0.298993	0.00170184	0.00676072	0.302114	0.296779	0.151809	0.246753	0.299726	0.473172	0.157639	0.066612	0.117876	0.20956	0.116267	0.129811	15.2235	14.9344	14.9258	17.6501	23.1112	20.0058	25.516	22.0591
Enzyme classification.EC_2 transferases.EC_2-7 transferase transferring phosphorus-containing group	EC_2.7 transferase transferring phosphorus-containing group & prot-scriber: receptor serine threonine protein kinase & swissprot: Systemin receptor SR160 & original description: none	RN14G000070	0.142156	0.590689	0.717936	0.782052	0.0265325	0.207915	0.298993	0.00170184	0.00676072	0.302114	0.296779	0.151809	0.246753	0.299726	0.473172	0.157639	0.066612	0.117876	0.20956	0.116267	0.129811	15.2235	14.9344	14.9258	17.6501	23.1112	20.0058	25.516	22.0591
No Mercator4 annotation.other annotation available	not classified & prot-scriber: rvt domain containing protein & swissprot: no annotation & original description: none	RN14G000080	1.00368	0.000135024	0.00289098	0.601861	0.071642	0.297459	0.425623	0.00193015	0.00750198	72.8544	62.6756	46.2289	45.6984	45.6116	43.6099	35.6595	25.6887	25.0475	36.0618	36.6294	40.8826	71.7349	80.7226	74.9331	63.39	104.811	131.963	123.001	99.9788
No Mercator4 annotation.other annotation available	not classified & prot-scriber: gag domain containing protein & swissprot: no annotation & original description: none	RN15G000020	0.981244	0.0448054	0.116922	0.363588	0.451756	0.688844	0.877603	0.203081	0.307424	0.134137	0.245463	0.193717	0.121318	0.120789	0.212525	0.091696	0.081049	0.073158	0.085068	0.091462	0.106742	0.442572	0	0.387114	0.282972	0.541728	0.230781	1.21468	0.46384
No Mercator4 annotation.no other annotation available	not classified & prot-scriber: no annotation & swissprot: no annotation & original description: none	RN15G000030	1.12438	0.187814	0.321189	-0.661362	0.47724	0.709334	-0.372752	0.339576	0.456449	3.79867	1.39261	1.49617	0	1.40974	2.76829	0.318507	0.79631	1.10064	0.300623	0.291882	0.713733	13.3524	18.4053	10.4225	11.456	13.4757	13.5003	10.0689	11.3503
No Mercator4 annotation.other annotation available	not classified & prot-scriber: pp domain containing protein & swissprot: no annotation & original description: none	RN15G000040	0.270754	0.244475	0.387229	-0.0748485	0.837017	0.938825	-0.293326	0.29567	0.411266	11.9012	7.40431	4.87367	8.46391	11.4681	9.23239	5.17211	0.684856	4.32726	2.25021	1.63859	2.46884	11.074	11.8908	17.3828	11.9192	9.33225	13.6746	15.5766	11.9295
No Mercator4 annotation.other annotation available	not classified & prot-scriber: regulator of rdna transcription protein & swissprot: no annotation & original description: none	RN16G000010	0.614786	0.0460892	0.119401	-0.401501	0.491204	0.71899	0.206364	0.700939	0.783789	791.186	838.915	977.057	816.644	810.062	1053.27	131.687	358.249	423.203	218.466	274.851	162.797	395.135	722.18	1342.94	1085.64	1049.78	499.639	1785.3	1520.63
No Mercator4 annotation.other annotation available	not classified & prot-scriber: rad21 rec8 n domain containing protein & swissprot: no annotation & original description: none	RN17G000060	-0.0183073	0.943414	0.966597	-0.950033	0.26533	0.526047	-0.397972	0.493534	0.604225	32.2542	18.9388	17.9157	24.5236	42.7293	36.9937	21.0528	0.19504	25.8796	6.68727	3.74475	4.07901	27.8221	25.7119	3.65666	16.2818	7.9602	14.6806	9.85654	32.0548
No Mercator4 annotation.other annotation available	not classified & prot-scriber: senescence associated protein & swissprot: no annotation & original description: none	RN19G000030	0.583764	0.0329994	0.0937389	-0.709378	0.285024	0.544404	-0.0567391	0.914953	0.942441	1385.29	1849.65	1274.77	1232.53	1693.42	1730.87	262.334	946.931	692.033	326.899	548.438	337.272	330.989	682.793	1277.05	1041.46	854.982	433.922	1373.27	1137.38
No Mercator4 annotation.other annotation available	not classified & prot-scriber: bar domain containing protein & swissprot: Uncharacterized protein At2g33490 & original description: none	RN1G000030	-0.198353	0.524384	0.662718	-0.376806	0.352001	0.604749	-0.0522834	0.625858	0.719977	0.50364	0.442771	0.242157	0.36802	0.897721	0.779549	0.3727	0.056861	0.282703	0.154873	0.117286	0.090809	6.47147	5.95816	5.63942	5.2836	6.6834	7.04195	6.17219	6.5304
No Mercator4 annotation.other annotation available	not classified & prot-scriber: bar domain containing protein & swissprot: Uncharacterized protein At2g33490 & original description: none	RN1G000030	-0.198353	0.524384	0.662718	-0.376806	0.352001	0.604749	-0.0522834	0.625858	0.719977	0.50364	0.442771	0.242157	0.36802	0.897721	0.779549	0.3727	0.056861	0.282703	0.154873	0.117286	0.090809	6.47147	5.95816	5.63942	5.2836	6.6834	7.04195	6.17219	6.5304
RNA biosynthesis.DNA-binding transcriptional regulation.beta-hairpin exposed by alpha/beta-scaffold structure.NAC transcription factor	NAC transcription factor & prot-scriber: nac domain containing protein & swissprot: NAC domain-containing protein 83 & original description: none	RN1G000050	1.11036	0.000312256	0.00471204	0.413307	0.256199	0.516961	1.00874	0.00184182	0.00722371	5.29036	3.36042	3.83927	2.74797	3.07139	2.88169	1.69398	1.48012	1.29092	1.95279	1.43568	1.98062	3.49735	4.36289	2.20208	3.14619	9.25499	9.42747	6.00262	6.45055
RNA biosynthesis.DNA-binding transcriptional regulation.beta-hairpin exposed by alpha/beta-scaffold structure.NAC transcription factor	NAC transcription factor & prot-scriber: nac domain containing protein & swissprot: NAC domain-containing protein 83 & original description: none	RN1G000050	1.11036	0.000312256	0.00471204	0.413307	0.256199	0.516961	1.00874	0.00184182	0.00722371	5.29036	3.36042	3.83927	2.74797	3.07139	2.88169	1.69398	1.48012	1.29092	1.95279	1.43568	1.98062	3.49735	4.36289	2.20208	3.14619	9.25499	9.42747	6.00262	6.45055
No Mercator4 annotation.other annotation available	not classified & prot-scriber: glycerophosphodiester phosphodiesterase & swissprot: Glycerophosphodiester phosphodiesterase GDPD1, chloroplastic & original description: none	RN1G000060	0.0914573	0.799768	0.874366	0.961152	0.0735788	0.301075	-0.510763	0.0889262	0.161112	5.14136	2.39654	1.87266	2.28837	4.2534	6.41109	2.28564	1.5527	1.45664	3.71364	1.23348	4.12066	22.4506	17.5508	39.5473	27.8986	27.4816	21.4192	21.2853	18.4975
No Mercator4 annotation.other annotation available	not classified & prot-scriber: glycerophosphodiester phosphodiesterase & swissprot: Glycerophosphodiester phosphodiesterase GDPD1, chloroplastic & original description: none	RN1G000060	0.0914573	0.799768	0.874366	0.961152	0.0735788	0.301075	-0.510763	0.0889262	0.161112	5.14136	2.39654	1.87266	2.28837	4.2534	6.41109	2.28564	1.5527	1.45664	3.71364	1.23348	4.12066	22.4506	17.5508	39.5473	27.8986	27.4816	21.4192	21.2853	18.4975
RNA processing.mRNA silencing.miRNA pathway.miRNA biogenesis.regulatory protein *(DRB2)	regulatory protein *(DRB2) of miRNA biogenesis pathway & prot-scriber: double stranded rna binding protein & swissprot: Double-stranded RNA-binding protein 5 & original description: none	RN1G000070	-0.277162	0.529777	0.666647	-1.86694	0.029274	0.215519	-0.563798	0.000592606	0.00290134	0.024207	0.029883	0.033294	0.045574	0.052938	0.062095	0.034446	0.000725	0.022043	0.004168	0.002505	0.002599	7.13154	5.49648	5.89121	7.38135	5.32894	5.03305	5.81087	4.37759
Protein modification.lipidation.protein S-acylation.group-A protein S-acyltransferase activities.protein S-acyltransferase *(PAT1-9)	protein S-acyltransferase *(PAT1-9) & prot-scriber: protein s acyltranferae & swissprot: Probable protein S-acyltransferase 7 & original description: none	RN1G000080	-0.261184	0.300325	0.448639	-1.76264	0.00697749	0.139052	-0.341253	0.00535137	0.0169744	1.43236	1.4265	0.629161	1.75864	2.41532	1.99118	0.49781	0.03184	0.554718	0.072381	0.062271	0.062387	15.2206	19.574	14.9308	19.3209	17.5736	14.6535	16.1526	15.526
No Mercator4 annotation.other annotation available	not classified & prot-scriber: protein kinase domain containing & swissprot: no annotation & original description: none	RN1G000090	-1.16274	0.000376188	0.00520126	-0.655428	0.133825	0.383465	-0.310816	0.029182	0.0668836	0.270852	0.209059	0.162034	0.662309	0.606516	0.880293	0.078582	0.009923	0.036572	0.024653	0.0127	0.015811	4.10055	3.54368	3.53211	4.57	3.69114	3.92784	3.94983	3.30427
No Mercator4 annotation.other annotation available	not classified & prot-scriber: protein kinase domain containing & swissprot: no annotation & original description: none	RN1G000090	-1.16274	0.000376188	0.00520126	-0.655428	0.133825	0.383465	-0.310816	0.029182	0.0668836	0.270852	0.209059	0.162034	0.662309	0.606516	0.880293	0.078582	0.009923	0.036572	0.024653	0.0127	0.015811	4.10055	3.54368	3.53211	4.57	3.69114	3.92784	3.94983	3.30427
No Mercator4 annotation.other annotation available	not classified & prot-scriber: regulation of nuclear pre mrna domain containing protein & swissprot: no annotation & original description: none	RN1G000100	0.172551	0.257286	0.401388	0.46264	0.0451061	0.249195	0.202201	0.0194211	0.048204	1.19585	0.883408	0.684738	1.04144	1.33834	1.27207	0.628278	0.31013	0.511253	0.497952	0.515248	0.561578	15.2039	16.2256	16.9611	18.003	21.3907	21.7973	23.873	22.6641
Multi-process regulation.phosphoinositide signalling.phosphoinositide homeostasis.phosphatidylinositol 3,5-bisphosphate homeostasis.phosphatidylinositol 3-phosphate 5-kinase *(FAB1)	phosphatidylinositol 3-phosphate 5-kinase *(FAB1) & prot-scriber: 1 phosphatidylinositol 3 phosphate 5 kinase & swissprot: Putative 1-phosphatidylinositol-3-phosphate 5-kinase FAB1C & original description: none	RN1G000110	-0.144529	0.344231	0.494118	-0.0363608	0.86517	0.953636	0.167955	0.514795	0.624072	21.5455	14.7321	15.5203	24.212	29.8773	32.633	13.6021	6.59296	10.2793	7.63868	7.94524	7.86282	4.61752	3.96017	3.85692	2.82614	5.77539	4.61166	4.83599	4.95489
Protein homeostasis.ubiquitin-proteasome system.ubiquitin-fold protein conjugation.MUB conjugation.MUB ubiquitin-fold protein	MUB ubiquitin-fold protein & prot-scriber: quality protein membrane anchored ubiquitin fold & swissprot: Membrane-anchored ubiquitin-fold protein 4 & original description: none	RN1G000130	0.330988	0.208122	0.34547	-0.00988906	0.96942	1	0.272853	0.0368488	0.080558	31.4056	39.6169	16.9717	29.431	38.8849	36.2768	23.364	6.62744	20.5834	10.8587	11.8064	13.041	37.1033	33.3147	39.6753	32.2643	46.0089	52.0304	54.0802	50.4289
No Mercator4 annotation.other annotation available	not classified & prot-scriber: pollen ole e allrgn and xtnsin & swissprot: no annotation & original description: none	RN1G000150	-1.41006	0.0178864	0.0608438	-0.766874	0.211808	0.474039	-0.879883	0.000196669	0.0011959	2.26316	1.92507	0.731187	6.62801	9.06826	3.12677	0.605191	0.044577	0.457693	0.181046	0.099036	0.131278	54.1117	70.0976	42.0876	66.3936	28.8468	40.3735	34.8852	43.8907
Protein biosynthesis.ribosome biogenesis.large ribosomal subunit (LSU).LSU proteome.component *(eL8)	component *(eL8) of large ribosomal-subunit (LSU) proteome & prot-scriber: 60s ribosomal protein l7a 1 & swissprot: Large ribosomal subunit protein eL8y & original description: none	RN1G000180	-0.0660947	0.660626	0.772518	-0.461604	0.0685089	0.293006	-0.659219	6.00919e-07	1.26447e-05	54.975	44.2138	35.8193	69.874	63.147	78.2665	18.308	4.75469	14.6937	5.36582	6.46882	7.50965	333.762	295.777	307.877	362.827	236.359	231.128	241.059	256.925
Cytoskeleton organisation.microfilament network.actin polymerisation.Arp2/3 actin polymerization initiation complex.component *(Arp2)	component *(Arp2) of Arp2/3 actin polymerization initiation complex & prot-scriber: actin protein 2 & swissprot: Actin-related protein 2 & original description: none	RN1G000190	-1.10309	0.000223606	0.00389136	-0.292409	0.285762	0.545057	-0.213585	0.080237	0.148827	3.74097	2.51865	1.78872	6.60474	9.76242	9.15666	2.08989	0.513958	1.13325	0.596429	0.837404	0.736868	8.20583	7.4124	8.35495	9.23244	7.90498	7.73046	9.9636	8.06948
Cytoskeleton organisation.microfilament network.actin polymerisation.Arp2/3 actin polymerization initiation complex.component *(Arp2)	component *(Arp2) of Arp2/3 actin polymerization initiation complex & prot-scriber: actin protein 2 & swissprot: Actin-related protein 2 & original description: none	RN1G000190	-1.10309	0.000223606	0.00389136	-0.292409	0.285762	0.545057	-0.213585	0.080237	0.148827	3.74097	2.51865	1.78872	6.60474	9.76242	9.15666	2.08989	0.513958	1.13325	0.596429	0.837404	0.736868	8.20583	7.4124	8.35495	9.23244	7.90498	7.73046	9.9636	8.06948
Cytoskeleton organisation.microfilament network.actin polymerisation.Arp2/3 actin polymerization initiation complex.component *(Arp2)	component *(Arp2) of Arp2/3 actin polymerization initiation complex & prot-scriber: actin protein 2 & swissprot: Actin-related protein 2 & original description: none	RN1G000190	-1.10309	0.000223606	0.00389136	-0.292409	0.285762	0.545057	-0.213585	0.080237	0.148827	3.74097	2.51865	1.78872	6.60474	9.76242	9.15666	2.08989	0.513958	1.13325	0.596429	0.837404	0.736868	8.20583	7.4124	8.35495	9.23244	7.90498	7.73046	9.9636	8.06948
Solute transport.carrier-mediated transport.CPA superfamily.CPA-2 family.proton:monovalent cation antiporter *(CHX)	proton:monovalent cation antiporter *(CHX) & prot-scriber: cation h + antiporter 23 & swissprot: Cation/H(+) antiporter 15 & original description: none	RN1G000200	0.343818	0.376693	0.526107	-1.8482	0.0314656	0.220338	0.928464	0.00166452	0.00664236	0.068985	0.047483	0.044853	0.031485	0.085946	0.073542	0.015535	0.001127	0.035303	0.00216	0.001731	0.005387	0.545608	0.687064	0.447773	0.434267	1.32255	0.960454	0.965421	1.48267
No Mercator4 annotation.other annotation available	not classified & prot-scriber: pentatricopeptide repeat containing protein & swissprot: Pentatricopeptide repeat-containing protein At5g14080 & original description: none	RN1G000210	-0.000157324	0.999878	0.999982	-0.938732	0.251361	0.512602	0.593908	0.0294329	0.0673079	0.029831	0.035693	0.013256	0.026881	0.053863	0.038261	0.008889	0.003848	0.009308	0.005532	0	0.002587	0.4885	0.693684	0.992027	0.60453	1.25074	1.21261	1.36459	1.13773
No Mercator4 annotation.other annotation available	not classified & prot-scriber: act domain containing protein acr & swissprot: ACT domain-containing protein ACR6 & original description: none	RN1G000220	0.426695	0.0347993	0.097118	0.30539	0.236292	0.498232	0.172826	0.237135	0.346783	1.85992	1.28956	0.86206	1.22052	1.57127	1.59892	4.83006	1.73658	2.66812	2.49435	3.10363	3.07744	7.1352	7.73893	6.73983	5.42537	9.6001	8.19157	7.65759	10.3502
RNA biosynthesis.DNA-binding transcriptional regulation.beta-hairpin exposed by alpha/beta-scaffold structure.TCP transcription factor activity.transcription factor *(TCP)	transcription factor *(TCP) & prot-scriber: arath transcription factor tcp & swissprot: Transcription factor TCP20 & original description: none	RN1G000230	0.182666	0.583383	0.711857	-0.135911	0.718883	0.87188	0.267761	0.00538559	0.0170579	8.54918	6.62042	2.38031	5.85491	9.00406	7.35573	2.19853	0.353156	2.0761	0.933996	0.854613	0.998931	26.2375	23.3303	26.8857	26.0631	38.6214	33.5842	36.7707	35.9776
Nutrient uptake.nitrogen assimilation.nitrate uptake system.nitrate tranceptor activity.transcriptional regulator *(TCP20)	transcriptional regulator *(TCP20) of nitrate tranceptor activity & prot-scriber: arath transcription factor tcp & swissprot: Transcription factor TCP20 & original description: none	RN1G000230	0.182666	0.583383	0.711857	-0.135911	0.718883	0.87188	0.267761	0.00538559	0.0170579	8.54918	6.62042	2.38031	5.85491	9.00406	7.35573	2.19853	0.353156	2.0761	0.933996	0.854613	0.998931	26.2375	23.3303	26.8857	26.0631	38.6214	33.5842	36.7707	35.9776
Multi-process regulation.circadian clock system.morning element regulation.activation factor *(TCP20)	circadian clock activation factor *(TCP20) & prot-scriber: arath transcription factor tcp & swissprot: Transcription factor TCP20 & original description: none	RN1G000230	0.182666	0.583383	0.711857	-0.135911	0.718883	0.87188	0.267761	0.00538559	0.0170579	8.54918	6.62042	2.38031	5.85491	9.00406	7.35573	2.19853	0.353156	2.0761	0.933996	0.854613	0.998931	26.2375	23.3303	26.8857	26.0631	38.6214	33.5842	36.7707	35.9776
Solute transport.carrier-mediated transport.OPT family.iron chelator transporter *(YSL)	iron chelator transporter *(YSL) & prot-scriber: metal nicotianamine transporter ysl & swissprot: Probable metal-nicotianamine transporter YSL6 & original description: none	RN1G000240	0.239943	0.111772	0.223183	0.971569	0.0811542	0.313036	0.0557066	0.508131	0.617695	5.93089	4.68627	4.0052	5.20568	5.97621	7.53476	4.49831	8.04478	4.21994	12.6924	10.8544	10.5727	29.618	37.8811	32.2127	35.3158	42.1656	39.5934	41.2533	41.7308
Solute transport.carrier-mediated transport.OPT family.iron chelator transporter *(YSL)	iron chelator transporter *(YSL) & prot-scriber: metal nicotianamine transporter ysl & swissprot: Probable metal-nicotianamine transporter YSL6 & original description: none	RN1G000240	0.239943	0.111772	0.223183	0.971569	0.0811542	0.313036	0.0557066	0.508131	0.617695	5.93089	4.68627	4.0052	5.20568	5.97621	7.53476	4.49831	8.04478	4.21994	12.6924	10.8544	10.5727	29.618	37.8811	32.2127	35.3158	42.1656	39.5934	41.2533	41.7308
Nutrient uptake.micronutrient homeostasis.iron.vacuole iron homeostasis.Fe(III)-phytosiderophore uptake mediator *(YSL4/6)	Fe(III)-phytosiderophore uptake mediator *(YSL4/6) & prot-scriber: metal nicotianamine transporter ysl & swissprot: Probable metal-nicotianamine transporter YSL6 & original description: none	RN1G000240	0.239943	0.111772	0.223183	0.971569	0.0811542	0.313036	0.0557066	0.508131	0.617695	5.93089	4.68627	4.0052	5.20568	5.97621	7.53476	4.49831	8.04478	4.21994	12.6924	10.8544	10.5727	29.618	37.8811	32.2127	35.3158	42.1656	39.5934	41.2533	41.7308
Nutrient uptake.micronutrient homeostasis.iron.vacuole iron homeostasis.Fe(III)-phytosiderophore uptake mediator *(YSL4/6)	Fe(III)-phytosiderophore uptake mediator *(YSL4/6) & prot-scriber: metal nicotianamine transporter ysl & swissprot: Probable metal-nicotianamine transporter YSL6 & original description: none	RN1G000240	0.239943	0.111772	0.223183	0.971569	0.0811542	0.313036	0.0557066	0.508131	0.617695	5.93089	4.68627	4.0052	5.20568	5.97621	7.53476	4.49831	8.04478	4.21994	12.6924	10.8544	10.5727	29.618	37.8811	32.2127	35.3158	42.1656	39.5934	41.2533	41.7308
Nutrient uptake.micronutrient homeostasis.iron.chloroplast iron homeostasis.ECF-type iron cation transport complex.nucleotide binding component *(NAP14)	nucleotide binding component *(NAP14) of iron cation transport complex & prot-scriber: energy coupling factor transporter atp binding protein ecfa & swissprot: ABC transporter I family member 11, chloroplastic & original description: none	RN1G000270	-0.59291	0.359357	0.509527	-0.592942	0.32712	0.583102	0.333627	0.228722	0.33753	0.031734	0.081253	0.033948	0.154897	0.057576	0.131152	0.119677	0.020696	0.061298	0.037778	0.018733	0.0371	1.89414	1.4581	1.28254	1.54897	1.91194	2.33522	2.39688	2.50674
Nutrient uptake.micronutrient homeostasis.iron.chloroplast iron homeostasis.ECF-type iron cation transport complex.nucleotide binding component *(NAP14)	nucleotide binding component *(NAP14) of iron cation transport complex & prot-scriber: energy coupling factor transporter atp binding protein ecfa & swissprot: ABC transporter I family member 11, chloroplastic & original description: none	RN1G000280	-0.727276	0.0691066	0.159178	-0.168571	0.648314	0.828088	-0.791303	0.000116982	0.000789719	0.576672	0.39526	0.14643	0.890833	0.918363	0.850732	1.9746	0.366646	1.41748	0.613443	0.775984	0.881416	9.36636	10.3654	12.5574	9.18758	7.52313	6.04378	8.32846	6.36852
Nutrient uptake.micronutrient homeostasis.iron.chloroplast iron homeostasis.ECF-type iron cation transport complex.nucleotide binding component *(NAP14)	nucleotide binding component *(NAP14) of iron cation transport complex & prot-scriber: energy coupling factor transporter atp binding protein ecfa & swissprot: ABC transporter I family member 11, chloroplastic & original description: none	RN1G000280	-0.727276	0.0691066	0.159178	-0.168571	0.648314	0.828088	-0.791303	0.000116982	0.000789719	0.576672	0.39526	0.14643	0.890833	0.918363	0.850732	1.9746	0.366646	1.41748	0.613443	0.775984	0.881416	9.36636	10.3654	12.5574	9.18758	7.52313	6.04378	8.32846	6.36852
No Mercator4 annotation.other annotation available	not classified & prot-scriber: short chain dehydrogenase reductase & swissprot: no annotation & original description: none	RN1G000290	0.753066	0.0310471	0.0898938	1.04964	0.172659	0.430017	-0.0598648	0.59274	0.691586	7.55884	9.86935	10.732	9.09577	8.90106	8.25801	6.82643	16.5545	3.12693	23.7624	16.0774	24.9833	19.0451	18.2061	17.1695	18.2574	19.6451	24.0722	19.0153	18.9757
No Mercator4 annotation.other annotation available	not classified & prot-scriber: short chain dehydrogenase reductase & swissprot: no annotation & original description: none	RN1G000290	0.753066	0.0310471	0.0898938	1.04964	0.172659	0.430017	-0.0598648	0.59274	0.691586	7.55884	9.86935	10.732	9.09577	8.90106	8.25801	6.82643	16.5545	3.12693	23.7624	16.0774	24.9833	19.0451	18.2061	17.1695	18.2574	19.6451	24.0722	19.0153	18.9757
No Mercator4 annotation.other annotation available	not classified & prot-scriber: dna double strand break repair rad atpase & swissprot: no annotation & original description: none	RN1G000310	0.529979	0.0191186	0.0636665	-0.715181	0.00584978	0.134043	0.0863888	0.642885	0.735009	151.965	124.923	107.382	149.763	112.645	134.888	70.3668	23.1682	71.3378	20.6914	25.9909	25.4406	72.1041	74.4277	65.8802	66.7961	70.2643	87.6685	78.2143	111.664
No Mercator4 annotation.no other annotation available	not classified & prot-scriber: no annotation & swissprot: no annotation & original description: none	RN1G000320	1.38659	0.000406095	0.00545856	0.948704	0.119331	0.364065	-0.0956776	0.734657	0.809867	84.4283	44.5773	35.1107	33.432	29.4718	26.9285	2.31631	5.04473	3.1824	5.52864	4.80565	11.0025	13.606	14.7099	9.73961	26.2447	13.1313	19.9969	19.5681	17.455
RNA biosynthesis.DNA-binding transcriptional regulation.alpha-helix exposed by beta-structure.MADS/AGL transcription factor	MADS/AGL transcription factor & prot-scriber: mads box transcription factor & swissprot: MADS-box transcription factor 14 & original description: none	RN1G000330	-0.33363	0.0518566	0.129856	-0.826999	0.0609049	0.279563	-0.166503	0.320359	0.437313	2.27439	1.72955	1.44422	3.28893	3.48885	3.46936	1.49614	0.133497	1.1071	0.355776	0.303182	0.321356	11.3525	9.22959	7.77811	8.14752	9.09068	9.5168	10.0221	9.56397
RNA biosynthesis.DNA-binding transcriptional regulation.alpha-helix exposed by beta-structure.MADS/AGL transcription factor	MADS/AGL transcription factor & prot-scriber: mads box transcription factor & swissprot: MADS-box transcription factor 14 & original description: none	RN1G000330	-0.33363	0.0518566	0.129856	-0.826999	0.0609049	0.279563	-0.166503	0.320359	0.437313	2.27439	1.72955	1.44422	3.28893	3.48885	3.46936	1.49614	0.133497	1.1071	0.355776	0.303182	0.321356	11.3525	9.22959	7.77811	8.14752	9.09068	9.5168	10.0221	9.56397
No Mercator4 annotation.no other annotation available	not classified & prot-scriber: no annotation & swissprot: no annotation & original description: none	RN1G000340	1.67639	0.000199327	0.00365304	1.10293	0.0410308	0.241093	0.689908	0.00220507	0.00831591	341.796	421.786	332.148	205.173	160.098	155.975	21.9767	37.2472	29.5836	72.7569	47.7996	68.1247	28.6036	33.825	23.1526	33.7859	64.7909	56.9092	58.2165	45.4882
No Mercator4 annotation.other annotation available	not classified & prot-scriber: ntf domain containing protein & swissprot: no annotation & original description: none	RN1G000350	1.24323	0.000133183	0.00286575	0.158097	0.771838	0.903236	-0.125914	0.784905	0.849461	68.0375	42.5596	29.9585	27.4185	30.5402	28.2951	0.609151	1.41306	0.907494	1.47727	0.78925	1.1258	3.30484	4.44003	5.90081	2.04654	3.6081	3.43434	3.09062	6.89717
Solute transport.carrier-mediated transport.MFS superfamily.UMF23-type solute transporter	UMF23-type solute transporter & prot-scriber: nodulin domain containing protein & swissprot: Protein NUCLEAR FUSION DEFECTIVE 4 & original description: none	RN1G000360	-0.0969537	0.723178	0.82026	0.949919	0.186491	0.446224	-0.031115	0.920079	0.945791	0.16045	0.146106	0.077239	0.204635	0.195442	0.207453	0.000955	0.001627	0.0015	0.003813	0.00125	0.000972	7.08206	4.77451	4.5065	9.95799	5.31154	6.8027	11.2639	6.84501
No Mercator4 annotation.other annotation available	not classified & prot-scriber: c2h2 type domain containing protein & swissprot: no annotation & original description: none	RN1G000380	0.600959	0.0235247	0.0735897	0.20224	0.501133	0.726121	-0.136248	0.434009	0.548535	1.24901	1.26351	0.701743	1.0576	1.08197	1.01134	0.163784	0.065284	0.13439	0.085192	0.092808	0.141927	4.4103	4.12645	3.95342	4.63448	4.70446	4.38233	5.13608	4.06723
Protein translocation.endoplasmic reticulum.co-translational insertion system.Sec61 subcomplex.subunit gamma	subunit gamma of co-translational insertion system Sec61 subcomplex & prot-scriber: protein transport sec gamma subunit & swissprot: Protein transport protein Sec61 subunit gamma & original description: none	RN1G000390	-0.160558	0.284149	0.431189	0.298462	0.324508	0.580676	-0.271445	0.0653946	0.126806	1551.95	1216.97	1055.01	2177.71	2066.42	2142.53	758.017	543.903	579.25	670.821	613.27	705.487	250.913	219.523	238.956	309.776	223.736	215.414	271.915	278.892
Protein biosynthesis.organellar translation machinery.plastidial ribosome biogenesis.large ribosomal subunit proteome.component *(bL27c)	component *(bL27c) of large plastid ribosomal-subunit proteome & prot-scriber: 50s ribosomal protein l27 & swissprot: Large ribosomal subunit protein bL27c & original description: none	RN1G000400	-0.599694	0.00546811	0.0272115	-0.873774	0.0705268	0.295946	-0.551057	7.29772e-06	8.65301e-05	5.39599	4.98315	4.60249	10.7758	12.5931	11.2285	151.512	16.9229	155.843	23.2674	48.7499	39.613	647.206	617.948	629.004	682.912	465.258	465.96	578.121	558.376
Protein biosynthesis.organellar translation machinery.plastidial ribosome biogenesis.large ribosomal subunit proteome.component *(bL27c)	component *(bL27c) of large plastid ribosomal-subunit proteome & prot-scriber: 50s ribosomal protein l27 & swissprot: Large ribosomal subunit protein bL27c & original description: none	RN1G000400	-0.599694	0.00546811	0.0272115	-0.873774	0.0705268	0.295946	-0.551057	7.29772e-06	8.65301e-05	5.39599	4.98315	4.60249	10.7758	12.5931	11.2285	151.512	16.9229	155.843	23.2674	48.7499	39.613	647.206	617.948	629.004	682.912	465.258	465.96	578.121	558.376
Protein biosynthesis.organellar translation machinery.plastidial ribosome biogenesis.large ribosomal subunit proteome.component *(bL27c)	component *(bL27c) of large plastid ribosomal-subunit proteome & prot-scriber: 50s ribosomal protein l27 & swissprot: Large ribosomal subunit protein bL27c & original description: none	RN1G000400	-0.599694	0.00546811	0.0272115	-0.873774	0.0705268	0.295946	-0.551057	7.29772e-06	8.65301e-05	5.39599	4.98315	4.60249	10.7758	12.5931	11.2285	151.512	16.9229	155.843	23.2674	48.7499	39.613	647.206	617.948	629.004	682.912	465.258	465.96	578.121	558.376
No Mercator4 annotation.other annotation available	not classified & prot-scriber: polysacc synt 4 domain containing protein & swissprot: Arabinogalactan O-methyltransferase 2 & original description: none	RN1G000410	0.428117	0.0451173	0.117463	0.311166	0.507919	0.730435	-0.536641	0.00265292	0.00964528	3.7917	3.05737	3.1769	3.43896	3.25373	4.69917	0.878521	1.42743	0.984573	1.32927	1.17071	1.57522	11.9785	12.871	9.86799	9.85474	8.70083	8.67328	7.72018	10.926
No Mercator4 annotation.other annotation available	not classified & prot-scriber: ribonucleoside diphosphate reductase small chain & swissprot: no annotation & original description: none	RN1G000420	-0.856884	0.00329669	0.0197623	-1.72189	0.00593124	0.134916	-0.0578354	0.614597	0.710264	13.2007	7.81304	5.8987	16.8384	27.7148	27.2565	13.7948	0.890633	13.3245	1.43788	1.79529	2.01722	59.5462	72.223	69.0544	50.6229	65.5163	71.0445	77.6114	70.3066
No Mercator4 annotation.other annotation available	not classified & prot-scriber: abc transporter domain containing protein & swissprot: no annotation & original description: none	RN1G000420	-0.856884	0.00329669	0.0197623	-1.72189	0.00593124	0.134916	-0.0578354	0.614597	0.710264	13.2007	7.81304	5.8987	16.8384	27.7148	27.2565	13.7948	0.890633	13.3245	1.43788	1.79529	2.01722	59.5462	72.223	69.0544	50.6229	65.5163	71.0445	77.6114	70.3066
No Mercator4 annotation.other annotation available	not classified & prot-scriber: ribonucleoside diphosphate reductase small chain & swissprot: no annotation & original description: none	RN1G000420	-0.856884	0.00329669	0.0197623	-1.72189	0.00593124	0.134916	-0.0578354	0.614597	0.710264	13.2007	7.81304	5.8987	16.8384	27.7148	27.2565	13.7948	0.890633	13.3245	1.43788	1.79529	2.01722	59.5462	72.223	69.0544	50.6229	65.5163	71.0445	77.6114	70.3066
Nucleotide metabolism.deoxynucleotides.biosynthesis.ribonucleoside-diphosphate reductase heterodimer.small subunit	small subunit of ribonucleoside-diphosphate reductase heterodimer & prot-scriber: ribonucleoside diphosphate reductase small chain protein & swissprot: Ribonucleoside-diphosphate reductase small chain & original description: none	RN1G000430	-1.5781	2.07503e-05	0.00116333	-0.147888	0.601158	0.796036	-1.19918	1.77047e-06	2.92896e-05	1.3315	0.906957	0.98651	4.76692	5.09783	4.58946	0.738315	0.51573	0.872091	0.446705	0.649533	0.453224	31.262	20.663	19.5326	28.808	11.0808	11.8819	15.6171	12.6619
RNA processing.RNA modification.tRNA modification.N6-threonylcarbamoyladenosine modification.threonylcarbamoyl-AMP synthase *(SUA5)	threonylcarbamoyl-AMP synthase & prot-scriber: yrdc domain containing protein & swissprot: no annotation & original description: none	RN1G000460	0.313094	0.165433	0.293432	0.223829	0.314841	0.572016	0.331023	0.0449924	0.0944666	2.79134	2.38768	1.29454	2.27855	3.01508	2.37367	5.57166	2.25033	5.18541	3.77241	4.06047	3.52497	29.9961	28.6685	37.9734	23.0174	39.8145	51.31	41.8614	44.1712
RNA processing.RNA modification.tRNA modification.N6-threonylcarbamoyladenosine modification.threonylcarbamoyl-AMP synthase *(SUA5)	threonylcarbamoyl-AMP synthase & prot-scriber: yrdc domain containing protein & swissprot: no annotation & original description: none	RN1G000460	0.313094	0.165433	0.293432	0.223829	0.314841	0.572016	0.331023	0.0449924	0.0944666	2.79134	2.38768	1.29454	2.27855	3.01508	2.37367	5.57166	2.25033	5.18541	3.77241	4.06047	3.52497	29.9961	28.6685	37.9734	23.0174	39.8145	51.31	41.8614	44.1712
Protein translocation.mitochondrion.outer mitochondrion membrane TOM translocation system.receptor component *(Tom20)	receptor component *(Tom20) of outer mitochondrion membrane TOM translocation system & prot-scriber: mitochondrial import receptor subunit tom & swissprot: Mitochondrial import receptor subunit TOM20 & original description: none	RN1G000470	0.380019	0.0492873	0.125255	0.10712	0.593634	0.791102	0.137343	0.190716	0.293022	21.0765	20.8015	17.085	23.9376	21.5938	23.024	16.6438	6.84936	14.0962	9.59177	9.6383	11.5364	47.9668	44.5015	39.7029	35.732	50.6579	52.869	57.3305	56.3141
Protein translocation.mitochondrion.outer mitochondrion membrane TOM translocation system.receptor component *(Tom20)	receptor component *(Tom20) of outer mitochondrion membrane TOM translocation system & prot-scriber: mitochondrial import receptor subunit tom & swissprot: Mitochondrial import receptor subunit TOM20 & original description: none	RN1G000470	0.380019	0.0492873	0.125255	0.10712	0.593634	0.791102	0.137343	0.190716	0.293022	21.0765	20.8015	17.085	23.9376	21.5938	23.024	16.6438	6.84936	14.0962	9.59177	9.6383	11.5364	47.9668	44.5015	39.7029	35.732	50.6579	52.869	57.3305	56.3141
No Mercator4 annotation.other annotation available	not classified & prot-scriber: dcd domain containing protein & swissprot: DCD domain-containing protein NRP-B & original description: none	RN1G000480	-0.497253	0.032929	0.0935988	-0.118241	0.622726	0.810092	-0.0756173	0.389159	0.505466	41.9476	29.3679	22.6276	44.5524	76.3552	77.6493	15.43	6.27452	15.6983	7.6142	9.50481	8.46066	148.086	168.987	148.24	150.474	179.079	178.488	155.543	171.923
No Mercator4 annotation.other annotation available	not classified & prot-scriber: dcd domain containing protein & swissprot: DCD domain-containing protein NRP-B & original description: none	RN1G000480	-0.497253	0.032929	0.0935988	-0.118241	0.622726	0.810092	-0.0756173	0.389159	0.505466	41.9476	29.3679	22.6276	44.5524	76.3552	77.6493	15.43	6.27452	15.6983	7.6142	9.50481	8.46066	148.086	168.987	148.24	150.474	179.079	178.488	155.543	171.923
Protein homeostasis.proteolysis.metallopeptidase activities.M48-class metallopeptidase activities.zinc metalloprotease *(PGM48)	zinc metalloprotease *(PGM48) & prot-scriber: protease htpx homolog & swissprot: Plastoglobule-localized metallopeptidase 48, chloroplastic & original description: none	RN1G000500	0.480791	0.0439215	0.115151	-0.540509	0.111257	0.353407	0.400157	0.00774291	0.0228998	1.22326	0.88128	0.569282	0.857892	1.05741	0.897538	25.6776	4.95006	15.947	4.79859	9.14248	7.82978	54.8576	48.2475	62.3425	40.6554	69.7423	79.2419	93.6925	78.2047
No Mercator4 annotation.other annotation available	not classified & prot-scriber: duf 642 domain containing protein & swissprot: Protein DUF642 L-GALACTONO-1,4-LACTONE-RESPONSIVE GENE 2 & original description: none	RN1G000510	-1.92263	0.016039	0.0565206	-1.79227	0.113795	0.356433	0.58404	0.16747	0.265128	0.009604	0.008852	0.014794	0.039377	0.035285	0.108399	0.005669	0	0.008905	0.001029	0.000928	0	0.466675	0.462306	0.234948	0.472022	0.35631	0.956027	0.749361	0.812059
Vesicle trafficking.exocytic trafficking.Exocyst complex.component *(EXO70)	component *(EXO70) of Exocyst complex & prot-scriber: exocyst subunit exo family protein & swissprot: Exocyst complex component EXO70B1 & original description: none	RN1G000530	1.19947	0.000152872	0.00309872	0.610261	0.351222	0.603983	0.311053	0.00211065	0.0080426	1.62205	1.52151	1.51912	0.982616	0.997173	1.13981	0.35629	1.07592	0.392796	1.29553	0.987074	0.893643	11.6098	11.6398	12.1619	12.7004	18.631	14.8892	19.3665	17.2902
Nutrient uptake.sulfur assimilation.sulfite detoxification.sulfite oxidase *(SOX)	sulfite oxidase *(SOX) & prot-scriber: inducible nitrate reductase [nadh] & swissprot: Sulfite oxidase & original description: none	RN1G000540	-0.426263	0.0329684	0.0936708	-0.336419	0.214032	0.475872	-0.575277	8.78195e-06	0.000100509	4.16948	2.84141	1.84397	5.38572	5.84226	6.13582	2.6919	0.563153	2.25409	0.818885	1.09489	1.05887	47.6754	57.6608	51.4778	46.7639	41.9981	35.4518	42.473	40.7877
Enzyme classification.EC_1 oxidoreductases.EC_1-8 oxidoreductase acting on sulfur group of donor	EC_1.8 oxidoreductase acting on sulfur group of donor & prot-scriber: inducible nitrate reductase [nadh] & swissprot: Sulfite oxidase & original description: none	RN1G000540	-0.426263	0.0329684	0.0936708	-0.336419	0.214032	0.475872	-0.575277	8.78195e-06	0.000100509	4.16948	2.84141	1.84397	5.38572	5.84226	6.13582	2.6919	0.563153	2.25409	0.818885	1.09489	1.05887	47.6754	57.6608	51.4778	46.7639	41.9981	35.4518	42.473	40.7877
Cell division.meiotic recombination.meiotic crossover.class-II/MUS81-dependent crossover pathway.FIGL1-FLIP meiotic crossover regulator complex.ATPase component *(FIGL1)	ATPase component *(FIGL1) of FIGL1-FLIP meiotic crossover regulator complex & prot-scriber: atpase aaa domain containing protein & swissprot: ATPase family AAA domain-containing protein FIGL1 & original description: none	RN1G000560	-1.87615	0.000812558	0.00816058	-6.93641	2.94337e-05	0.0888459	-1.58651	6.17911e-05	0.000470286	0.058143	0.020613	0.025837	0.157183	0.202918	0.205038	0.007425	0.006563	0.010368	0	0	0	1.5472	0.660814	1.2074	1.20688	0.481436	0.478075	0.355683	0.476344
Cell division.meiotic recombination.meiotic crossover.class-II/MUS81-dependent crossover pathway.FIGL1-FLIP meiotic crossover regulator complex.ATPase component *(FIGL1)	ATPase component *(FIGL1) of FIGL1-FLIP meiotic crossover regulator complex & prot-scriber: atpase aaa domain containing protein & swissprot: ATPase family AAA domain-containing protein FIGL1 & original description: none	RN1G000560	-1.87615	0.000812558	0.00816058	-6.93641	2.94337e-05	0.0888459	-1.58651	6.17911e-05	0.000470286	0.058143	0.020613	0.025837	0.157183	0.202918	0.205038	0.007425	0.006563	0.010368	0	0	0	1.5472	0.660814	1.2074	1.20688	0.481436	0.478075	0.355683	0.476344
Enzyme classification.EC_3 hydrolases.EC_3-6 hydrolase acting on acid anhydride	EC_3.6 hydrolase acting on acid anhydride & prot-scriber: atpase aaa domain containing protein & swissprot: ATPase family AAA domain-containing protein FIGL1 & original description: none	RN1G000560	-1.87615	0.000812558	0.00816058	-6.93641	2.94337e-05	0.0888459	-1.58651	6.17911e-05	0.000470286	0.058143	0.020613	0.025837	0.157183	0.202918	0.205038	0.007425	0.006563	0.010368	0	0	0	1.5472	0.660814	1.2074	1.20688	0.481436	0.478075	0.355683	0.476344
Enzyme classification.EC_3 hydrolases.EC_3-6 hydrolase acting on acid anhydride	EC_3.6 hydrolase acting on acid anhydride & prot-scriber: atpase aaa domain containing protein & swissprot: ATPase family AAA domain-containing protein FIGL1 & original description: none	RN1G000560	-1.87615	0.000812558	0.00816058	-6.93641	2.94337e-05	0.0888459	-1.58651	6.17911e-05	0.000470286	0.058143	0.020613	0.025837	0.157183	0.202918	0.205038	0.007425	0.006563	0.010368	0	0	0	1.5472	0.660814	1.2074	1.20688	0.481436	0.478075	0.355683	0.476344
Protein biosynthesis.ribosome biogenesis.large ribosomal subunit (LSU).LSU proteome.component *(uL22)	component *(uL22) of large ribosomal-subunit (LSU) proteome & prot-scriber: 60s ribosomal l17 1 protein & swissprot: Large ribosomal subunit protein uL22y & original description: none	RN1G000570	0.122561	0.467543	0.611682	-1.14596	0.00222043	0.114529	-0.823	2.29896e-06	3.5835e-05	88.6919	69.165	63.0695	102.188	87.002	115.942	25.3538	4.9758	26.4412	4.76372	5.52918	6.94626	179.339	161.745	159.969	230.957	105.66	116.687	128.749	133.886
Protein biosynthesis.ribosome biogenesis.large ribosomal subunit (LSU).LSU proteome.component *(uL22)	component *(uL22) of large ribosomal-subunit (LSU) proteome & prot-scriber: 60s ribosomal l17 1 protein & swissprot: Large ribosomal subunit protein uL22y & original description: none	RN1G000570	0.122561	0.467543	0.611682	-1.14596	0.00222043	0.114529	-0.823	2.29896e-06	3.5835e-05	88.6919	69.165	63.0695	102.188	87.002	115.942	25.3538	4.9758	26.4412	4.76372	5.52918	6.94626	179.339	161.745	159.969	230.957	105.66	116.687	128.749	133.886
Protein homeostasis.ubiquitin-proteasome system.ubiquitin-fold protein conjugation.CULLIN-based E3 ubiquitin ligase activities.CUL1-based/SCF E3 ubiquitin ligase complexes.F-BOX substrate adaptor component activities.substrate adaptor *(ARKP1)	substrate adaptor *(ARKP1) of SCF E3 ubiquitin ligase complex & prot-scriber: arath f box kelch repeat protein & swissprot: F-box/kelch-repeat protein At3g27150 & original description: none	RN1G000580	0.0650357	0.728539	0.823975	-0.218784	0.43898	0.67893	0.48009	0.00253522	0.00930619	0.877769	0.542403	0.535074	0.756363	0.890811	1.15099	0.085631	0.027412	0.117454	0.055167	0.037105	0.046682	4.59659	4.25052	5.67825	4.56855	7.44827	8.42041	6.92443	8.49033
Protein biosynthesis.organellar translation machinery.plastidial ribosome biogenesis.small ribosomal subunit proteome.component *(bS21c)	component *(bS21c) of small plastid ribosomal-subunit proteome & prot-scriber: 30s ribosomal protein s21 chloroplastic & swissprot: Small ribosomal subunit protein bS21c & original description: none	RN1G000590	0.933632	0.000449256	0.00576183	0.0939344	0.690985	0.855143	-0.455359	1.73769e-05	0.000172367	6.27097	6.14271	4.09061	4.24739	4.21101	4.48879	20.3444	6.61997	24.2341	9.90134	14.8346	13.8729	538.681	493.18	489.381	504.691	424.281	434.839	423.078	451.063
Solute transport.carrier-mediated transport.anion channel / anion:proton antiporter *(CLC)	anion channel / anion:proton antiporter *(CLC) & prot-scriber: chloride channel protein & swissprot: Chloride channel protein CLC-b & original description: none	RN1G000600	0.429207	0.103444	0.211342	0.915544	0.0186804	0.18716	0.560043	4.09813e-05	0.00033892	0.253555	0.171219	0.141285	0.176803	0.172512	0.276369	0.079837	0.041276	0.062432	0.101501	0.109902	0.062125	64.9244	48.8085	50.2329	61.5389	84.9216	97.7074	108.989	98.6651
No Mercator4 annotation.other annotation available	not classified & prot-scriber: lrrnt 2 domain containing protein & swissprot: Receptor-like protein EIX2 & original description: none	RN1G000620	-0.542342	0.165891	0.293971	0.132042	0.783847	0.909833	0.231265	0.401585	0.518176	0.090525	0.066003	0.107583	0.124273	0.202094	0.276662	0.02009	0.016901	0.013934	0.020459	0.016737	0.012225	0.411978	0.334903	0.474161	0.534639	0.612276	0.358211	0.732762	0.721902
No Mercator4 annotation.other annotation available	not classified & prot-scriber: lrrnt 2 domain containing protein & swissprot: Receptor-like protein EIX2 & original description: none	RN1G000630	-0.0615129	0.899089	0.938832	0.0611392	0.928105	0.985617	0.182281	0.571714	0.673858	0.035668	0.023836	0.056318	0.054318	0.04805	0.086006	0.011317	0.020936	0.009094	0.017388	0.016193	0.011259	0.262708	0.259872	0.39246	0.24433	0.32721	0.428263	0.547758	0.257362
No Mercator4 annotation.other annotation available	not classified & prot-scriber: mts domain containing protein & swissprot: no annotation & original description: none	RN1G000640	1.15696	0.000420437	0.00554808	-1.57507	0.0208861	0.193454	0.563259	6.60934e-06	8.04302e-05	1.21385	1.10012	0.655084	0.700869	0.605664	0.660184	1.19454	0.044808	0.885187	0.123664	0.154119	0.155009	18.147	15.4213	17.8119	16.2883	26.578	29.9906	32.7618	28.2818
No Mercator4 annotation.other annotation available	not classified & prot-scriber: mts domain containing protein & swissprot: no annotation & original description: none	RN1G000640	1.15696	0.000420437	0.00554808	-1.57507	0.0208861	0.193454	0.563259	6.60934e-06	8.04302e-05	1.21385	1.10012	0.655084	0.700869	0.605664	0.660184	1.19454	0.044808	0.885187	0.123664	0.154119	0.155009	18.147	15.4213	17.8119	16.2883	26.578	29.9906	32.7618	28.2818
No Mercator4 annotation.other annotation available	not classified & prot-scriber: lrrnt 2 domain containing protein & swissprot: Receptor-like protein EIX2 & original description: none	RN1G000650	-0.0337668	0.948182	0.969376	0.168623	0.838825	0.939834	0.743266	0.0019281	0.00749552	0.03324	0.032594	0.055834	0.093205	0.041862	0.058054	0.001565	0.00593	0.002459	0.006062	0.003074	0.002658	1.65465	0.785733	1.03343	1.13981	1.78616	2.17718	2.7015	2.41496
Nucleotide metabolism.pyrimidines.salvage pathway.uridine/cytidine kinase *(UCK)	uridine/cytidine kinase & prot-scriber: uridine kinase protein 1 & swissprot: Uridine/cytidine kinase UKL1, chloroplastic & original description: none	RN1G000670	-0.244422	0.458005	0.603332	0.838006	0.157397	0.411875	0.232959	0.25291	0.364528	1.56362	0.946987	1.40893	1.9961	1.84127	3.26537	0.761751	0.857269	0.557596	2.16392	0.701947	0.881366	13.0604	10.5561	9.57955	10.7096	14.0929	12.3985	15.8149	18.2975
Enzyme classification.EC_2 transferases.EC_2-4 glycosyltransferase	EC_2.4 glycosyltransferase & prot-scriber: uridine kinase protein 1 & swissprot: Uridine/cytidine kinase UKL1, chloroplastic & original description: none	RN1G000670	-0.244422	0.458005	0.603332	0.838006	0.157397	0.411875	0.232959	0.25291	0.364528	1.56362	0.946987	1.40893	1.9961	1.84127	3.26537	0.761751	0.857269	0.557596	2.16392	0.701947	0.881366	13.0604	10.5561	9.57955	10.7096	14.0929	12.3985	15.8149	18.2975
Nucleotide metabolism.pyrimidines.salvage pathway.uridine/cytidine kinase *(UCK)	uridine/cytidine kinase & prot-scriber: uridine cytidine kinase 1 & swissprot: Uridine/cytidine kinase UKL1, chloroplastic & original description: none	RN1G000680	-0.000540124	0.997156	0.998697	0.736838	0.107561	0.349616	-0.051381	0.562153	0.665374	2.07708	1.50891	1.07982	2.00453	2.58662	2.3077	1.09755	1.12867	0.642075	1.39633	1.49496	1.67437	12.8599	13.7148	14.3948	13.7815	16.7345	15.0072	15.9178	14.4141
Nucleotide metabolism.pyrimidines.salvage pathway.uridine/cytidine kinase *(UCK)	uridine/cytidine kinase & prot-scriber: uridine cytidine kinase 1 & swissprot: Uridine/cytidine kinase UKL1, chloroplastic & original description: none	RN1G000680	-0.000540124	0.997156	0.998697	0.736838	0.107561	0.349616	-0.051381	0.562153	0.665374	2.07708	1.50891	1.07982	2.00453	2.58662	2.3077	1.09755	1.12867	0.642075	1.39633	1.49496	1.67437	12.8599	13.7148	14.3948	13.7815	16.7345	15.0072	15.9178	14.4141
Enzyme classification.EC_2 transferases.EC_2-4 glycosyltransferase	EC_2.4 glycosyltransferase & prot-scriber: uridine cytidine kinase 1 & swissprot: Uridine/cytidine kinase UKL1, chloroplastic & original description: none	RN1G000680	-0.000540124	0.997156	0.998697	0.736838	0.107561	0.349616	-0.051381	0.562153	0.665374	2.07708	1.50891	1.07982	2.00453	2.58662	2.3077	1.09755	1.12867	0.642075	1.39633	1.49496	1.67437	12.8599	13.7148	14.3948	13.7815	16.7345	15.0072	15.9178	14.4141
Enzyme classification.EC_2 transferases.EC_2-4 glycosyltransferase	EC_2.4 glycosyltransferase & prot-scriber: uridine cytidine kinase 1 & swissprot: Uridine/cytidine kinase UKL1, chloroplastic & original description: none	RN1G000680	-0.000540124	0.997156	0.998697	0.736838	0.107561	0.349616	-0.051381	0.562153	0.665374	2.07708	1.50891	1.07982	2.00453	2.58662	2.3077	1.09755	1.12867	0.642075	1.39633	1.49496	1.67437	12.8599	13.7148	14.3948	13.7815	16.7345	15.0072	15.9178	14.4141
Enzyme classification.EC_2 transferases.EC_2-7 transferase transferring phosphorus-containing group	EC_2.7 transferase transferring phosphorus-containing group & prot-scriber: uridine cytidine kinase 1 & swissprot: Uridine/cytidine kinase UKL1, chloroplastic & original description: none	RN1G000680	-0.000540124	0.997156	0.998697	0.736838	0.107561	0.349616	-0.051381	0.562153	0.665374	2.07708	1.50891	1.07982	2.00453	2.58662	2.3077	1.09755	1.12867	0.642075	1.39633	1.49496	1.67437	12.8599	13.7148	14.3948	13.7815	16.7345	15.0072	15.9178	14.4141
Enzyme classification.EC_2 transferases.EC_2-7 transferase transferring phosphorus-containing group	EC_2.7 transferase transferring phosphorus-containing group & prot-scriber: uridine cytidine kinase 1 & swissprot: Uridine/cytidine kinase UKL1, chloroplastic & original description: none	RN1G000680	-0.000540124	0.997156	0.998697	0.736838	0.107561	0.349616	-0.051381	0.562153	0.665374	2.07708	1.50891	1.07982	2.00453	2.58662	2.3077	1.09755	1.12867	0.642075	1.39633	1.49496	1.67437	12.8599	13.7148	14.3948	13.7815	16.7345	15.0072	15.9178	14.4141
No Mercator4 annotation.other annotation available	not classified & prot-scriber: phytocyanin domain containing protein & swissprot: Uclacyanin 1 & original description: none	RN1G000690	-0.332792	0.430156	0.577325	-2.29425	0.0578617	0.273915	-1.33342	1.98512e-06	3.19969e-05	9.53452	13.8678	3.9517	16.6337	21.3291	12.5562	0.04911	0	0.012857	0.005943	0	0	15.5183	15.9852	13.9624	21.5058	7.97039	8.01925	6.02239	8.95316
Lipid metabolism.glycerolipid metabolism.glycerolipid degradation.triacylglycerol lipase activities.diacyl-/triacylglycerol lipase activities.triacylglycerol lipase *(LIP)	triacylglycerol lipase *(LIP) & prot-scriber: gastric triacylglycerol lipase & swissprot: Triacylglycerol lipase 2 & original description: none	RN1G000700	0.580964	0.177848	0.30865	1.61469	0.0922351	0.330613	-0.378443	0.0547176	0.110184	1.97641	1.98884	0.535068	1.09405	1.87807	1.39493	0.002037	0	0.006398	0.007394	0.000889	0.005532	4.02261	5.98985	3.37273	3.87735	3.24164	4.24289	4.19539	3.92222
No Mercator4 annotation.other annotation available	not classified & prot-scriber: myzus persicae induced lipase isoform & swissprot: Uncharacterized protein At3g27210 & original description: none	RN1G000710	0.110368	0.623875	0.744201	0.444394	0.147618	0.400662	-0.0744538	0.425436	0.540654	9.30604	9.54462	4.33895	8.70826	11.6832	11.4413	6.67965	1.34989	4.89462	3.29286	4.44527	4.26696	36.124	41.365	35.8252	42.1642	41.8642	41.0107	42.9669	47.343
Carbohydrate metabolism.oxidative pentose phosphate pathway.non-oxidative phase.ribulose-phosphate 3-epimerase	ribulose-phosphate 3-epimerase & prot-scriber: ribulose phosphate 3 epimerase protein & swissprot: Ribulose-phosphate 3-epimerase, cytoplasmic isoform & original description: none	RN1G000720	0.259216	0.125307	0.241109	0.0403794	0.864107	0.953478	0.0745492	0.71003	0.790547	24.7424	20.9956	15.7345	22.355	22.6589	32.3049	11.3618	5.19588	7.40083	6.91299	5.9843	6.606	24.3188	33.3261	37.8911	22.5773	28.945	30.9497	47.1036	39.9524
Carbohydrate metabolism.oxidative pentose phosphate pathway.non-oxidative phase.ribulose-phosphate 3-epimerase	ribulose-phosphate 3-epimerase & prot-scriber: ribulose phosphate 3 epimerase protein & swissprot: Ribulose-phosphate 3-epimerase, cytoplasmic isoform & original description: none	RN1G000720	0.259216	0.125307	0.241109	0.0403794	0.864107	0.953478	0.0745492	0.71003	0.790547	24.7424	20.9956	15.7345	22.355	22.6589	32.3049	11.3618	5.19588	7.40083	6.91299	5.9843	6.606	24.3188	33.3261	37.8911	22.5773	28.945	30.9497	47.1036	39.9524
Enzyme classification.EC_5 isomerases.EC_5-1 racemase or epimerase	EC_5.1 racemase or epimerase & prot-scriber: ribulose phosphate 3 epimerase protein & swissprot: Ribulose-phosphate 3-epimerase, cytoplasmic isoform & original description: none	RN1G000720	0.259216	0.125307	0.241109	0.0403794	0.864107	0.953478	0.0745492	0.71003	0.790547	24.7424	20.9956	15.7345	22.355	22.6589	32.3049	11.3618	5.19588	7.40083	6.91299	5.9843	6.606	24.3188	33.3261	37.8911	22.5773	28.945	30.9497	47.1036	39.9524
Enzyme classification.EC_5 isomerases.EC_5-1 racemase or epimerase	EC_5.1 racemase or epimerase & prot-scriber: ribulose phosphate 3 epimerase protein & swissprot: Ribulose-phosphate 3-epimerase, cytoplasmic isoform & original description: none	RN1G000720	0.259216	0.125307	0.241109	0.0403794	0.864107	0.953478	0.0745492	0.71003	0.790547	24.7424	20.9956	15.7345	22.355	22.6589	32.3049	11.3618	5.19588	7.40083	6.91299	5.9843	6.606	24.3188	33.3261	37.8911	22.5773	28.945	30.9497	47.1036	39.9524
Protein modification.phosphorylation.TKL protein kinase families.LysM protein kinase	LysM protein kinase & prot-scriber: ectin domain containing receptor kinase & swissprot: Protein LYK2 & original description: none	RN1G000730	-1.4344	0.00195272	0.014126	0.773094	0.30609	0.564476	0.130197	0.806529	0.865175	0.036231	0.039289	0.020519	0.115469	0.117452	0.15991	0.003145	0.000894	0.00247	0.000856	0.001544	0.007208	0.157651	0.409538	0.110442	0.172569	0.295208	0.401772	0.082205	0.304795
External stimuli response.pathogen.pattern-triggered immunity (PTI) machinery.fungal elicitor response.CERK1-LYK5 chitin receptor complex.component *(LYK5)	component *(LYK5) of CERK1-LYK5 chitin receptor complex & prot-scriber: ectin domain containing receptor kinase & swissprot: Protein LYK2 & original description: none	RN1G000730	-1.4344	0.00195272	0.014126	0.773094	0.30609	0.564476	0.130197	0.806529	0.865175	0.036231	0.039289	0.020519	0.115469	0.117452	0.15991	0.003145	0.000894	0.00247	0.000856	0.001544	0.007208	0.157651	0.409538	0.110442	0.172569	0.295208	0.401772	0.082205	0.304795
Enzyme classification.EC_2 transferases.EC_2-7 transferase transferring phosphorus-containing group	EC_2.7 transferase transferring phosphorus-containing group & prot-scriber: ectin domain containing receptor kinase & swissprot: Protein LYK2 & original description: none	RN1G000730	-1.4344	0.00195272	0.014126	0.773094	0.30609	0.564476	0.130197	0.806529	0.865175	0.036231	0.039289	0.020519	0.115469	0.117452	0.15991	0.003145	0.000894	0.00247	0.000856	0.001544	0.007208	0.157651	0.409538	0.110442	0.172569	0.295208	0.401772	0.082205	0.304795
Multi-process regulation.calcium-dependent signalling.calcium sensor *(CML)	calcium sensor *(CML) & prot-scriber: calcium binding protein cml & swissprot: Probable calcium-binding protein CML40 & original description: none	RN1G000740	-0.00640411	0.990335	0.995012	-0.774681	0.466931	0.70078	-1.49439	0.0484646	0.100168	1.55704	0.400895	1.15573	0.891625	2.36139	1.46154	0.160456	2.04228	0.262115	0.482299	0.840246	0.614524	1.77094	1.23972	1.83736	2.15501	0.166746	0	0.74406	1.96758
No Mercator4 annotation.other annotation available	not classified & prot-scriber: upf protein & swissprot: UPF0481 protein At3g47200 & original description: none	RN1G000770	-1.03414	0.00818417	0.0356418	-0.648189	0.133344	0.382906	-0.813003	0.00261288	0.00954075	0.090687	0.076887	0.07578	0.2706	0.265429	0.215072	0.024619	0.005022	0.019831	0.008708	0.007438	0.005144	1.91373	3.19048	2.4746	2.7603	1.61703	1.17164	1.93046	2.19846
No Mercator4 annotation.other annotation available	not classified & prot-scriber: quality protein upf & swissprot: no annotation & original description: none	RN1G000810	-3.18881	0.00304537	0.0187811	-1.8198	0.082292	0.315013	1.23145	0.0155261	0.0402541	0.027049	0	0.006511	0.158434	0.158729	0.169128	0.034927	0.008505	0.062698	0.00634	0	0.015247	0.257416	0.638668	0.602743	0.706439	0.758335	2.484	1.21071	1.64752
No Mercator4 annotation.other annotation available	not classified & prot-scriber: upf protein & swissprot: UPF0481 protein At3g47200 & original description: none	RN1G000830	-0.180963	0.684436	0.791518	-0.127618	0.877944	0.960235	0.829399	0.065445	0.126879	0.111058	0.056389	0.141358	0.170894	0.176735	0.190729	0.101389	0.389067	0.063266	0.202686	0.214555	0.210789	0.140651	0.278655	0.525998	0.500858	0.698173	0.835066	0.587255	0.904382
No Mercator4 annotation.other annotation available	not classified & prot-scriber: upf protein & swissprot: UPF0481 protein At3g47200 & original description: none	RN1G000860	-0.715507	0.134286	0.253086	-1.47455	0.0355838	0.228579	1.17558	3.52849e-06	4.96597e-05	0.104398	0.064291	0.024262	0.168688	0.172676	0.12005	0.071718	0.012074	0.127253	0.007714	0.023473	0.017586	1.94146	2.0295	1.50105	1.65602	5.29757	4.77607	4.58339	4.24945
No Mercator4 annotation.other annotation available	not classified & prot-scriber: upf protein & swissprot: UPF0481 protein At3g47200 & original description: none	RN1G000900	-0.477323	0.291512	0.439199	-3.60275	0.0247976	0.203094	-1.28487	0.00857577	0.0248795	0.021899	0.021027	0.014056	0.037412	0.048424	0.03511	0.001347	0	0.00423	0	0	0	0.34066	0.674862	0.382169	0.746466	0.270689	0.312895	0.219636	0.210216
No Mercator4 annotation.other annotation available	not classified & prot-scriber: upf protein & swissprot: UPF0481 protein At3g47200 & original description: none	RN1G000950	-0.476204	0.456647	0.602051	-3.14419	0.0782134	0.30867	-0.581018	0.0817256	0.150982	0.039924	0.06325	0.022422	0.097436	0.135816	0.034138	0.001227	0	0.001928	0	0	0	1.25865	0.89367	0.898026	1.39184	0.431443	1.0987	0.952099	0.98845
Enzyme classification.EC_2 transferases.EC_2-7 transferase transferring phosphorus-containing group	EC_2.7 transferase transferring phosphorus-containing group & prot-scriber: leucine rich receptor serine threonine protein kinase & swissprot: MDIS1-interacting receptor like kinase 2 & original description: none	RN1G000960	-1.23507	0.00728833	0.0330118	-2.37148	0.00231151	0.11528	0.00299843	0.994972	0.99682	0.301884	0.106478	0.177949	0.568359	0.754509	0.719081	0.238657	0.014207	0.2392	0.018978	0.020829	0.018521	2.58738	2.39438	0.869777	0.514884	2.1311	2.53192	1.02286	1.78315
No Mercator4 annotation.other annotation available	not classified & prot-scriber: upf protein & swissprot: UPF0481 protein At3g47200 & original description: none	RN1G000990	-0.0742571	0.88176	0.92749	-1.25517	0.237817	0.499594	-1.0429	0.157087	0.252228	0.277623	0.196845	0.07908	0.327148	0.372186	0.134847	0.009697	0.002755	0.017135	0	0.007141	0.001235	1.37682	1.0012	0.800728	1.173	1.09546	0.398287	0	0.940829
Protein modification.phosphorylation.TKL protein kinase families.LRR-XII protein kinase	LRR-XII protein kinase & prot-scriber: leucine rich receptor serine threonine protein kinase & swissprot: MDIS1-interacting receptor like kinase 2 & original description: none	RN1G001000	-0.979401	0.00266413	0.0171237	-2.01053	0.00144518	0.108619	0.392888	0.0162284	0.0417305	0.147103	0.097783	0.102136	0.244403	0.427285	0.362835	0.156287	0.013639	0.167209	0.015912	0.015712	0.021261	1.61984	1.85616	1.67337	1.81051	3.05846	3.08247	2.40916	2.1556
Enzyme classification.EC_2 transferases.EC_2-7 transferase transferring phosphorus-containing group	EC_2.7 transferase transferring phosphorus-containing group & prot-scriber: leucine rich receptor serine threonine protein kinase & swissprot: MDIS1-interacting receptor like kinase 2 & original description: none	RN1G001000	-0.979401	0.00266413	0.0171237	-2.01053	0.00144518	0.108619	0.392888	0.0162284	0.0417305	0.147103	0.097783	0.102136	0.244403	0.427285	0.362835	0.156287	0.013639	0.167209	0.015912	0.015712	0.021261	1.61984	1.85616	1.67337	1.81051	3.05846	3.08247	2.40916	2.1556
No Mercator4 annotation.other annotation available	not classified & prot-scriber: upf protein & swissprot: UPF0481 protein At3g47200 & original description: none	RN1G001010	-0.466174	0.412484	0.561113	-0.565123	0.726212	0.876189	-0.519006	0.145592	0.2376	0.166019	0.219775	0.108828	0.408625	0.486668	0.124591	0	0.00074	0.004094	0	0.001706	0	0.66821	0.913654	0.754461	0.52349	0.703675	0.657378	0.630222	0.355824
No Mercator4 annotation.other annotation available	not classified & prot-scriber: upf protein & swissprot: UPF0481 protein At3g47200 & original description: none	RN1G001090	-1.47058	0.0350156	0.0975576	-2.02872	0.0902537	0.328035	-1.32514	0.00346019	0.0119156	0.077016	0.10573	0.025243	0.369525	0.351191	0.132409	0.004232	0.000687	0.011395	0.000439	0	0.002463	0.896817	0.876445	1.25503	0.668578	0.758829	0.381511	0.235009	0.345416
Nucleotide metabolism.purines.phosphotransfers.adenylate kinase	adenylate kinase & prot-scriber: adenylate kinase 1 & swissprot: Probable adenylate kinase 7, mitochondrial & original description: none	RN1G001100	0.997094	0.000767918	0.00791262	-1.20704	0.00423659	0.124562	0.315218	0.00751571	0.0223572	4.37065	3.80049	2.53841	2.95769	2.53484	2.42374	0.652284	0.112673	0.829487	0.175037	0.139363	0.138196	11.9777	10.5531	10.7561	13.0218	17.2405	17.599	16.5347	16.1206
Enzyme classification.EC_2 transferases.EC_2-7 transferase transferring phosphorus-containing group	EC_2.7 transferase transferring phosphorus-containing group & prot-scriber: adenylate kinase 1 & swissprot: Probable adenylate kinase 7, mitochondrial & original description: none	RN1G001100	0.997094	0.000767918	0.00791262	-1.20704	0.00423659	0.124562	0.315218	0.00751571	0.0223572	4.37065	3.80049	2.53841	2.95769	2.53484	2.42374	0.652284	0.112673	0.829487	0.175037	0.139363	0.138196	11.9777	10.5531	10.7561	13.0218	17.2405	17.599	16.5347	16.1206
No Mercator4 annotation.other annotation available	not classified & prot-scriber: phosducin domain containing protein & swissprot: no annotation & original description: none	RN1G001110	0.475534	0.00764783	0.0341168	0.124504	0.626367	0.812107	-0.141639	0.105662	0.184622	10.7302	8.84554	6.67808	9.19117	9.73932	9.18001	7.1788	2.71776	3.84408	3.11728	4.20631	4.19254	31.8018	32.7611	29.1335	34.4088	34.8193	32.6341	35.1957	33.5845
Protein biosynthesis.organellar translation machinery.mitochondrial ribosome biogenesis.large ribosomal subunit proteome.component *(uL13m)	component *(uL13m) of large mitoribosomal-subunit proteome & prot-scriber: 50s ribosomal protein l13 & swissprot: Large ribosomal subunit protein uL13c & original description: none	RN1G001120	-0.161932	0.266599	0.412111	-1.25391	0.0065439	0.137602	-0.115992	0.392793	0.509335	7.30343	6.21601	4.99533	8.56536	11.5851	11.137	2.94741	0.377556	3.59069	0.584222	0.682339	0.583669	22.8058	19.2287	23.3433	20.2549	21.5811	23.9834	24.241	23.1231
Protein homeostasis.ubiquitin-proteasome system.ubiquitin-fold protein deconjugation.RUB deconjugation.COP9 signalosome complex.component *(CSN3)	component *(CSN3) of COP9 signalosome complex & prot-scriber: cop signalosome complex subunit & swissprot: COP9 signalosome complex subunit 3 & original description: none	RN1G001130	0.0988458	0.477429	0.620523	0.0406926	0.852433	0.947936	0.162406	0.08304	0.152699	4.37829	3.95008	3.22329	4.93604	5.92648	5.44365	2.22576	1.09528	1.71363	1.17993	1.46341	1.44232	21.5987	21.6681	22.7873	20.5565	24.5829	30.3581	29.1592	29.8062
Protein homeostasis.ubiquitin-proteasome system.ubiquitin-fold protein deconjugation.RUB deconjugation.COP9 signalosome complex.component *(CSN3)	component *(CSN3) of COP9 signalosome complex & prot-scriber: cop signalosome complex subunit & swissprot: COP9 signalosome complex subunit 3 & original description: none	RN1G001130	0.0988458	0.477429	0.620523	0.0406926	0.852433	0.947936	0.162406	0.08304	0.152699	4.37829	3.95008	3.22329	4.93604	5.92648	5.44365	2.22576	1.09528	1.71363	1.17993	1.46341	1.44232	21.5987	21.6681	22.7873	20.5565	24.5829	30.3581	29.1592	29.8062
No Mercator4 annotation.other annotation available	not classified & prot-scriber: 4 coumarate coa ligase & swissprot: 4-coumarate--CoA ligase-like 9 & original description: none	RN1G001140	-0.479459	0.0404599	0.108736	0.686002	0.0724827	0.298965	-0.336891	0.0064558	0.0197425	0.422035	0.328428	0.261116	0.611918	0.593112	0.912229	0.140385	0.121248	0.12188	0.194214	0.18178	0.167432	15.7905	18.9773	16.3812	16.109	18.1978	15.2325	13.4659	15.5257
No Mercator4 annotation.other annotation available	not classified & prot-scriber: kelch repeat containing protein & swissprot: Kelch repeat-containing protein At3g27220 & original description: none	RN1G001150	-1.74028	0.0103652	0.0418354	-0.668675	0.301808	0.560704	-0.244603	0.213512	0.320045	0.141041	0.049179	0.085763	0.423929	0.704551	0.226124	0.066411	0.006224	0.096787	0.027837	0.018823	0.019526	2.94587	2.33433	2.49478	2.31621	3.13167	2.36979	2.38715	2.10275
Cellular respiration.oxidative phosphorylation.cytochrome c reductase complex.apocytochrome c1 component	apocytochrome c1 component of cytochrome c reductase complex & prot-scriber: cytochrome c1 1 heme protein mitochondrial & swissprot: Cytochrome c1 2, heme protein, mitochondrial & original description: none	RN1G001160	-0.107436	0.438237	0.585241	-0.0593642	0.737439	0.883487	-0.222549	0.0115549	0.0316886	9.70294	8.40159	7.44639	13.1958	13.5859	14.91	7.21878	2.45162	6.10145	3.41744	3.63077	4.05791	132.843	123.855	112.748	128.912	115.047	129.479	123.827	132.46
No Mercator4 annotation.other annotation available	not classified & prot-scriber: f box domain containing protein & swissprot: no annotation & original description: none	RN1G001170	-0.199409	0.458805	0.603894	-0.511624	0.471143	0.704824	0.591196	0.000961791	0.00429423	0.180105	0.161963	0.160715	0.2573	0.304853	0.318334	0.0786	0.003683	0.078913	0.045301	0.008487	0.014857	3.87186	3.75526	3.15898	3.34207	5.38583	6.7717	6.36449	6.47569
No Mercator4 annotation.other annotation available	not classified & prot-scriber: f box domain containing protein & swissprot: no annotation & original description: none	RN1G001180	0.383815	0.0485807	0.12399	0.205809	0.488331	0.716908	0.779888	0.00117934	0.00503852	1.22767	1.12023	0.756302	0.97428	1.34052	1.25804	0.294556	0.066588	0.253722	0.20926	0.102624	0.183888	2.01123	1.7538	2.03143	2.99799	3.79112	4.96964	5.03918	3.88576
No Mercator4 annotation.other annotation available	not classified & prot-scriber: f box domain containing protein & swissprot: no annotation & original description: none	RN1G001180	0.383815	0.0485807	0.12399	0.205809	0.488331	0.716908	0.779888	0.00117934	0.00503852	1.22767	1.12023	0.756302	0.97428	1.34052	1.25804	0.294556	0.066588	0.253722	0.20926	0.102624	0.183888	2.01123	1.7538	2.03143	2.99799	3.79112	4.96964	5.03918	3.88576
No Mercator4 annotation.other annotation available	not classified & prot-scriber: f box domain containing protein & swissprot: no annotation & original description: none	RN1G001190	0.213606	0.325367	0.474741	-0.00223978	0.995368	1	0.53543	0.000976856	0.0043475	2.50039	1.74338	0.969768	2.09871	2.11027	2.30779	0.943738	0.178592	0.606828	0.654289	0.227168	0.313476	4.08016	5.1566	4.70998	4.88126	7.58431	8.20226	7.56044	8.68074
No Mercator4 annotation.other annotation available	not classified & prot-scriber: f box domain containing protein & swissprot: no annotation & original description: none	RN1G001190	0.213606	0.325367	0.474741	-0.00223978	0.995368	1	0.53543	0.000976856	0.0043475	2.50039	1.74338	0.969768	2.09871	2.11027	2.30779	0.943738	0.178592	0.606828	0.654289	0.227168	0.313476	4.08016	5.1566	4.70998	4.88126	7.58431	8.20226	7.56044	8.68074
No Mercator4 annotation.other annotation available	not classified & prot-scriber: f box domain containing protein & swissprot: no annotation & original description: none	RN1G001190	0.213606	0.325367	0.474741	-0.00223978	0.995368	1	0.53543	0.000976856	0.0043475	2.50039	1.74338	0.969768	2.09871	2.11027	2.30779	0.943738	0.178592	0.606828	0.654289	0.227168	0.313476	4.08016	5.1566	4.70998	4.88126	7.58431	8.20226	7.56044	8.68074
No Mercator4 annotation.other annotation available	not classified & prot-scriber: f box domain containing protein & swissprot: no annotation & original description: none	RN1G001190	0.213606	0.325367	0.474741	-0.00223978	0.995368	1	0.53543	0.000976856	0.0043475	2.50039	1.74338	0.969768	2.09871	2.11027	2.30779	0.943738	0.178592	0.606828	0.654289	0.227168	0.313476	4.08016	5.1566	4.70998	4.88126	7.58431	8.20226	7.56044	8.68074
Phytohormone action.abscisic acid.perception and signalling.signal transduction.transcriptional repressor *(AITR)	transcriptional repressor *(AITR) & prot-scriber: biorientation of chromosomes in cell division prote & swissprot: no annotation & original description: none	RN1G001200	1.52727	0.00041745	0.00553567	1.51017	0.0154243	0.177396	3.41075	6.88558e-10	9.35187e-08	10.6768	7.14019	4.04368	3.59779	4.39136	2.90794	3.83455	4.99678	2.14683	11.1629	11.0434	9.37053	3.29849	6.12136	3.37556	2.81562	49.5018	44.1672	51.2302	51.2686
No Mercator4 annotation.other annotation available	not classified & prot-scriber: tlc domain containing protein & swissprot: TLC domain-containing protein At5g14285 & original description: none	RN1G001210	0.984435	0.0140524	0.0517221	0.420461	0.178669	0.437418	0.641271	0.000294268	0.00165612	0.959641	1.01923	1.32316	0.913687	0.773825	0.926927	0.799861	0.408959	0.919963	0.723533	0.770573	0.68858	8.02502	8.64667	7.66324	7.73452	14.4352	12.118	14.9769	17.2706
Solute transport.carrier-mediated transport.APC superfamily.AAAP family.amino acid transporter *(LHT)	amino acid transporter *(LHT) & prot-scriber: lysine histidine transporter & swissprot: Lysine histidine transporter 1 & original description: none	RN1G001230	0.649476	0.359813	0.509956	0.558755	0.496838	0.723138	1.1851	1.19858e-07	3.82628e-06	0.827988	0.651207	2.5059	1.77122	0.830315	1.59989	2.55861	5.25237	1.29756	5.16556	4.69972	5.27452	18.849	17.5319	13.3761	17.5787	52.4207	43.4193	38.515	44.7181
Solute transport.carrier-mediated transport.APC superfamily.AAAP family.amino acid transporter *(LHT)	amino acid transporter *(LHT) & prot-scriber: lysine histidine transporter & swissprot: Lysine histidine transporter 1 & original description: none	RN1G001240	0.672006	0.34772	0.497754	0.564373	0.491655	0.719401	1.85933	0.00102507	0.0045145	0.743326	0.584498	2.25553	1.59918	0.729847	1.3849	2.47394	4.93757	1.231	4.84737	4.48765	5.01863	0.36261	0.558107	0.400164	0.503952	3.86439	1.27725	1.81342	0.836474
No Mercator4 annotation.other annotation available	not classified & prot-scriber: serine threonine protein phosphatase regulatory ankyrin repeat subunit b & swissprot: Ankyrin repeat-containing protein At2g01680 & original description: none	RN1G001250	-0.595921	0.056773	0.138934	-0.016329	0.971563	1	0.0624466	0.481414	0.593313	0.384334	0.3259	0.182936	0.39838	0.753622	0.872352	2.13722	0.254376	2.88279	1.36374	1.10437	0.838964	64.0063	66.9695	65.3587	56.3351	83.4541	77.1206	73.6053	75.5912
No Mercator4 annotation.other annotation available	not classified & prot-scriber: serine threonine protein phosphatase regulatory ankyrin repeat subunit b & swissprot: Ankyrin repeat-containing protein At2g01680 & original description: none	RN1G001250	-0.595921	0.056773	0.138934	-0.016329	0.971563	1	0.0624466	0.481414	0.593313	0.384334	0.3259	0.182936	0.39838	0.753622	0.872352	2.13722	0.254376	2.88279	1.36374	1.10437	0.838964	64.0063	66.9695	65.3587	56.3351	83.4541	77.1206	73.6053	75.5912
Protein biosynthesis.organellar translation machinery.mitochondrial ribosome biogenesis.large ribosomal subunit proteome.component *(mL54)	component *(mL54) of large mitoribosomal-subunit proteome & prot-scriber: 54s ribosomal protein l37 mitochondrial & swissprot: no annotation & original description: none	RN1G001260	0.389175	0.0346775	0.0968594	-0.107511	0.56652	0.772559	0.165544	0.331618	0.44836	13.5822	14.0892	10.5918	13.8788	14.941	15.5211	7.31593	2.43625	6.39136	3.51717	3.41962	4.01743	20.8227	18.8398	22.0075	19.4857	27.6041	24.1384	26.0527	29.1424
Protein homeostasis.proteolysis.metallopeptidase activities.FtsH endopeptidase activities.FtsH mitochondrial protease complexes.m-AAA protease heterodimers.component *(PHB3/4)	component of FtsH3/10 matrix-AAA protease heterodimer & prot-scriber: mitochondrial prohibitin protein & swissprot: Prohibitin-3, mitochondrial & original description: none	RN1G001270	-0.389691	0.0176414	0.0602962	-0.986132	0.000700319	0.0985587	0.00297298	0.974694	0.984115	6.54305	5.17552	4.35358	10.1711	9.753	11.6294	2.8844	0.681268	2.6628	0.701928	0.619168	0.863378	60.6171	59.8459	52.8028	55.6049	56.0651	68.1507	68.6448	76.386
Cellular respiration.glycolysis.cytosolic glycolysis.glyceraldehyde 3-phosphate dehydrogenase activities.NAD-dependent glyceraldehyde 3-phosphate dehydrogenase	NAD-dependent glyceraldehyde 3-phosphate dehydrogenase & prot-scriber: glyceraldehyde phosphate dehydrogenase 1 cytosolic & swissprot: Glyceraldehyde-3-phosphate dehydrogenase 2, cytosolic & original description: none	RN1G001280	-0.806425	0.00893565	0.0377994	-2.30511	0.00063616	0.0985587	0.159685	0.827498	0.88088	1.22112	1.31443	1.41899	3.54855	3.81821	3.3475	1.73142	0.119821	1.17434	0.101857	0.132329	0.149111	1.86419	2.46364	1.95148	3.21164	1.40525	1.08803	8.78974	1.41328
Enzyme classification.EC_1 oxidoreductases.EC_1-2 oxidoreductase acting on aldehyde or oxo group of donor	EC_1.2 oxidoreductase acting on aldehyde or oxo group of donor & prot-scriber: glyceraldehyde phosphate dehydrogenase 1 cytosolic & swissprot: Glyceraldehyde-3-phosphate dehydrogenase 2, cytosolic & original description: none	RN1G001280	-0.806425	0.00893565	0.0377994	-2.30511	0.00063616	0.0985587	0.159685	0.827498	0.88088	1.22112	1.31443	1.41899	3.54855	3.81821	3.3475	1.73142	0.119821	1.17434	0.101857	0.132329	0.149111	1.86419	2.46364	1.95148	3.21164	1.40525	1.08803	8.78974	1.41328
No Mercator4 annotation.other annotation available	not classified & prot-scriber: cystinosin homolog & swissprot: Cystinosin homolog & original description: none	RN1G001290	0.0333611	0.843791	0.903138	0.0123009	0.968212	1	0.358727	0.00137275	0.00568721	6.62793	4.55413	4.91225	7.61271	8.69482	7.34982	21.1371	12.2369	11.8144	11.976	11.2391	15.2267	26.6333	30.1823	29.3026	29.3866	39.2255	46.7668	41.8349	45.9844
No Mercator4 annotation.other annotation available	not classified & prot-scriber: cystinosin homolog & swissprot: Cystinosin homolog & original description: none	RN1G001310	-0.27787	0.22122	0.360479	0.129452	0.667602	0.840525	0.825541	5.54296e-05	0.000429934	4.87917	2.52698	2.05812	4.68521	5.12823	6.92122	7.02609	2.13874	2.96415	3.37881	2.99345	3.61744	5.25944	5.41848	5.32676	4.42834	12.2122	10.5147	10.0221	9.833
No Mercator4 annotation.other annotation available	not classified & prot-scriber: cystinosin homolog & swissprot: Cystinosin homolog & original description: none	RN1G001320	-0.0478815	0.771778	0.855942	-0.117893	0.675365	0.845338	-0.0149877	0.941038	0.961079	2.32613	1.48521	1.55133	2.71124	2.78057	2.78434	6.85454	3.46249	3.73149	3.1781	3.30392	4.11956	4.40506	4.26723	5.27792	4.92739	5.58681	3.3772	6.33693	6.70711
RNA biosynthesis.DNA-binding transcriptional regulation.helix-turn-helix DNA-binding domain.TRIHELIX family.transcription factor *(GT1)	TRIHELIX transcription factor *(GT1) & prot-scriber: myb 4 domain containing protein & swissprot: Trihelix transcription factor GT-1 & original description: none	RN1G001330	0.35112	0.0379464	0.103637	0.856838	0.0263278	0.207343	-0.0804077	0.45701	0.570073	9.76968	8.57562	5.6781	8.39304	10.319	9.33097	9.59169	4.24995	3.49346	9.29921	7.59936	8.75566	14.1405	10.764	11.1738	12.1681	14.5577	12.806	12.8921	13.2235
RNA biosynthesis.DNA-binding transcriptional regulation.helix-turn-helix DNA-binding domain.TRIHELIX family.transcription factor *(GT1)	TRIHELIX transcription factor *(GT1) & prot-scriber: myb 4 domain containing protein & swissprot: Trihelix transcription factor GT-1 & original description: none	RN1G001330	0.35112	0.0379464	0.103637	0.856838	0.0263278	0.207343	-0.0804077	0.45701	0.570073	9.76968	8.57562	5.6781	8.39304	10.319	9.33097	9.59169	4.24995	3.49346	9.29921	7.59936	8.75566	14.1405	10.764	11.1738	12.1681	14.5577	12.806	12.8921	13.2235
RNA biosynthesis.DNA-binding transcriptional regulation.helix-turn-helix DNA-binding domain.TRIHELIX family.transcription factor *(GT1)	TRIHELIX transcription factor *(GT1) & prot-scriber: myb 4 domain containing protein & swissprot: Trihelix transcription factor GT-1 & original description: none	RN1G001330	0.35112	0.0379464	0.103637	0.856838	0.0263278	0.207343	-0.0804077	0.45701	0.570073	9.76968	8.57562	5.6781	8.39304	10.319	9.33097	9.59169	4.24995	3.49346	9.29921	7.59936	8.75566	14.1405	10.764	11.1738	12.1681	14.5577	12.806	12.8921	13.2235
No Mercator4 annotation.other annotation available	not classified & prot-scriber: f box domain containing protein & swissprot: F-box/LRR-repeat protein At5g02910 & original description: none	RN1G001340	-0.941804	0.00343127	0.0202068	0.19241	0.727597	0.87708	-0.83337	0.00108011	0.00470358	0.151777	0.118847	0.096473	0.340928	0.38198	0.330748	0.01794	0.007414	0.003416	0.014604	0.00427	0.00886	1.75282	1.49142	1.43375	1.88962	0.899977	1.11744	1.22865	1.07128
No Mercator4 annotation.other annotation available	not classified & prot-scriber: f box domain containing protein & swissprot: F-box/LRR-repeat protein At5g02910 & original description: none	RN1G001390	0.0485858	0.805799	0.878206	0.0201935	0.936361	0.989674	0.235859	0.195217	0.298567	0.480886	0.461429	0.291788	0.58417	0.542849	0.65645	0.16258	0.058345	0.137989	0.079935	0.082896	0.108076	2.7027	1.99701	1.76078	2.58337	3.37753	3.2278	2.81889	3.01812
No Mercator4 annotation.other annotation available	not classified & prot-scriber: disease resistance protein rga & swissprot: Putative disease resistance protein RGA3 & original description: none	RN1G001400	0.120102	0.559952	0.692778	0.436685	0.383811	0.630695	-0.463303	0.000260557	0.00149853	0.15659	0.099095	0.10165	0.154602	0.165862	0.170411	0.071994	0.108175	0.059807	0.123606	0.100267	0.103867	5.99018	5.34917	6.4186	5.67625	5.3979	4.70439	5.57785	4.31805
No Mercator4 annotation.other annotation available	not classified & prot-scriber: f box domain containing protein & swissprot: F-box/LRR-repeat protein At5g02910 & original description: none	RN1G001410	-0.0459173	0.784419	0.864872	-0.289463	0.284428	0.543823	-0.202986	0.12766	0.214195	0.759329	0.601374	0.441972	0.74127	0.93378	1.11305	0.334656	0.068548	0.258728	0.137278	0.104783	0.131151	4.56378	4.46121	3.93722	4.51801	4.13372	4.74382	5.00596	3.94902
No Mercator4 annotation.other annotation available	not classified & prot-scriber: f box domain containing protein & swissprot: F-box/LRR-repeat protein At5g02910 & original description: none	RN1G001420	-0.105141	0.736003	0.829607	-0.598439	0.36725	0.616473	0.214515	0.311094	0.427848	0.18117	0.088557	0.077523	0.166142	0.175557	0.204203	0.047259	0.002302	0.055144	0.022548	0.010606	0.008252	2.6647	2.39903	1.69273	1.72176	3.22345	3.211	2.53142	2.56488
No Mercator4 annotation.other annotation available	not classified & prot-scriber: f box domain containing protein & swissprot: F-box/LRR-repeat protein At5g02910 & original description: none	RN1G001430	-0.0218649	0.936983	0.962444	-0.201963	0.576955	0.780063	-0.212065	0.628604	0.72241	0.264105	0.184369	0.266242	0.323038	0.371007	0.42243	0.086545	0.01954	0.077423	0.0516	0.027012	0.031525	0.46245	0.197682	0.378173	0.189939	0.276331	0.315351	0.396542	0.26666
Coenzyme metabolism.iron-sulfur cluster assembly machinery.cytosolic CIA system.assembly phase.scaffold protein *(NBP35)	scaffold protein NBP35 of cytosolic CIA system assembly phase & prot-scriber: cytosolic fe s cluter aembly factor nbp & swissprot: Cytosolic Fe-S cluster assembly factor NBP35 & original description: none	RN1G001450	1.22234	0.000149111	0.00305955	0.376812	0.220573	0.483272	0.298827	0.00290035	0.0103682	9.84248	9.25109	7.85633	6.31663	5.68063	5.40985	3.65873	2.19552	2.50783	2.3791	3.18495	3.46152	24.5345	24.2986	23.2653	23.3719	31.1377	31.4018	40.4578	35.2432
Protein homeostasis.ubiquitin-proteasome system.ubiquitin-fold protein conjugation.CULLIN-based E3 ubiquitin ligase activities.CUL1-based/SCF E3 ubiquitin ligase complexes.F-BOX substrate adaptor component activities.substrate adaptor *(RIFP1)	substrate adaptor *(RIFP1) of SCF E3 ubiquitin ligase complex & prot-scriber: f box domain containing protein & swissprot: F-box protein SKIP14 & original description: none	RN1G001460	0.873664	0.00169235	0.0129069	0.650505	0.0208557	0.193454	0.00776992	0.950252	0.967589	0.830428	0.697408	0.447732	0.43236	0.572534	0.601194	0.230114	0.133076	0.265206	0.272852	0.22817	0.277384	6.34454	8.77168	8.98758	8.38144	9.88933	9.31041	9.13429	10.0284
Protein homeostasis.ubiquitin-proteasome system.ubiquitin-fold protein conjugation.CULLIN-based E3 ubiquitin ligase activities.CUL1-based/SCF E3 ubiquitin ligase complexes.F-BOX substrate adaptor component activities.substrate adaptor *(RIFP1)	substrate adaptor *(RIFP1) of SCF E3 ubiquitin ligase complex & prot-scriber: f box domain containing protein & swissprot: F-box protein SKIP14 & original description: none	RN1G001460	0.873664	0.00169235	0.0129069	0.650505	0.0208557	0.193454	0.00776992	0.950252	0.967589	0.830428	0.697408	0.447732	0.43236	0.572534	0.601194	0.230114	0.133076	0.265206	0.272852	0.22817	0.277384	6.34454	8.77168	8.98758	8.38144	9.88933	9.31041	9.13429	10.0284
Carbohydrate metabolism.oxidative pentose phosphate pathway.oxidative phase.glucose-6-phosphate dehydrogenase	glucose-6-phosphate dehydrogenase & prot-scriber: glucose phosphate 1 dehydrogenase 2 & swissprot: Glucose-6-phosphate 1-dehydrogenase 6, cytoplasmic & original description: none	RN1G001470	-0.235844	0.104346	0.212824	0.332494	0.152014	0.405631	0.0537186	0.487393	0.598669	7.88916	5.94185	5.27852	9.97961	10.7403	13.1624	2.48062	1.47202	2.27612	2.23376	1.99993	2.12197	20.6033	21.9579	21.2254	24.2632	24.8198	26.1909	28.4911	27.7957
Carbohydrate metabolism.oxidative pentose phosphate pathway.oxidative phase.glucose-6-phosphate dehydrogenase	glucose-6-phosphate dehydrogenase & prot-scriber: glucose phosphate 1 dehydrogenase 2 & swissprot: Glucose-6-phosphate 1-dehydrogenase 6, cytoplasmic & original description: none	RN1G001470	-0.235844	0.104346	0.212824	0.332494	0.152014	0.405631	0.0537186	0.487393	0.598669	7.88916	5.94185	5.27852	9.97961	10.7403	13.1624	2.48062	1.47202	2.27612	2.23376	1.99993	2.12197	20.6033	21.9579	21.2254	24.2632	24.8198	26.1909	28.4911	27.7957
Enzyme classification.EC_1 oxidoreductases.EC_1-1 oxidoreductase acting on CH-OH group of donor	EC_1.1 oxidoreductase acting on CH-OH group of donor & prot-scriber: glucose phosphate 1 dehydrogenase 2 & swissprot: Glucose-6-phosphate 1-dehydrogenase 6, cytoplasmic & original description: none	RN1G001470	-0.235844	0.104346	0.212824	0.332494	0.152014	0.405631	0.0537186	0.487393	0.598669	7.88916	5.94185	5.27852	9.97961	10.7403	13.1624	2.48062	1.47202	2.27612	2.23376	1.99993	2.12197	20.6033	21.9579	21.2254	24.2632	24.8198	26.1909	28.4911	27.7957
Enzyme classification.EC_1 oxidoreductases.EC_1-1 oxidoreductase acting on CH-OH group of donor	EC_1.1 oxidoreductase acting on CH-OH group of donor & prot-scriber: glucose phosphate 1 dehydrogenase 2 & swissprot: Glucose-6-phosphate 1-dehydrogenase 6, cytoplasmic & original description: none	RN1G001470	-0.235844	0.104346	0.212824	0.332494	0.152014	0.405631	0.0537186	0.487393	0.598669	7.88916	5.94185	5.27852	9.97961	10.7403	13.1624	2.48062	1.47202	2.27612	2.23376	1.99993	2.12197	20.6033	21.9579	21.2254	24.2632	24.8198	26.1909	28.4911	27.7957
Protein homeostasis.ubiquitin-proteasome system.membrane-associated protein degradation.ER-associated protein degradation (ERAD).substrate extraction.substrate-to-CDC48 bridging factor *(PUX1)	substrate adapter component *(PUX1) of ER-associated protein degradation (ERAD) machinery & prot-scriber: plant ubx domain containing protein & swissprot: Plant UBX domain-containing protein 1 & original description: none	RN1G001480	0.251416	0.10282	0.21044	0.402368	0.225514	0.488295	0.254709	0.00755301	0.022451	11.7487	9.08666	6.43328	10.1546	12.4779	11.3004	8.51582	6.7321	6.49467	7.32524	8.80246	9.03168	54.8786	63.7514	52.7084	56.8529	72.1342	76.2972	86.9099	84.6517
Cytoskeleton organisation.microtubular network.microtubule Tubulin heterodimer formation.Augmin gamma-Tubulin Ring Complex recruiting complex.component *(AUG6)	component *(AUG6) of Augmin gamma-TuRC recruiting complex & prot-scriber: haus6 n domain containing protein & swissprot: AUGMIN subunit 6 & original description: none	RN1G001490	-0.551954	0.0587057	0.14221	0.543749	0.225553	0.488333	-0.336839	0.0229188	0.0550253	0.191822	0.191394	0.099005	0.249036	0.395567	0.417236	0.043045	0.014095	0.043546	0.054029	0.013372	0.040128	3.59336	4.41749	4.73456	5.13091	4.04633	3.42094	5.14343	4.05292
Cytoskeleton organisation.microtubular network.microtubule Tubulin heterodimer formation.Augmin gamma-Tubulin Ring Complex recruiting complex.component *(AUG6)	component *(AUG6) of Augmin gamma-TuRC recruiting complex & prot-scriber: haus6 n domain containing protein & swissprot: AUGMIN subunit 6 & original description: none	RN1G001490	-0.551954	0.0587057	0.14221	0.543749	0.225553	0.488333	-0.336839	0.0229188	0.0550253	0.191822	0.191394	0.099005	0.249036	0.395567	0.417236	0.043045	0.014095	0.043546	0.054029	0.013372	0.040128	3.59336	4.41749	4.73456	5.13091	4.04633	3.42094	5.14343	4.05292
Protein modification.dephosphorylation.protein serine/threonine phosphatase families.PPP Fe-Zn-dependent phosphatase families.PP2A-class phosphatase complexes.regulatory component B1		RN1G001500	-0.0376909	0.869132	0.919476	0.500923	0.0657333	0.28821	0.0154939	0.863316	0.906993	1.52256	0.993634	0.618426	1.08863	1.76024	1.88037	0.527702	0.291744	0.606582	0.579876	0.46535	0.534154	9.50835	10.9454	10.2286	11.7469	12.4716	11.7852	13.3804	12.7172
Protein modification.dephosphorylation.protein serine/threonine phosphatase families.PPP Fe-Zn-dependent phosphatase families.PP2A-class phosphatase complexes.regulatory component B1		RN1G001500	-0.0376909	0.869132	0.919476	0.500923	0.0657333	0.28821	0.0154939	0.863316	0.906993	1.52256	0.993634	0.618426	1.08863	1.76024	1.88037	0.527702	0.291744	0.606582	0.579876	0.46535	0.534154	9.50835	10.9454	10.2286	11.7469	12.4716	11.7852	13.3804	12.7172
No Mercator4 annotation.other annotation available	not classified & prot-scriber: abhydrolase 3 domain containing protein & swissprot: Probable carboxylesterase 11 & original description: none	RN1G001510	0.540816	0.0102952	0.04161	0.418843	0.158609	0.413145	0.209312	0.0181805	0.0457683	1.81461	1.95403	1.26187	1.50112	1.82559	1.90606	0.611712	0.428349	0.500353	0.574509	0.574866	0.595931	16.2231	15.6526	14.4	17.3665	21.6765	21.6606	21.6794	21.2458
Protein modification.lipidation.glycophosphatidylinositol (GPI) anchor addition.GPI anchor remodeling.GPI inositol deacylase *(PGAP1)	GPI inositol deacylase *(PGAP1) & prot-scriber: gpi inositol deacylase & swissprot: no annotation & original description: none	RN1G001520	-0.419922	0.0676588	0.156877	-0.359235	0.434818	0.675118	0.0751928	0.448846	0.562636	0.301907	0.161345	0.168219	0.357435	0.393337	0.50257	0.047871	0.006463	0.080402	0.024432	0.016753	0.02607	5.27392	4.20627	4.47755	5.16441	5.99902	5.69192	6.7454	5.22411
Protein modification.lipidation.glycophosphatidylinositol (GPI) anchor addition.GPI anchor remodeling.GPI inositol deacylase *(PGAP1)	GPI inositol deacylase *(PGAP1) & prot-scriber: gpi inositol deacylase & swissprot: no annotation & original description: none	RN1G001520	-0.419922	0.0676588	0.156877	-0.359235	0.434818	0.675118	0.0751928	0.448846	0.562636	0.301907	0.161345	0.168219	0.357435	0.393337	0.50257	0.047871	0.006463	0.080402	0.024432	0.016753	0.02607	5.27392	4.20627	4.47755	5.16441	5.99902	5.69192	6.7454	5.22411
No Mercator4 annotation.other annotation available	not classified & prot-scriber: ring type domain containing protein & swissprot: no annotation & original description: none	RN1G001530	1.9118	3.96958e-05	0.00159385	0.81246	0.0333408	0.224395	-2.90501	7.26218e-06	8.62667e-05	2.41228	3.20155	1.8168	0.940065	0.992694	1.0646	0.492824	0.352075	0.341955	0.634852	0.54496	0.626257	2.58739	1.10074	2.65372	1.41989	0.181672	0.315037	0.3219	0.378818
No Mercator4 annotation.other annotation available	not classified & prot-scriber: myb transcription factor & swissprot: Myb-related protein 315 & original description: none	RN1G001540	-4.01279	0.000615327	0.00697004	2.00765	0.344822	0.598879	-0.644493	0.135235	0.22424	0.12172	0.031165	0.006511	0.861483	0.883361	2.19867	0	0	0	0	0	0.002541	1.48014	1.53302	1.68768	2.11932	2.02223	1.58	1.14345	0.329653
No Mercator4 annotation.other annotation available	not classified & prot-scriber: gbbh like n domain containing protein & swissprot: no annotation & original description: none	RN1G001550	-0.488446	0.0145964	0.0530985	-0.482247	0.169274	0.426164	-0.413627	0.118003	0.200963	8.94854	7.52188	4.70835	14.2156	14.4318	15.2781	6.72324	0.873668	5.01195	2.09718	1.55326	2.28996	12.6222	15.3716	12.5127	9.21747	14.7067	8.60373	9.54764	10.8874
No Mercator4 annotation.other annotation available	not classified & prot-scriber: gbbh like n domain containing protein & swissprot: no annotation & original description: none	RN1G001550	-0.488446	0.0145964	0.0530985	-0.482247	0.169274	0.426164	-0.413627	0.118003	0.200963	8.94854	7.52188	4.70835	14.2156	14.4318	15.2781	6.72324	0.873668	5.01195	2.09718	1.55326	2.28996	12.6222	15.3716	12.5127	9.21747	14.7067	8.60373	9.54764	10.8874
Protein modification.glycosylation.O-linked glycosylation.serine/threonine O-linked glycosylation.serine alpha-1,3-galactosyltransferase *(SGT1)	serine alpha-1,3-galactosyltransferase *(SGT1) & prot-scriber: peptidyl serine alpha galactosyltransferase & swissprot: Peptidyl serine alpha-galactosyltransferase & original description: none	RN1G001560	0.676601	0.0059633	0.0288282	0.219683	0.388503	0.635029	0.699242	5.55937e-06	7.03816e-05	0.744988	0.593941	0.384127	0.498921	0.457624	0.638525	0.088901	0.034417	0.107416	0.082988	0.055848	0.057052	4.3975	3.8309	4.51736	4.67823	7.77868	7.11507	9.22143	9.14888
Cell wall organisation.cell wall proteins.hydroxyproline-rich glycoprotein activities.extensin activities.extensin glycosylation.serine alpha-1,3-galactosyltransferase *(SGT1)	serine alpha-1,3-galactosyltransferase *(SGT1) & prot-scriber: peptidyl serine alpha galactosyltransferase & swissprot: Peptidyl serine alpha-galactosyltransferase & original description: none	RN1G001560	0.676601	0.0059633	0.0288282	0.219683	0.388503	0.635029	0.699242	5.55937e-06	7.03816e-05	0.744988	0.593941	0.384127	0.498921	0.457624	0.638525	0.088901	0.034417	0.107416	0.082988	0.055848	0.057052	4.3975	3.8309	4.51736	4.67823	7.77868	7.11507	9.22143	9.14888
Cytoskeleton organisation.microtubular network.microtubule dynamics.microtubule-stabilizing factor *(WDL)	microtubule-stabilizing factor *(WDL) & prot-scriber: tpx domain containing protein & swissprot: Protein WVD2-like 7 & original description: none	RN1G001570	-2.98297	0.000487988	0.00602593	0.467394	0.516455	0.736791	-2.1639	3.62527e-10	6.28661e-08	0.085822	0.095351	0.011804	0.64631	0.869609	0.774459	0.005654	0.014136	0.028419	0.02463	0.017764	0.011518	10.015	7.14952	8.57325	6.76005	1.99901	2.1978	2.06557	2.24813
Cytoskeleton organisation.microtubular network.microtubule dynamics.microtubule-stabilizing factor *(WDL)	microtubule-stabilizing factor *(WDL) & prot-scriber: tpx domain containing protein & swissprot: Protein WVD2-like 7 & original description: none	RN1G001570	-2.98297	0.000487988	0.00602593	0.467394	0.516455	0.736791	-2.1639	3.62527e-10	6.28661e-08	0.085822	0.095351	0.011804	0.64631	0.869609	0.774459	0.005654	0.014136	0.028419	0.02463	0.017764	0.011518	10.015	7.14952	8.57325	6.76005	1.99901	2.1978	2.06557	2.24813
RNA biosynthesis.DNA-binding transcriptional regulation.beta-hairpin exposed by alpha/beta-scaffold structure.FRS/FRF transcription factor	FRS/FRF transcription factor & prot-scriber: protein far sequence & swissprot: Protein FAR1-RELATED SEQUENCE 5 & original description: none	RN1G001580	0.0936811	0.715714	0.814954	0.930208	0.0459856	0.250998	0.236329	0.0610491	0.120083	0.177049	0.091445	0.087329	0.135375	0.170898	0.184575	0.042794	0.023037	0.043465	0.092978	0.025274	0.047195	3.05832	2.70641	3.22078	3.45142	4.57009	3.62399	4.9159	4.1136
No Mercator4 annotation.other annotation available	not classified & prot-scriber: histone lysine n methyltrasferase trithorax protei & swissprot: no annotation & original description: none	RN1G001590	-0.345191	0.13589	0.255156	0.770435	0.428122	0.669869	-0.489744	0.000202489	0.00122325	6.67903	3.36181	4.45187	8.36545	8.40501	10.8139	7.16589	31.415	1.5997	32.6048	26.903	31.1383	44.2358	44.5096	36.5364	44.8241	40.1289	32.3244	32.4627	36.9437
No Mercator4 annotation.other annotation available	not classified & prot-scriber: cystinosin homolog & swissprot: Cystinosin homolog & original description: none	RN1G001600	0.519443	0.196433	0.331808	-2.42143	0.00240928	0.115928	-2.03345	6.11598e-07	1.2808e-05	0.361365	0.294678	0.166125	0.280204	0.380979	0.186615	0.177795	0.016192	0.267084	0.025062	0.01161	0.015802	8.96047	6.64094	8.3134	12.5827	2.76065	3.61335	2.32436	1.67494
No Mercator4 annotation.other annotation available	not classified & prot-scriber: cystinosin homolog & swissprot: Cystinosin homolog & original description: none	RN1G001600	0.519443	0.196433	0.331808	-2.42143	0.00240928	0.115928	-2.03345	6.11598e-07	1.2808e-05	0.361365	0.294678	0.166125	0.280204	0.380979	0.186615	0.177795	0.016192	0.267084	0.025062	0.01161	0.015802	8.96047	6.64094	8.3134	12.5827	2.76065	3.61335	2.32436	1.67494
No Mercator4 annotation.no other annotation available	not classified & prot-scriber: no annotation & swissprot: no annotation & original description: none	RN1G001620	0.185286	0.196866	0.332436	0.310788	0.21302	0.475043	-0.437512	0.306116	0.422621	382.629	326.71	232.436	344.18	450	447.527	172.251	114.108	223.312	208.212	124.412	176.65	60.7531	23.2857	52.8901	41.5498	19.2194	69.6322	26.5151	38.28
Cellular respiration.oxidative phosphorylation.ATP synthase complex.assembly.chaperone *(ATP12)	chaperone involved in ATP synthase assembly *(ATP12) & prot-scriber: atp synthase mitochondrial f1 complex assembly factor & swissprot: no annotation & original description: none	RN1G001630	0.062269	0.714649	0.814055	0.415517	0.136736	0.386144	0.220785	0.0418589	0.0891038	1.90747	2.04315	1.52272	2.21067	2.98362	2.80921	2.25437	0.924301	1.18867	1.34279	1.53931	1.68572	11.1245	12.2802	11.3813	10.9936	16.0662	15.9006	14.3895	16.2431
Cellular respiration.tricarboxylic acid cycle.succinate dehydrogenase complex.components.iron-sulphur component *(SDH2)	iron-sulphur component *(SDH2) of succinate dehydrogenase complex & prot-scriber: succinate dehydrogenase iron sulfur subunit 1 & swissprot: Succinate dehydrogenase [ubiquinone] iron-sulfur subunit 2, mitochondrial & original description: none	RN1G001650	0.150588	0.42413	0.571862	0.417007	0.318441	0.575102	0.310002	0.000965649	0.00430651	12.3302	12.7949	10.9449	16.9584	17.1544	15.345	38.8989	24.1655	18.1263	20.256	33.3932	39.8756	59.4675	66.2176	56.0787	61.2367	89.3344	83.7051	98.7609	82.3349
Lipid metabolism.fatty acid metabolism.endoplasmic reticulum-localized fatty acid elongase (FAE) system.fatty acid elongation complex.3-ketoacyl-CoA reductase *(KCR)	3-ketoacyl-CoA reductase *(KCR) & prot-scriber: very long chain 3 oxoacyl coa reductase protein & swissprot: Very-long-chain 3-oxoacyl-CoA reductase 1 & original description: none	RN1G001680	-0.842348	0.000679384	0.00740827	0.361104	0.0779948	0.308416	0.099396	0.181222	0.281806	1.84495	1.72537	1.13109	3.56177	4.081	5.03688	1.56174	0.601234	1.43828	1.08661	1.18677	1.16482	36.6284	35.7559	36.4576	38.254	47.4227	45.5058	49.1296	43.0264
Enzyme classification.EC_1 oxidoreductases.EC_1-1 oxidoreductase acting on CH-OH group of donor	EC_1.1 oxidoreductase acting on CH-OH group of donor & prot-scriber: very long chain 3 oxoacyl coa reductase protein & swissprot: Very-long-chain 3-oxoacyl-CoA reductase 1 & original description: none	RN1G001680	-0.842348	0.000679384	0.00740827	0.361104	0.0779948	0.308416	0.099396	0.181222	0.281806	1.84495	1.72537	1.13109	3.56177	4.081	5.03688	1.56174	0.601234	1.43828	1.08661	1.18677	1.16482	36.6284	35.7559	36.4576	38.254	47.4227	45.5058	49.1296	43.0264
No Mercator4 annotation.other annotation available	not classified & prot-scriber: long domain containing protein & swissprot: Uncharacterized membrane protein At3g27390 & original description: none	RN1G001690	0.865602	0.000286732	0.00449535	0.358201	0.105415	0.34737	0.205401	0.0311966	0.0706672	2.78033	2.69891	2.15047	1.88198	2.21076	2.27324	0.464593	0.279196	0.618637	0.458773	0.459296	0.444013	11.3418	9.85351	11.7198	11.6889	15.9556	13.9538	15.3506	15.1277
No Mercator4 annotation.other annotation available	not classified & prot-scriber: long domain containing protein & swissprot: Uncharacterized membrane protein At3g27390 & original description: none	RN1G001690	0.865602	0.000286732	0.00449535	0.358201	0.105415	0.34737	0.205401	0.0311966	0.0706672	2.78033	2.69891	2.15047	1.88198	2.21076	2.27324	0.464593	0.279196	0.618637	0.458773	0.459296	0.444013	11.3418	9.85351	11.7198	11.6889	15.9556	13.9538	15.3506	15.1277
Photosynthesis.photophosphorylation.photosystem II.assembly.psbJ/psbN-translation activator *(LPE1)	psbJ/psbN-translation activator *(LPE1) & prot-scriber: ppr long domain containing protein & swissprot: Protein LOW PHOTOSYNTHETIC EFFICIENCY 1, chloroplastic & original description: none	RN1G001700	-1.20121	0.012704	0.0482557	-0.920361	0.19815	0.458367	-0.378676	0.00156375	0.00632337	0.02333	0.010997	0.014294	0.049691	0.058442	0.058486	0.172924	0.007114	0.286366	0.038347	0.049169	0.062166	10.3887	9.52181	8.76381	10.3529	9.64092	7.45908	8.60572	9.48866
No Mercator4 annotation.other annotation available	not classified & prot-scriber: cct domain containing protein & swissprot: Zinc finger protein CONSTANS-LIKE 16 & original description: none	RN1G001720	0.80955	0.0818436	0.178476	-1.2268	0.0628732	0.282727	-0.433395	0.000280543	0.00158947	1.40713	1.01041	0.750502	1.09949	1.11726	0.419035	0.730585	0.069689	0.969858	0.101327	0.120421	0.260617	31.2241	36.4505	29.5726	35.0395	29.0201	26.7362	27.688	31.4151
Cell wall organisation.pectin.modification and degradation.pectate lyase	pectate lyase & prot-scriber: pectate lyase & swissprot: Pectate lyase & original description: none	RN1G001740	-2.1237	0.00204282	0.0145305	-0.595673	0.687187	0.852299	-1.13743	0.0106644	0.0296995	0.449512	0.208115	0.071143	1.20826	1.30295	2.02712	0	0	0.030925	0.002199	0.006939	0	1.07589	1.40859	1.18572	0.715859	0.876333	0.235362	0.802187	0.434457
Enzyme classification.EC_4 lyases.EC_4-2 carbon-oxygen lyase	EC_4.2 carbon-oxygen lyase & prot-scriber: pectate lyase & swissprot: Pectate lyase & original description: none	RN1G001740	-2.1237	0.00204282	0.0145305	-0.595673	0.687187	0.852299	-1.13743	0.0106644	0.0296995	0.449512	0.208115	0.071143	1.20826	1.30295	2.02712	0	0	0.030925	0.002199	0.006939	0	1.07589	1.40859	1.18572	0.715859	0.876333	0.235362	0.802187	0.434457
Protein modification.targeting peptide maturation.mitochondrion.preprotein processing peptidase *(ATP23)	preprotein processing peptidase *(ATP23) & prot-scriber: mitochondrial inner membrane protease atp & swissprot: Mitochondrial inner membrane protease ATP23 & original description: none	RN1G001780	-0.182553	0.249187	0.392432	-0.357965	0.215311	0.477045	-0.014976	0.924852	0.94934	6.19365	5.56932	4.07779	8.29403	8.05101	10.6984	3.10979	0.547335	2.62637	1.28986	0.873797	1.14195	15.0302	16.955	13.7974	11.2465	14.5927	18.6307	15.8624	17.2805
Protein modification.targeting peptide maturation.mitochondrion.preprotein processing peptidase *(ATP23)	preprotein processing peptidase *(ATP23) & prot-scriber: mitochondrial inner membrane protease atp & swissprot: Mitochondrial inner membrane protease ATP23 & original description: none	RN1G001780	-0.182553	0.249187	0.392432	-0.357965	0.215311	0.477045	-0.014976	0.924852	0.94934	6.19365	5.56932	4.07779	8.29403	8.05101	10.6984	3.10979	0.547335	2.62637	1.28986	0.873797	1.14195	15.0302	16.955	13.7974	11.2465	14.5927	18.6307	15.8624	17.2805
Enzyme classification.EC_1 oxidoreductases.EC_1-1 oxidoreductase acting on CH-OH group of donor	EC_1.1 oxidoreductase acting on CH-OH group of donor & prot-scriber: glycerol phosphate dehydrogenase [nad + ] 1 & swissprot: Glycerol-3-phosphate dehydrogenase [NAD(+)] & original description: none	RN1G001790	-2.51157	0.00299133	0.0185813	-0.185363	0.731076	0.879451	-0.300764	0.0264675	0.0618033	0.098624	0.128139	0.07273	1.44417	0.668153	0.395633	0.069673	0.021994	0.102142	0.027541	0.04662	0.044158	6.52455	7.25148	8.27001	8.05521	6.42855	7.66445	7.59256	7.02891
Protein modification.lipidation.protein de-S-acylation.protein de-S-acylation enzyme *(ABAPT)	protein de-S-acylation enzyme *(ABAPT) & prot-scriber: alpha beta hydrolase domain containing protein 17c & swissprot: no annotation & original description: none	RN1G001800	1.26594	2.57209e-05	0.00130186	1.20634	0.0172717	0.183342	0.419828	0.00578704	0.0180817	4.27632	3.52544	2.38246	1.97709	2.17271	2.12773	1.27844	0.626927	0.341801	1.2701	1.81833	1.25717	7.18333	11.1493	10.2819	11.0992	15.1279	14.9355	18.0395	14.4008
No Mercator4 annotation.other annotation available	not classified & prot-scriber: duf 1713 domain containing protein & swissprot: no annotation & original description: none	RN1G001810	0.129067	0.440043	0.587115	0.10258	0.624382	0.811005	0.299731	0.0533729	0.108099	18.854	15.1274	12.3724	19.6803	25.0271	18.637	20.1328	7.36054	16.8959	9.47965	12.7093	13.1287	14.4571	14.6023	16.6502	15.3871	24.1931	19.2062	24.785	20.3205
No Mercator4 annotation.other annotation available	not classified & prot-scriber: duf 1713 domain containing protein & swissprot: no annotation & original description: none	RN1G001810	0.129067	0.440043	0.587115	0.10258	0.624382	0.811005	0.299731	0.0533729	0.108099	18.854	15.1274	12.3724	19.6803	25.0271	18.637	20.1328	7.36054	16.8959	9.47965	12.7093	13.1287	14.4571	14.6023	16.6502	15.3871	24.1931	19.2062	24.785	20.3205
Plant organogenesis.vascular system formation.phloem differentiation.sieve element formation.phloem filament.regulatory protein *(SEOR1/2/3)	regulatory protein *(SEOR1/2/3) involved in phloem development & prot-scriber: protein sieve element occlusion b & swissprot: Protein SIEVE ELEMENT OCCLUSION B & original description: none	RN1G001840	-0.841899	0.13513	0.254225	-2.23528	0.0739529	0.301588	-1.86312	6.66889e-10	9.17188e-08	0.652467	1.17908	0.25458	2.0265	2.23421	1.21564	0.006651	0	0.002985	0.00092	0	0	5.73179	7.10053	5.62198	8.4419	1.98617	2.41136	2.1248	2.12477
Plant organogenesis.vascular system formation.phloem differentiation.sieve element formation.phloem filament.regulatory protein *(SEOR1/2/3)	regulatory protein *(SEOR1/2/3) involved in phloem development & prot-scriber: protein sieve element occlusion b & swissprot: Protein SIEVE ELEMENT OCCLUSION B & original description: none	RN1G001870	-0.862517	0.108317	0.218591	-1.56431	0.168739	0.425649	-1.64819	2.19073e-05	0.000207655	1.28925	2.2177	0.543672	3.9197	4.4694	2.39332	0.011466	0	0.009014	0.003239	0	0	5.19928	7.77403	6.30357	10.6505	2.70373	2.37758	3.6893	2.43645
Plant organogenesis.vascular system formation.phloem differentiation.sieve element formation.phloem filament.regulatory protein *(SEOR1/2/3)	regulatory protein *(SEOR1/2/3) involved in phloem development & prot-scriber: protein sieve element occlusion b & swissprot: Protein SIEVE ELEMENT OCCLUSION B & original description: none	RN1G001870	-0.862517	0.108317	0.218591	-1.56431	0.168739	0.425649	-1.64819	2.19073e-05	0.000207655	1.28925	2.2177	0.543672	3.9197	4.4694	2.39332	0.011466	0	0.009014	0.003239	0	0	5.19928	7.77403	6.30357	10.6505	2.70373	2.37758	3.6893	2.43645
Plant organogenesis.vascular system formation.phloem differentiation.sieve element formation.phloem filament.regulatory protein *(SEOR1/2/3)	regulatory protein *(SEOR1/2/3) involved in phloem development & prot-scriber: protein sieve element occlusion b & swissprot: Protein SIEVE ELEMENT OCCLUSION B & original description: none	RN1G001890	-1.04015	0.0697223	0.160221	-2.56167	0.0652182	0.287648	-2.3204	8.80415e-08	3.0372e-06	0.19371	0.360045	0.092099	0.754079	0.800535	0.412044	0.002353	0	0.000924	0.000214	0	0	1.23959	2.78595	1.99436	2.18454	0.562835	0.410074	0.541461	0.410787
Plant organogenesis.vascular system formation.phloem differentiation.sieve element formation.phloem filament.regulatory protein *(SEOR1/2/3)	regulatory protein *(SEOR1/2/3) involved in phloem development & prot-scriber: protein sieve element occlusion b & swissprot: Protein SIEVE ELEMENT OCCLUSION B & original description: none	RN1G001900	-1.11643	0.0204596	0.0666372	-0.573328	0.585584	0.785995	-0.984003	0.000356993	0.00193459	0.433028	0.675023	0.23071	1.61908	1.62523	1.0503	0.003132	0	0.001093	0.001516	0	0	1.31713	1.54961	1.25271	1.74822	0.890583	0.551352	1.07377	0.966003
Plant organogenesis.vascular system formation.phloem differentiation.sieve element formation.phloem filament.regulatory protein *(SEOR1/2/3)	regulatory protein *(SEOR1/2/3) involved in phloem development & prot-scriber: protein sieve element occlusion b & swissprot: Protein SIEVE ELEMENT OCCLUSION B & original description: none	RN1G001910	-1.11786	0.0273373	0.0821046	-3.97904	0.0229119	0.198326	-1.73757	4.45104e-07	1.00638e-05	0.192601	0.275968	0.087169	0.696639	0.673683	0.404327	0.001518	0	0.000954	0	0	0	1.16085	1.47418	1.50572	1.98866	0.535575	0.508773	0.624816	0.481816
Plant organogenesis.vascular system formation.phloem differentiation.sieve element formation.phloem filament.regulatory protein *(SEOR1/2/3)	regulatory protein *(SEOR1/2/3) involved in phloem development & prot-scriber: protein sieve element occlusion b & swissprot: Protein SIEVE ELEMENT OCCLUSION B & original description: none	RN1G001940	-0.973519	0.068092	0.15765	-1.19624	0.19583	0.455941	-1.55136	0.000100134	0.000697314	0.651198	1.12966	0.296798	2.21964	2.42192	1.36046	0.006393	0	0.007399	0.00171	0.00044	0.001371	17.5587	25.6043	19.3303	35.6521	11.0901	8.89319	9.99591	9.19868
Plant organogenesis.vascular system formation.phloem differentiation.sieve element formation.phloem filament.regulatory protein *(SEOR1/2/3)	regulatory protein *(SEOR1/2/3) involved in phloem development & prot-scriber: protein sieve element occlusion b & swissprot: Protein SIEVE ELEMENT OCCLUSION B & original description: none	RN1G001950	-1.33908	0.0920493	0.19389	0	1	1	-1.3546	5.17699e-08	2.12574e-06	0.106654	0.125141	0.018841	0.34674	0.457357	0.11295	0	0	0	0	0	0	8.10321	12.1415	9.46581	12.5641	5.37637	4.42785	4.8732	4.69881
RNA biosynthesis.DNA-binding transcriptional regulation.zinc-coordinating DNA-binding domain.Cys4-GATA-related domain.A/B-GATA-type transcription factor	A/B-GATA-type transcription factor & prot-scriber: net domain containing protein & swissprot: no annotation & original description: none	RN1G001970	0.0425161	0.822836	0.889741	0.289539	0.488238	0.716844	0.507666	0.00541368	0.0171357	0.633852	0.64086	0.393681	0.678185	0.852528	0.907475	0.25956	0.030131	0.180944	0.184658	0.09372	0.097223	2.12012	2.2195	1.95329	1.95736	3.6979	3.29854	3.79237	3.00867
RNA biosynthesis.DNA-binding transcriptional regulation.zinc-coordinating DNA-binding domain.Cys4-GATA-related domain.A/B-GATA-type transcription factor	A/B-GATA-type transcription factor & prot-scriber: net domain containing protein & swissprot: no annotation & original description: none	RN1G001970	0.0425161	0.822836	0.889741	0.289539	0.488238	0.716844	0.507666	0.00541368	0.0171357	0.633852	0.64086	0.393681	0.678185	0.852528	0.907475	0.25956	0.030131	0.180944	0.184658	0.09372	0.097223	2.12012	2.2195	1.95329	1.95736	3.6979	3.29854	3.79237	3.00867
RNA biosynthesis.DNA-binding transcriptional regulation.zinc-coordinating DNA-binding domain.Cys4-GATA-related domain.A/B-GATA-type transcription factor	A/B-GATA-type transcription factor & prot-scriber: net domain containing protein & swissprot: no annotation & original description: none	RN1G001970	0.0425161	0.822836	0.889741	0.289539	0.488238	0.716844	0.507666	0.00541368	0.0171357	0.633852	0.64086	0.393681	0.678185	0.852528	0.907475	0.25956	0.030131	0.180944	0.184658	0.09372	0.097223	2.12012	2.2195	1.95329	1.95736	3.6979	3.29854	3.79237	3.00867
RNA biosynthesis.DNA-binding transcriptional regulation.zinc-coordinating DNA-binding domain.Cys4-GATA-related domain.A/B-GATA-type transcription factor	A/B-GATA-type transcription factor & prot-scriber: net domain containing protein & swissprot: no annotation & original description: none	RN1G001970	0.0425161	0.822836	0.889741	0.289539	0.488238	0.716844	0.507666	0.00541368	0.0171357	0.633852	0.64086	0.393681	0.678185	0.852528	0.907475	0.25956	0.030131	0.180944	0.184658	0.09372	0.097223	2.12012	2.2195	1.95329	1.95736	3.6979	3.29854	3.79237	3.00867
RNA processing.organelle RNA processing machinery.RNA homeostasis.plastidial mRNA stabilisation.ribonucleoprotein *(CP31)	plastidial ribonucleoprotein *(CP31) & prot-scriber: rna binding protein chloroplastic & swissprot: 31 kDa ribonucleoprotein, chloroplastic & original description: none	RN1G001980	0.0297635	0.872554	0.921555	-1.06645	0.0420216	0.242667	-0.571953	1.73077e-06	2.878e-05	2.38648	2.51534	1.77468	3.40787	3.45232	2.97835	28.7627	2.21156	25.3939	4.05879	6.15602	6.54744	466.039	475.641	460.495	463.999	379.412	365.916	353.388	374.04
Vesicle trafficking.vesicle tethering.RAB-GTPase activities.B-class RAB GTPase	B-class RAB GTPase & prot-scriber: ras protein rab 2a & swissprot: Ras-related protein RABB1b & original description: none	RN1G002010	-0.321536	0.076782	0.171074	0.34768	0.214776	0.476779	-0.220808	0.0287147	0.0659373	3.78803	2.43481	1.78204	4.30146	5.15455	5.22857	5.24167	3.06164	3.69976	3.6772	4.43542	4.47456	27.3517	31.9141	33.5732	31.2624	29.6851	30.436	32.8947	32.1927
Plant reproduction.gametogenesis.female gametophyt.regulatory protein *(ESF2)	regulatory protein *(ESF2) involved in female gametophyt biogenesis & prot-scriber: pre rrna processing protein esf & swissprot: no annotation & original description: none	RN1G002020	0.41503	0.0352781	0.0981655	-0.288905	0.271244	0.531557	0.368467	0.00674616	0.0204597	6.09584	5.59054	4.46796	6.03999	6.78085	5.39216	3.22458	0.621086	2.83947	1.37098	1.12783	1.20391	10.7084	10.6808	8.95341	9.81761	14.4317	17.0084	13.9534	15.4005
Plant reproduction.gametogenesis.female gametophyt.regulatory protein *(ESF2)	regulatory protein *(ESF2) involved in female gametophyt biogenesis & prot-scriber: pre rrna processing protein esf & swissprot: no annotation & original description: none	RN1G002020	0.41503	0.0352781	0.0981655	-0.288905	0.271244	0.531557	0.368467	0.00674616	0.0204597	6.09584	5.59054	4.46796	6.03999	6.78085	5.39216	3.22458	0.621086	2.83947	1.37098	1.12783	1.20391	10.7084	10.6808	8.95341	9.81761	14.4317	17.0084	13.9534	15.4005
Plant reproduction.gametogenesis.female gametophyt.regulatory protein *(ESF2)	regulatory protein *(ESF2) involved in female gametophyt biogenesis & prot-scriber: pre rrna processing protein esf & swissprot: no annotation & original description: none	RN1G002020	0.41503	0.0352781	0.0981655	-0.288905	0.271244	0.531557	0.368467	0.00674616	0.0204597	6.09584	5.59054	4.46796	6.03999	6.78085	5.39216	3.22458	0.621086	2.83947	1.37098	1.12783	1.20391	10.7084	10.6808	8.95341	9.81761	14.4317	17.0084	13.9534	15.4005
No Mercator4 annotation.other annotation available	not classified & prot-scriber: pentatricopeptide repeat containing protein mitochondrial & swissprot: Pentatricopeptide repeat-containing protein At4g35850, mitochondrial & original description: none	RN1G002030	-0.533065	0.016712	0.0581669	-2.08833	0.000299752	0.0890302	0.110901	0.239494	0.34947	1.58256	1.171	0.695434	2.09415	2.47821	2.76071	0.630716	0.066198	0.477465	0.048126	0.054346	0.076383	20.1412	16.0729	18.8633	18.4442	22.9299	24.2997	21.8426	24.0313
No Mercator4 annotation.other annotation available	not classified & prot-scriber: pentatricopeptide repeat superfamily protein & swissprot: no annotation & original description: none	RN1G002040	-3.92547	0.000467957	0.00590055	-0.493297	0.370566	0.618886	0.195538	0.185886	0.287374	0.074713	0.012298	0	0.531395	0.871424	0.862449	9.88357	1.48118	15.3884	2.57016	5.47979	4.01084	31.5482	36.1223	39.7009	37.2299	44.4915	58.438	41.2844	49.9407
Protein homeostasis.ubiquitin-proteasome system.ubiquitin-fold protein conjugation.UBQ conjugation (ubiquitylation).polyubiquitination system.E3 ubiquitin ligase *(RGLG)	E3 ubiquitin ligase *(RGLG) & prot-scriber: ring type e3 ubiquitin transferase & swissprot: E3 ubiquitin-protein ligase RGLG2 & original description: none	RN1G002060	0.115707	0.707144	0.808174	0.492512	0.335682	0.590964	0.299246	0.00214478	0.00813592	2.30309	1.0718	2.04425	1.97487	2.59043	3.14467	1.83457	2.06456	1.0741	2.27676	2.50028	2.0142	22.6582	22.1472	21.8785	22.853	33.6362	35.0748	30.5842	29.8709
Protein homeostasis.ubiquitin-proteasome system.ubiquitin-fold protein conjugation.UBQ conjugation (ubiquitylation).polyubiquitination system.E3 ubiquitin ligase *(RGLG)	E3 ubiquitin ligase *(RGLG) & prot-scriber: ring type e3 ubiquitin transferase & swissprot: E3 ubiquitin-protein ligase RGLG2 & original description: none	RN1G002060	0.115707	0.707144	0.808174	0.492512	0.335682	0.590964	0.299246	0.00214478	0.00813592	2.30309	1.0718	2.04425	1.97487	2.59043	3.14467	1.83457	2.06456	1.0741	2.27676	2.50028	2.0142	22.6582	22.1472	21.8785	22.853	33.6362	35.0748	30.5842	29.8709
Protein homeostasis.ubiquitin-proteasome system.ubiquitin-fold protein conjugation.RING E3 ubiquitin ligase activities.RING-HC-class.E3 ubiquitin ligase *(RGLG)	E3 ubiquitin ligase *(RGLG) & prot-scriber: ring type e3 ubiquitin transferase & swissprot: E3 ubiquitin-protein ligase RGLG2 & original description: none	RN1G002060	0.115707	0.707144	0.808174	0.492512	0.335682	0.590964	0.299246	0.00214478	0.00813592	2.30309	1.0718	2.04425	1.97487	2.59043	3.14467	1.83457	2.06456	1.0741	2.27676	2.50028	2.0142	22.6582	22.1472	21.8785	22.853	33.6362	35.0748	30.5842	29.8709
Protein homeostasis.ubiquitin-proteasome system.ubiquitin-fold protein conjugation.RING E3 ubiquitin ligase activities.RING-HC-class.E3 ubiquitin ligase *(RGLG)	E3 ubiquitin ligase *(RGLG) & prot-scriber: ring type e3 ubiquitin transferase & swissprot: E3 ubiquitin-protein ligase RGLG2 & original description: none	RN1G002060	0.115707	0.707144	0.808174	0.492512	0.335682	0.590964	0.299246	0.00214478	0.00813592	2.30309	1.0718	2.04425	1.97487	2.59043	3.14467	1.83457	2.06456	1.0741	2.27676	2.50028	2.0142	22.6582	22.1472	21.8785	22.853	33.6362	35.0748	30.5842	29.8709
Vesicle trafficking.anterograde trafficking.Coat protein II (COPII) coatomer machinery.coat protein complex.Sec23/24 cargo adaptor subcomplex.component *(Sec24)	component *(Sec24) of Sec23/24 cargo adaptor subcomplex & prot-scriber: protein transport sec cef & swissprot: Protein transport protein SEC24 C & original description: none	RN1G002070	-0.0763941	0.728629	0.823975	0.69484	0.0355554	0.228579	-0.0822213	0.328742	0.445426	0.556988	0.641756	0.634834	0.865584	1.01859	1.13642	0.221405	0.150641	0.179107	0.266649	0.237604	0.248747	19.3697	17.1569	16.7496	20.0989	19.5202	18.861	24.0324	19.0623
Vesicle trafficking.anterograde trafficking.Coat protein II (COPII) coatomer machinery.coat protein complex.Sec23/24 cargo adaptor subcomplex.component *(Sec24)	component *(Sec24) of Sec23/24 cargo adaptor subcomplex & prot-scriber: protein transport sec cef & swissprot: Protein transport protein SEC24 C & original description: none	RN1G002070	-0.0763941	0.728629	0.823975	0.69484	0.0355554	0.228579	-0.0822213	0.328742	0.445426	0.556988	0.641756	0.634834	0.865584	1.01859	1.13642	0.221405	0.150641	0.179107	0.266649	0.237604	0.248747	19.3697	17.1569	16.7496	20.0989	19.5202	18.861	24.0324	19.0623
No Mercator4 annotation.other annotation available	not classified & prot-scriber: methyltransferase & swissprot: Probable methyltransferase PMT9 & original description: none	RN1G002080	-0.874575	0.0035202	0.0205691	-0.257534	0.594854	0.792169	0.269228	0.0408261	0.0874034	0.243536	0.213093	0.168793	0.413353	0.634149	0.694456	0.238392	0.017045	0.202927	0.074208	0.076056	0.090097	4.687	4.78911	5.1697	6.31465	7.07442	7.8304	6.70212	7.96234
No Mercator4 annotation.other annotation available	not classified & prot-scriber: methyltransferase & swissprot: Probable methyltransferase PMT9 & original description: none	RN1G002080	-0.874575	0.0035202	0.0205691	-0.257534	0.594854	0.792169	0.269228	0.0408261	0.0874034	0.243536	0.213093	0.168793	0.413353	0.634149	0.694456	0.238392	0.017045	0.202927	0.074208	0.076056	0.090097	4.687	4.78911	5.1697	6.31465	7.07442	7.8304	6.70212	7.96234
No Mercator4 annotation.other annotation available	not classified & prot-scriber: n domain containing protein & swissprot: no annotation & original description: none	RN1G002090	-0.430395	0.0990911	0.204494	0.262588	0.377587	0.625185	-0.15834	0.15747	0.252697	1.06606	0.877025	0.441289	1.67193	1.42837	1.57729	0.307241	0.082356	0.329634	0.252117	0.158123	0.193767	9.34703	10.1322	8.46305	8.86846	10.2171	9.77229	8.997	9.69283
RNA biosynthesis.RNA polymerase II-dependent transcription.transcription co-activation.SAGA histone acetyltransferase complex.HAT histone acetyltransferase module.component *(SGF29)	component *(SGF29) of SAGA transcription co-activator complex & prot-scriber: sgf c terminal domain ontaining protein & swissprot: SAGA-associated factor 29 homolog A & original description: none	RN1G002100	-0.391423	0.090957	0.19226	0.508056	0.105691	0.3475	-0.190137	0.152565	0.246475	1.36227	1.26069	1.38134	2.58901	2.74359	2.74635	0.942333	0.473927	0.533276	0.736576	0.752444	0.767873	13.9778	14.1575	14.7001	11.9249	13.4009	16.0758	14.896	12.0986
Protein biosynthesis.organellar translation machinery.translation elongation.elongation factor *(EF-Tu)	translation elongation factor *(EF-Tu) & prot-scriber: elongation factor tu chloroplastic & swissprot: Elongation factor Tu, chloroplastic & original description: none	RN1G002110	-0.191707	0.404718	0.553695	-0.0487147	0.874928	0.958688	0.101996	0.753498	0.824894	0.352375	0.296272	0.177272	0.450912	0.505412	0.437706	0.096036	0.053238	0.073584	0.062073	0.049064	0.064418	0.770772	1.19943	0.469391	0.55015	0.969996	0.783619	0.955569	1.06405
Enzyme classification.EC_3 hydrolases.EC_3-1 hydrolase acting on ester bond	EC_3.1 hydrolase acting on ester bond & prot-scriber: gdsl esterase lipase & swissprot: GDSL esterase/lipase At5g14450 & original description: none	RN1G002130	-1.80281	8.60751e-05	0.00229194	-1.00705	0.283703	0.543299	0.130053	0.331415	0.448148	0.36042	0.473869	0.238434	1.5995	2.0761	2.00225	0.020394	0	0.005125	0.004146	0	0.004985	4.8525	5.38436	4.77126	4.50092	5.79214	6.01392	6.84148	6.47394
No Mercator4 annotation.other annotation available	not classified & prot-scriber: quality protein surfeit locus & swissprot: no annotation & original description: none	RN1G002140	0.466336	0.0164834	0.0576657	-0.0972216	0.612707	0.804096	0.275804	0.0204914	0.0503418	6.80285	6.82524	4.54111	5.84413	7.41268	6.53282	2.62816	0.786898	2.48658	1.40728	1.16261	1.37913	11.8096	12.2092	10.8996	10.8039	15.1632	15.9872	17.0939	16.8207
No Mercator4 annotation.other annotation available	not classified & prot-scriber: quality protein surfeit locus & swissprot: no annotation & original description: none	RN1G002140	0.466336	0.0164834	0.0576657	-0.0972216	0.612707	0.804096	0.275804	0.0204914	0.0503418	6.80285	6.82524	4.54111	5.84413	7.41268	6.53282	2.62816	0.786898	2.48658	1.40728	1.16261	1.37913	11.8096	12.2092	10.8996	10.8039	15.1632	15.9872	17.0939	16.8207
No Mercator4 annotation.no other annotation available	not classified & prot-scriber: no annotation & swissprot: no annotation & original description: none	RN1G002150	0.309663	0.0477266	0.122433	0.511881	0.157711	0.412071	0.506786	0.297916	0.413501	351.66	308.615	257.883	360.769	371.354	384.869	72.7922	72.3936	66.1374	103.388	80.5491	90.5245	6.30887	13.9916	23.307	49.5471	47.3159	33.4151	29.7467	42.2976
Lipid metabolism.fatty acid metabolism.endoplasmic reticulum-localized fatty acid elongase (FAE) system.fatty acid elongation complex.condensing enzyme activities.3-ketoacyl-CoA synthase *(KCS)	3-ketoacyl-CoA synthase *(KCS) & prot-scriber: 3 ketoacyl coa synthase & swissprot: 3-ketoacyl-CoA synthase 1 & original description: none	RN1G002190	-0.219468	0.494988	0.636089	0.776739	0.0815537	0.313772	1.06687	0.00235718	0.00877201	0.437174	0.315657	0.159944	0.396902	0.407495	0.756973	0.019354	0.014663	0.020267	0.026933	0.028857	0.020809	1.84138	1.77041	0.910977	2.40595	2.9395	3.28684	6.08144	4.71086
Protein modification.phosphorylation.CAMK protein kinase families.SnRK3 SNF1-related protein kinase	SnRK3 SNF1-related protein kinase & prot-scriber: cbl interacting serine threonine protein kinase & swissprot: CBL-interacting serine/threonine-protein kinase 9 & original description: none	RN1G002200	1.34593	0.000178345	0.00340225	1.06999	0.0291772	0.215448	-0.246463	0.00314987	0.0110467	2.10375	2.13262	1.75895	1.22142	0.960501	1.40831	2.89686	2.44487	1.32175	4.26875	4.30403	4.42429	76.4304	76.5623	80.5907	82.4154	81.521	77.7311	79.6164	73.8507
Multi-process regulation.calcium-dependent signalling.CBL-CIPK calcium sensor and kinase pathways.CBL-dependent protein kinase *(CIPK)	CBL-dependent protein kinase *(CIPK) & prot-scriber: cbl interacting serine threonine protein kinase & swissprot: CBL-interacting serine/threonine-protein kinase 9 & original description: none	RN1G002200	1.34593	0.000178345	0.00340225	1.06999	0.0291772	0.215448	-0.246463	0.00314987	0.0110467	2.10375	2.13262	1.75895	1.22142	0.960501	1.40831	2.89686	2.44487	1.32175	4.26875	4.30403	4.42429	76.4304	76.5623	80.5907	82.4154	81.521	77.7311	79.6164	73.8507
Enzyme classification.EC_2 transferases.EC_2-7 transferase transferring phosphorus-containing group	EC_2.7 transferase transferring phosphorus-containing group & prot-scriber: cbl interacting serine threonine protein kinase & swissprot: CBL-interacting serine/threonine-protein kinase 9 & original description: none	RN1G002200	1.34593	0.000178345	0.00340225	1.06999	0.0291772	0.215448	-0.246463	0.00314987	0.0110467	2.10375	2.13262	1.75895	1.22142	0.960501	1.40831	2.89686	2.44487	1.32175	4.26875	4.30403	4.42429	76.4304	76.5623	80.5907	82.4154	81.521	77.7311	79.6164	73.8507
Protein modification.lipidation.protein S-acylation.group-B protein S-acyltransferase activities.protein S-acyltransferase *(PAT12-14)	protein S-acyltransferase *(PAT12-14) & prot-scriber: s acyltranferae & swissprot: Probable protein S-acyltransferase 12 & original description: none	RN1G002220	-0.854116	0.013003	0.0489691	0.273866	0.509307	0.7313	-0.723213	0.0141535	0.037349	0.224727	0.142556	0.150726	0.45109	0.386541	0.563517	0.064277	0.01588	0.055602	0.044638	0.018293	0.055034	1.80679	2.7791	3.24755	4.48386	2.43845	1.79732	1.98624	2.48971
Chromatin organisation.nucleosome remodeling.SWI/SNF chromatin remodeling complexes.BRM-associated complex.SMARCL component *(AN3)	SMARCL component *(AN3) of SWI/SNF chromatin remodeling complex & prot-scriber: ssxt domain containing protein & swissprot: GRF1-interacting factor 3 & original description: none	RN1G002230	0.229891	0.246751	0.38975	0.0568848	0.809878	0.924195	0.277452	0.00710841	0.0213384	23.9721	17.4697	13.0973	17.6192	29.653	21.8988	9.60651	2.938	7.78078	3.95999	5.3122	5.99603	21.7499	23.314	23.6902	21.7325	33.1347	31.8157	33.1465	30.8228
Chromatin organisation.nucleosome remodeling.SWI/SNF chromatin remodeling complexes.BRM-associated complex.SMARCL component *(AN3)	SMARCL component *(AN3) of SWI/SNF chromatin remodeling complex & prot-scriber: ssxt domain containing protein & swissprot: GRF1-interacting factor 3 & original description: none	RN1G002230	0.229891	0.246751	0.38975	0.0568848	0.809878	0.924195	0.277452	0.00710841	0.0213384	23.9721	17.4697	13.0973	17.6192	29.653	21.8988	9.60651	2.938	7.78078	3.95999	5.3122	5.99603	21.7499	23.314	23.6902	21.7325	33.1347	31.8157	33.1465	30.8228
Chromatin organisation.nucleosome remodeling.SWI/SNF chromatin remodeling complexes.BRM-associated complex.SMARCL component *(AN3)	SMARCL component *(AN3) of SWI/SNF chromatin remodeling complex & prot-scriber: ssxt domain containing protein & swissprot: GRF1-interacting factor 3 & original description: none	RN1G002230	0.229891	0.246751	0.38975	0.0568848	0.809878	0.924195	0.277452	0.00710841	0.0213384	23.9721	17.4697	13.0973	17.6192	29.653	21.8988	9.60651	2.938	7.78078	3.95999	5.3122	5.99603	21.7499	23.314	23.6902	21.7325	33.1347	31.8157	33.1465	30.8228
Chromatin organisation.nucleosome remodeling.SWI/SNF chromatin remodeling complexes.SYD-associated complex.SMARCL component *(AN3)	cofactor component *(AN3) of GRF-GIF transcriptional complex & prot-scriber: ssxt domain containing protein & swissprot: GRF1-interacting factor 3 & original description: none	RN1G002230	0.229891	0.246751	0.38975	0.0568848	0.809878	0.924195	0.277452	0.00710841	0.0213384	23.9721	17.4697	13.0973	17.6192	29.653	21.8988	9.60651	2.938	7.78078	3.95999	5.3122	5.99603	21.7499	23.314	23.6902	21.7325	33.1347	31.8157	33.1465	30.8228
Chromatin organisation.nucleosome remodeling.SWI/SNF chromatin remodeling complexes.SYD-associated complex.SMARCL component *(AN3)	cofactor component *(AN3) of GRF-GIF transcriptional complex & prot-scriber: ssxt domain containing protein & swissprot: GRF1-interacting factor 3 & original description: none	RN1G002230	0.229891	0.246751	0.38975	0.0568848	0.809878	0.924195	0.277452	0.00710841	0.0213384	23.9721	17.4697	13.0973	17.6192	29.653	21.8988	9.60651	2.938	7.78078	3.95999	5.3122	5.99603	21.7499	23.314	23.6902	21.7325	33.1347	31.8157	33.1465	30.8228
Chromatin organisation.nucleosome remodeling.SWI/SNF chromatin remodeling complexes.SYD-associated complex.SMARCL component *(AN3)	cofactor component *(AN3) of GRF-GIF transcriptional complex & prot-scriber: ssxt domain containing protein & swissprot: GRF1-interacting factor 3 & original description: none	RN1G002230	0.229891	0.246751	0.38975	0.0568848	0.809878	0.924195	0.277452	0.00710841	0.0213384	23.9721	17.4697	13.0973	17.6192	29.653	21.8988	9.60651	2.938	7.78078	3.95999	5.3122	5.99603	21.7499	23.314	23.6902	21.7325	33.1347	31.8157	33.1465	30.8228
No Mercator4 annotation.other annotation available	not classified & prot-scriber: s adenoyl l methionine dependent methytranferae uperfamiy protein & swissprot: no annotation & original description: none	RN1G002240	0.8385	0.0353787	0.0983425	-0.266934	0.450748	0.687873	1.05072	1.20546e-05	0.000129997	0.66762	0.752927	0.31594	0.439097	0.623605	0.377348	0.890237	0.287021	0.911452	0.280362	0.485037	0.474118	3.47567	4.61503	3.25316	3.57807	8.27755	10.2751	7.98803	9.71463
No Mercator4 annotation.other annotation available	not classified & prot-scriber: transcription factor bhlh & swissprot: Transcription factor bHLH14 & original description: none	RN1G002250	-1.53018	0.000179285	0.00341284	-0.546068	0.235078	0.496882	0.286975	0.0315868	0.0713596	0.229044	0.196633	0.115305	0.833008	0.678343	0.796834	0.251292	0.032637	0.37476	0.08942	0.100501	0.096759	17.6304	24.382	24.2929	20.523	25.361	31.4658	35.0939	32.8786
Multi-process regulation.ROP-GTPase regulatory system.RopGAP GTPase-activating activities.ROP-activating protein *(RopGAP)	ROP-activating protein *(RopGAP) & prot-scriber: rho gtpase activating protein 21 & swissprot: Rho GTPase-activating protein 3 & original description: none	RN1G002260	-1.59697	4.79246e-05	0.00174768	-1.18997	0.0920635	0.33038	-0.695688	1.5626e-07	4.68111e-06	0.260545	0.179363	0.135679	0.69106	0.976646	0.924762	0.290179	0.013053	0.455794	0.069349	0.041155	0.094829	40.6739	43.4949	40.8063	44.4235	33.3497	28.1318	30.1254	31.1058
Protein modification.phosphorylation.CAMK protein kinase families.CRK protein kinase	CRK protein kinase & prot-scriber: arath calcium dependent protein kinase & swissprot: CDPK-related kinase 3 & original description: none	RN1G002270	-0.00526438	0.973467	0.984956	0.290484	0.250277	0.512341	0.161826	0.153448	0.247696	0.757404	0.502006	0.407289	0.741864	0.832436	0.901595	0.192514	0.053633	0.180552	0.156057	0.089924	0.125651	8.24895	6.91184	6.24345	6.9413	10.612	9.07445	8.96406	8.5208
Enzyme classification.EC_2 transferases.EC_2-7 transferase transferring phosphorus-containing group	EC_2.7 transferase transferring phosphorus-containing group & prot-scriber: arath calcium dependent protein kinase & swissprot: CDPK-related kinase 3 & original description: none	RN1G002270	-0.00526438	0.973467	0.984956	0.290484	0.250277	0.512341	0.161826	0.153448	0.247696	0.757404	0.502006	0.407289	0.741864	0.832436	0.901595	0.192514	0.053633	0.180552	0.156057	0.089924	0.125651	8.24895	6.91184	6.24345	6.9413	10.612	9.07445	8.96406	8.5208
No Mercator4 annotation.other annotation available	not classified & prot-scriber: auxin responsive protein saur & swissprot: Auxin-responsive protein SAUR32 & original description: none	RN1G002280	0.12857	0.519939	0.658887	-1.29248	0.0291898	0.215448	0.261988	0.408074	0.524569	21.0188	15.9854	10.6311	19.2507	26.5154	18.3446	13.6636	1.25267	24.2698	3.54571	3.40062	2.96802	13.8001	23.442	16.9924	11.3583	27.94	28.3695	11.334	24.3691
RNA biosynthesis.DNA-binding transcriptional regulation.helix-turn-helix DNA-binding domain.HOMEO domain.HD-ZIP I/II-type transcription factor	HD-ZIP I/II-type transcription factor & prot-scriber: homeobox leucine zipper protein & swissprot: Homeobox-leucine zipper protein ATHB-12 & original description: none	RN1G002300	2.94416	0.000102192	0.00247759	1.1598	0.0222727	0.197909	2.41937	8.1907e-05	0.000592917	58.9249	54.4347	26.8608	11.9649	5.25111	9.03045	14.5435	13.3305	13.3027	21.5682	26.6393	33.8711	10.6661	17.7816	21.0782	8.10821	72.2203	87.456	106.775	100.193
No Mercator4 annotation.other annotation available	not classified & prot-scriber: ubiquitin specific protease family c19 protein & swissprot: Uncharacterized membrane protein At1g16860 & original description: none	RN1G002310	0.258171	0.292739	0.440302	0.487241	0.249705	0.512341	-0.112643	0.5227	0.631178	0.865713	0.997342	0.54426	0.896584	0.913633	1.22331	0.094066	0.036798	0.034885	0.086368	0.047408	0.052031	3.82067	4.41265	4.00392	3.81667	4.45523	4.72249	4.5878	3.68407
No Mercator4 annotation.other annotation available	not classified & prot-scriber: ubiquitin specific protease family c19 protein & swissprot: Uncharacterized membrane protein At1g16860 & original description: none	RN1G002310	0.258171	0.292739	0.440302	0.487241	0.249705	0.512341	-0.112643	0.5227	0.631178	0.865713	0.997342	0.54426	0.896584	0.913633	1.22331	0.094066	0.036798	0.034885	0.086368	0.047408	0.052031	3.82067	4.41265	4.00392	3.81667	4.45523	4.72249	4.5878	3.68407
Plant reproduction.gametogenesis.female gametophyt.regulatory signalling factor *(CYP78a)	regulatory signalling factor *(CYP78a) involved in female gametogenesis & prot-scriber: cytochrome p450 78a6 & swissprot: Cytochrome P450 78A9 & original description: none	RN1G002320	-2.85996	0.00642698	0.0304277	-0.921765	0.234629	0.496347	-0.206312	0.554208	0.65882	0.04695	0.034003	0.010332	0.196428	0.687238	0.113554	0.257835	0.029245	0.422869	0.127913	0.057661	0.050408	1.79217	0.616391	1.23264	1.03571	0.967575	1.50198	0.675098	1.58905
Enzyme classification.EC_1 oxidoreductases.EC_1-14 oxidoreductase acting on paired donor with incorporation or reduction of molecular oxygen	EC_1.14 oxidoreductase acting on paired donor with incorporation or reduction of molecular oxygen & prot-scriber: cytochrome p450 78a6 & swissprot: Cytochrome P450 78A9 & original description: none	RN1G002320	-2.85996	0.00642698	0.0304277	-0.921765	0.234629	0.496347	-0.206312	0.554208	0.65882	0.04695	0.034003	0.010332	0.196428	0.687238	0.113554	0.257835	0.029245	0.422869	0.127913	0.057661	0.050408	1.79217	0.616391	1.23264	1.03571	0.967575	1.50198	0.675098	1.58905
Enzyme classification.EC_3 hydrolases.EC_3-6 hydrolase acting on acid anhydride	EC_3.6 hydrolase acting on acid anhydride & prot-scriber: aaa atpase & swissprot: AAA-ATPase At2g46620 & original description: none	RN1G002330	0.234778	0.265047	0.410405	1.02639	0.294393	0.552912	-0.518159	0.000754558	0.00352369	1.83812	1.26494	1.57644	1.59384	2.3529	2.15441	0.465781	3.63558	0.312642	4.34335	3.59959	4.3094	24.6165	19.0116	21.6875	17.5222	19.068	17.9836	16.8584	14.0264
No Mercator4 annotation.other annotation available	not classified & prot-scriber: pentatricopeptide repeat containing protein mitochondrial & swissprot: Pentatricopeptide repeat-containing protein At5g16420, mitochondrial & original description: none	RN1G002340	-0.371038	0.376743	0.52615	-1.03125	0.309987	0.567855	1.10721	0.00236452	0.00878923	0.03079	0.020052	0.020622	0.054888	0.046451	0.037774	0.008396	0	0.026376	0.006454	0.001293	0.001006	0.596155	0.41803	0.417764	0.380787	0.891317	1.01327	1.81381	0.920772
Protein homeostasis.ubiquitin-proteasome system.ubiquitin-fold protein conjugation.U-Box E3 ubiquitin ligase activities.group-II.E3 ubiquitin ligase *(SAUL)	E3 ubiquitin ligase *(SAUL) & prot-scriber: sam and u box domain containing protein & swissprot: U-box domain-containing protein 24 & original description: none	RN1G002350	0.331648	0.197672	0.333256	0.544474	0.195798	0.455941	0.161435	0.0916749	0.165153	0.155924	0.145357	0.146027	0.134919	0.215549	0.197262	0.098576	0.107864	0.105963	0.17921	0.123574	0.112393	9.52639	7.81475	9.74905	9.74331	11.9661	10.8103	14.0035	11.6823
No Mercator4 annotation.other annotation available	not classified & prot-scriber: pentatricopeptide repeat containing protein & swissprot: Pentatricopeptide repeat-containing protein At5g08510 & original description: none	RN1G002360	-0.0291744	0.949733	0.97036	-1.25809	0.168709	0.425611	0.66953	0.0116022	0.0317914	0.030041	0.022839	0.026424	0.049121	0.024898	0.047725	0.021938	0	0.02474	0.003676	0.004419	0.003438	1.44294	1.01083	0.980554	0.8075	1.97108	1.53314	2.33406	2.07221
No Mercator4 annotation.other annotation available	not classified & prot-scriber: pentatricopeptide repeat containing protein & swissprot: Pentatricopeptide repeat-containing protein At5g08510 & original description: none	RN1G002360	-0.0291744	0.949733	0.97036	-1.25809	0.168709	0.425611	0.66953	0.0116022	0.0317914	0.030041	0.022839	0.026424	0.049121	0.024898	0.047725	0.021938	0	0.02474	0.003676	0.004419	0.003438	1.44294	1.01083	0.980554	0.8075	1.97108	1.53314	2.33406	2.07221
Protein biosynthesis.ribosome biogenesis.large ribosomal subunit (LSU).LSU proteome.component *(eL40)	component *(eL40) of large ribosomal-subunit (LSU) proteome & prot-scriber: ubiquitin 60s ribosomal protein l40 1 & swissprot: Ubiquitin-ribosomal protein eL40 fusion protein & original description: none	RN1G002380	-0.0934405	0.664743	0.775933	-0.461992	0.0625848	0.282529	-0.48404	1.31428e-05	0.000139106	67.3618	66.3483	65.0741	116.714	111.478	95.5046	51.5537	15.521	49.1957	20.1218	17.8323	22.4879	191.815	218.973	196.822	218.009	174.297	175.066	181.062	162.569
Protein biosynthesis.ribosome biogenesis.large ribosomal subunit (LSU).LSU proteome.component *(eL40)	component *(eL40) of large ribosomal-subunit (LSU) proteome & prot-scriber: ubiquitin 60s ribosomal protein l40 1 & swissprot: Ubiquitin-ribosomal protein eL40 fusion protein & original description: none	RN1G002380	-0.0934405	0.664743	0.775933	-0.461992	0.0625848	0.282529	-0.48404	1.31428e-05	0.000139106	67.3618	66.3483	65.0741	116.714	111.478	95.5046	51.5537	15.521	49.1957	20.1218	17.8323	22.4879	191.815	218.973	196.822	218.009	174.297	175.066	181.062	162.569
Lipid metabolism.fatty acid metabolism.fatty acid desaturation.electron supply.cytochrome electron shuttle hemoprotein *(Cyt-b5)	cytochrome electron shuttle hemoprotein *(Cyt-b5) & prot-scriber: cytochrome b5 heme binding domain containing protein & swissprot: Cytochrome b5 & original description: none	RN1G002390	0.119077	0.424312	0.57205	-0.015681	0.933592	0.98859	0.0959785	0.374467	0.490981	81.6963	60.7813	60.9574	91.5552	90.8776	100.176	53.1126	20.1889	42.1078	31.147	26.0016	28.8472	100.004	96.2166	98.7643	108.496	125.634	128.83	106.99	143.289
Cell wall organisation.cutin and suberin.cuticular lipid formation.alkane-forming pathway.electron supply module.electron shuttle hemoprotein *(Cyt-b5)	electron shuttle component *(Cyt-b5) of CER1-CER3 alkane-forming complex & prot-scriber: cytochrome b5 heme binding domain containing protein & swissprot: Cytochrome b5 & original description: none	RN1G002390	0.119077	0.424312	0.57205	-0.015681	0.933592	0.98859	0.0959785	0.374467	0.490981	81.6963	60.7813	60.9574	91.5552	90.8776	100.176	53.1126	20.1889	42.1078	31.147	26.0016	28.8472	100.004	96.2166	98.7643	108.496	125.634	128.83	106.99	143.289
No Mercator4 annotation.other annotation available	not classified & prot-scriber: vegetative cell wall protein gp & swissprot: no annotation & original description: none	RN1G002410	-1.68298	0.00031561	0.0047168	1.11851	0.140192	0.390691	-0.289532	0.033077	0.0740881	0.660083	0.847225	0.535748	3.18035	4.24185	2.51438	0.324172	0.760601	0.156294	1.3943	0.754168	1.00072	17.2043	20.0039	15.1813	21.6837	15.4437	20.3439	15.9955	19.091
No Mercator4 annotation.other annotation available	not classified & prot-scriber: plant f21f14 40 protein & swissprot: no annotation & original description: none	RN1G002420	-1.70486	0.021552	0.0691081	-2.41378	0.00708728	0.140202	-0.710723	2.62629e-08	1.2816e-06	0.044587	0.055042	0.006133	0.177216	0.24052	0.11846	5.86301	0.363187	10.7373	0.352315	0.878308	0.694133	111.791	117.038	110.928	114.741	77.4985	82.1175	88.3875	78.3103
Vesicle trafficking.vesicle tethering.RAB-GTPase activities.A-class RAB GTPase	A-class RAB GTPase & prot-scriber: ras protein & swissprot: Ras-related protein RABA3 & original description: none	RN1G002430	-2.09833	1.27293e-05	0.000903048	0.957613	0.37009	0.6184	0.230074	0.297488	0.413114	2.30436	1.85181	1.17361	9.10826	14.6643	10.0661	0.038503	0.48131	0.019353	0.498708	0.366955	0.621213	3.69198	3.74745	2.93446	3.88045	5.17065	5.67215	5.12074	3.62573
Solute transport.primary active transport.P-type ATPase superfamily.P2 family.P2A-type calcium cation-transporting ATPase *(ECA)	P2A-type calcium cation-transporting ATPase *(ECA) & prot-scriber: calcium atpase sarcoplasmic endoplasmic reticulum & swissprot: Calcium-transporting ATPase, endoplasmic reticulum-type & original description: none	RN1G002440	-0.830048	0.000321941	0.0047559	0.905029	0.04651	0.251916	-0.415411	0.000873311	0.00398249	1.19712	0.94044	0.69678	2.01592	2.7378	2.78733	0.135508	0.058176	0.129284	0.293692	0.068332	0.10224	4.87007	4.21052	4.48022	4.78672	4.14989	3.43112	4.04441	4.51945
Solute transport.primary active transport.P-type ATPase superfamily.P2 family.P2A-type calcium cation-transporting ATPase *(ECA)	P2A-type calcium cation-transporting ATPase *(ECA) & prot-scriber: calcium atpase sarcoplasmic endoplasmic reticulum & swissprot: Calcium-transporting ATPase, endoplasmic reticulum-type & original description: none	RN1G002440	-0.830048	0.000321941	0.0047559	0.905029	0.04651	0.251916	-0.415411	0.000873311	0.00398249	1.19712	0.94044	0.69678	2.01592	2.7378	2.78733	0.135508	0.058176	0.129284	0.293692	0.068332	0.10224	4.87007	4.21052	4.48022	4.78672	4.14989	3.43112	4.04441	4.51945
Solute transport.primary active transport.P-type ATPase superfamily.P2 family.P2A-type calcium cation-transporting ATPase *(ECA)	P2A-type calcium cation-transporting ATPase *(ECA) & prot-scriber: calcium atpase sarcoplasmic endoplasmic reticulum & swissprot: Calcium-transporting ATPase, endoplasmic reticulum-type & original description: none	RN1G002440	-0.830048	0.000321941	0.0047559	0.905029	0.04651	0.251916	-0.415411	0.000873311	0.00398249	1.19712	0.94044	0.69678	2.01592	2.7378	2.78733	0.135508	0.058176	0.129284	0.293692	0.068332	0.10224	4.87007	4.21052	4.48022	4.78672	4.14989	3.43112	4.04441	4.51945
Solute transport.primary active transport.P-type ATPase superfamily.P2 family.P2A-type calcium cation-transporting ATPase *(ECA)	P2A-type calcium cation-transporting ATPase *(ECA) & prot-scriber: calcium atpase sarcoplasmic endoplasmic reticulum & swissprot: Calcium-transporting ATPase, endoplasmic reticulum-type & original description: none	RN1G002440	-0.830048	0.000321941	0.0047559	0.905029	0.04651	0.251916	-0.415411	0.000873311	0.00398249	1.19712	0.94044	0.69678	2.01592	2.7378	2.78733	0.135508	0.058176	0.129284	0.293692	0.068332	0.10224	4.87007	4.21052	4.48022	4.78672	4.14989	3.43112	4.04441	4.51945
RNA processing.pre-RNA splicing.spliceosome-associated non-snRNP factor activities.RNA splicing factor *(RS31/40/41)	RNA splicing factor *(RS31/40/41) & prot-scriber: serine arginine rich splicing factor rs & swissprot: Serine/arginine-rich splicing factor RS31 & original description: none	RN1G002450	0.765819	0.0354158	0.0984249	0.299384	0.483688	0.713965	0.202268	0.0633242	0.123668	12.9304	9.65596	16.2665	12.6123	11.3367	11.7749	5.94695	5.92671	4.67741	6.44382	5.35927	7.08237	24.5712	26.3254	19.4576	26.6844	32.9608	33.5125	33.0327	31.2714
RNA processing.pre-RNA splicing.spliceosome-associated non-snRNP factor activities.RNA splicing factor *(RS31/40/41)	RNA splicing factor *(RS31/40/41) & prot-scriber: serine arginine rich splicing factor rs & swissprot: Serine/arginine-rich splicing factor RS31 & original description: none	RN1G002450	0.765819	0.0354158	0.0984249	0.299384	0.483688	0.713965	0.202268	0.0633242	0.123668	12.9304	9.65596	16.2665	12.6123	11.3367	11.7749	5.94695	5.92671	4.67741	6.44382	5.35927	7.08237	24.5712	26.3254	19.4576	26.6844	32.9608	33.5125	33.0327	31.2714
RNA processing.pre-RNA splicing.spliceosome-associated non-snRNP factor activities.RNA splicing factor *(RS31/40/41)	RNA splicing factor *(RS31/40/41) & prot-scriber: serine arginine rich splicing factor rs & swissprot: Serine/arginine-rich splicing factor RS31 & original description: none	RN1G002450	0.765819	0.0354158	0.0984249	0.299384	0.483688	0.713965	0.202268	0.0633242	0.123668	12.9304	9.65596	16.2665	12.6123	11.3367	11.7749	5.94695	5.92671	4.67741	6.44382	5.35927	7.08237	24.5712	26.3254	19.4576	26.6844	32.9608	33.5125	33.0327	31.2714
Cytoskeleton organisation.microtubular network.Kinesin microtubule-based motor protein activities.Kinesin-14-type motor protein activities.KCBP kinesin motor protein activity.regulatory protein *(KIC)	regulatory protein *(KIC) of kinesin motor protein activity & prot-scriber: calcium binding protein kic & swissprot: Calcium-binding protein KIC & original description: none	RN1G002460	-0.168745	0.473398	0.616891	0.341996	0.492836	0.720166	0.665285	0.000918865	0.00414739	18.9667	14.6106	12.296	31.4342	23.7568	20.6673	55.7748	70.3903	35.6077	69.1522	61.8098	73.4993	44.2884	34.6468	29.1788	30.5809	55.8489	72.8678	53.5949	75.3235
RNA biosynthesis.DNA-dependent RNA polymerase complexes.RNA polymerase III complex.component *(NRPC9)	component *(NRPC9) of RNA polymerase III complex & prot-scriber: rpol domain containing protein & swissprot: no annotation & original description: none	RN1G002470	-0.278678	0.30697	0.455314	-0.93884	0.0319436	0.221139	-0.283662	0.119122	0.202503	3.36328	2.40008	1.37881	4.13059	5.0047	3.47883	3.88251	0.491253	2.81657	0.677106	0.848879	0.92139	26.4699	28.6151	24.3912	20.843	22.6227	29.058	19.7598	25.2219
Multi-process regulation.MAP kinase cascade signalling.MAP3K-WN protein kinase	MAP3K-WNK protein kinase & prot-scriber: serine threonine protein kinase & swissprot: Probable serine/threonine-protein kinase WNK4 & original description: none	RN1G002480	-0.767185	0.0132524	0.0495593	1.01062	0.0171121	0.182999	-0.187995	0.0653757	0.126795	0.104697	0.128523	0.090438	0.249309	0.279607	0.31375	0.04043	0.032408	0.038557	0.080724	0.058601	0.052948	7.09315	6.95777	6.03912	5.87589	6.86496	6.498	7.16374	6.26365
Enzyme classification.EC_2 transferases.EC_2-7 transferase transferring phosphorus-containing group	EC_2.7 transferase transferring phosphorus-containing group & prot-scriber: serine threonine protein kinase & swissprot: Probable serine/threonine-protein kinase WNK4 & original description: none	RN1G002480	-0.767185	0.0132524	0.0495593	1.01062	0.0171121	0.182999	-0.187995	0.0653757	0.126795	0.104697	0.128523	0.090438	0.249309	0.279607	0.31375	0.04043	0.032408	0.038557	0.080724	0.058601	0.052948	7.09315	6.95777	6.03912	5.87589	6.86496	6.498	7.16374	6.26365
Carbohydrate metabolism.nucleotide sugar biosynthesis.GDP-L-fucose biosynthesis.salvage biosynthesis.bifunctional L-fucokinase and GDP-L-fucose pyrophosphorylase	bifunctional L-fucokinase and GDP-L-fucose pyrophosphorylase & prot-scriber: bifunctional fucokinase fucose pyrophosphorylase & swissprot: Bifunctional fucokinase/fucose pyrophosphorylase & original description: none	RN1G002490	-0.357663	0.132222	0.250332	0.410164	0.282987	0.542642	-0.0181577	0.872179	0.913145	0.097445	0.079654	0.073533	0.158117	0.167987	0.157917	0.025748	0.02374	0.028234	0.026454	0.025122	0.039092	3.49005	2.60277	2.74117	2.93038	3.16717	3.29707	3.91531	3.27374
No Mercator4 annotation.other annotation available	not classified & prot-scriber: lrat domain containing protein & swissprot: Protein LEAD-SENSITIVE 1 & original description: none	RN1G002500	-2.76197	9.64476e-07	0.000360986	-1.80483	0.0136064	0.169557	-1.33544	2.09505e-09	2.09742e-07	0.525408	0.486669	0.443036	4.03289	6.06303	4.95066	0.150762	0.008638	0.143278	0.007359	0.021561	0.02839	22.9482	23.5132	21.2934	21.6843	10.7216	10.7731	11.2116	8.91069
Lipid metabolism.sphingolipid metabolism.ceramide biosynthesis.serine C-palmitoyltransferase activity.regulatory protein *(ORM)	regulatory protein *(ORM) of serine C-palmitoyltransferase activity & prot-scriber: orm protein & swissprot: no annotation & original description: none	RN1G002520	0.424867	0.0505177	0.127525	-0.01767	0.949675	0.995292	0.528174	0.00123194	0.00521395	28.358	26.9353	16.7194	25.2999	31.3071	23.0646	21.9875	10.6993	17.7152	8.7528	14.2158	16.079	41.8541	46.6357	42.3417	37.3643	54.18	85.9299	74.5296	70.7738
No Mercator4 annotation.other annotation available	not classified & prot-scriber: wd repeat containing protein & swissprot: COMPASS-like H3K4 histone methylase component WDR5B & original description: none	RN1G002540	0.276359	0.3701	0.520263	1.05424	0.00690194	0.139052	-0.173482	0.0816085	0.150852	0.107969	0.081813	0.106761	0.119645	0.109196	0.145967	0.030144	0.011011	0.036074	0.046376	0.030537	0.039476	6.2168	6.19189	6.15697	6.58822	6.82329	5.80543	7.58837	6.01171
No Mercator4 annotation.other annotation available	not classified & prot-scriber: myb transcription factor & swissprot: Transcription factor MYB111 & original description: none	RN1G002560	-3.12788	8.07047e-07	0.000337242	-3.08956	0.000843702	0.0985587	-0.310776	0.312995	0.42977	3.20424	2.55776	3.09069	32.7059	38.5718	48.7523	4.31521	0.173502	2.58994	0.308788	0.087087	0.1133	93.0871	189.857	127.447	81.4997	99.0376	131.438	110.498	125.677
No Mercator4 annotation.other annotation available	not classified & prot-scriber: pyridoxal 5 phosphate synthase & swissprot: Pyridoxine/pyridoxamine 5-phosphate oxidase 2 & original description: none	RN1G002570	-0.856441	0.00390228	0.0219006	-0.40623	0.171707	0.428897	-0.0154177	0.914712	0.942441	0.995676	0.599383	0.549323	1.67096	1.81536	2.28148	1.79125	0.356469	1.35493	0.58883	0.629482	0.584355	17.1967	17.8759	26.1001	18.8305	22.2017	24.1064	24.308	22.6397
Enzyme classification.EC_1 oxidoreductases.EC_1-10 oxidoreductase acting on diphenol or related substance as donor	EC_1.10 oxidoreductase acting on diphenol or related substance as donor & prot-scriber: laccase & swissprot: Laccase-6 & original description: none	RN1G002590	-3.02187	0.0193682	0.064192	-4.05113	0.0289492	0.214501	-0.767947	0.0275499	0.0638304	0.001347	0.006208	0.025936	0.189342	0.126464	0.062192	0.005962	0.005648	0	0.000361	0	0	0.699855	0.593848	0.537147	0.738966	0.298942	0.382354	0.625763	0.46325
Enzyme classification.EC_1 oxidoreductases.EC_1-10 oxidoreductase acting on diphenol or related substance as donor	EC_1.10 oxidoreductase acting on diphenol or related substance as donor & prot-scriber: laccase & swissprot: Laccase-6 & original description: none	RN1G002590	-3.02187	0.0193682	0.064192	-4.05113	0.0289492	0.214501	-0.767947	0.0275499	0.0638304	0.001347	0.006208	0.025936	0.189342	0.126464	0.062192	0.005962	0.005648	0	0.000361	0	0	0.699855	0.593848	0.537147	0.738966	0.298942	0.382354	0.625763	0.46325
No Mercator4 annotation.other annotation available	not classified & prot-scriber: udp n acetylmuramate l aaie igase & swissprot: no annotation & original description: none	RN1G002620	0.797674	0.00184037	0.0136266	0.102117	0.675335	0.845338	0.486784	0.0658372	0.127423	226.271	220.81	144.681	162.883	193.825	151.513	112.263	72.1431	127.213	80.4619	90.895	97.9264	42.5283	33.6361	36.4996	22.3476	75.8178	49.6432	46.9317	50.0584
No Mercator4 annotation.other annotation available	not classified & prot-scriber: endoplasmic reticulum chaperone bip & swissprot: Luminal-binding protein 5 & original description: none	RN1G002640	-0.42927	0.0107623	0.0429296	0.351395	0.159327	0.414075	-0.667652	3.21927e-06	4.64139e-05	7.62153	6.08206	5.60973	11.8005	13.2807	14.2784	3.36105	1.04808	1.98342	2.60122	1.68094	1.7803	78.1977	67.6831	60.5128	84.6868	56.4737	52.7445	52.5599	52.8042
No Mercator4 annotation.other annotation available	not classified & prot-scriber: endoplasmic reticulum chaperone bip & swissprot: Luminal-binding protein 5 & original description: none	RN1G002640	-0.42927	0.0107623	0.0429296	0.351395	0.159327	0.414075	-0.667652	3.21927e-06	4.64139e-05	7.62153	6.08206	5.60973	11.8005	13.2807	14.2784	3.36105	1.04808	1.98342	2.60122	1.68094	1.7803	78.1977	67.6831	60.5128	84.6868	56.4737	52.7445	52.5599	52.8042
Protein homeostasis.ubiquitin-proteasome system.ubiquitin-fold protein conjugation.CULLIN-based E3 ubiquitin ligase activities.CUL4-based E3 ubiquitin ligase complexes.DCAF substrate adaptor component activities.substrate adaptor	substrate adaptor of CUL4-based E3 ubiquitin ligase complex & prot-scriber: rav1p c domain containing protein & swissprot: no annotation & original description: none	RN1G002650	0.364396	0.17769	0.308447	0.261787	0.505835	0.729163	0.245872	0.0279265	0.0645087	0.181328	0.209541	0.121421	0.137326	0.190828	0.27948	0.052917	0.012141	0.069036	0.056171	0.026444	0.026318	3.57273	3.31365	3.64497	4.01921	4.97272	4.10919	6.34368	4.89297
Protein homeostasis.ubiquitin-proteasome system.ubiquitin-fold protein conjugation.CULLIN-based E3 ubiquitin ligase activities.CUL4-based E3 ubiquitin ligase complexes.DCAF substrate adaptor component activities.substrate adaptor	substrate adaptor of CUL4-based E3 ubiquitin ligase complex & prot-scriber: rav1p c domain containing protein & swissprot: no annotation & original description: none	RN1G002650	0.364396	0.17769	0.308447	0.261787	0.505835	0.729163	0.245872	0.0279265	0.0645087	0.181328	0.209541	0.121421	0.137326	0.190828	0.27948	0.052917	0.012141	0.069036	0.056171	0.026444	0.026318	3.57273	3.31365	3.64497	4.01921	4.97272	4.10919	6.34368	4.89297
No Mercator4 annotation.no other annotation available	not classified & prot-scriber: no annotation & swissprot: no annotation & original description: none	RN1G002670	-0.317542	0.343842	0.493758	0.0512865	0.94061	0.991538	0.0686432	0.695494	0.779181	0.100325	0.060424	0.065858	0.14023	0.134965	0.146223	0.018506	0.016251	0.01057	0.023819	0.002202	0.017136	2.61105	2.75743	2.28215	2.76845	3.26406	3.05999	3.17313	3.31259
No Mercator4 annotation.other annotation available	not classified & prot-scriber: histone lysine n methyltrasferase setd1b a & swissprot: no annotation & original description: none	RN1G002710	-0.0198091	0.903383	0.940915	0.361315	0.195208	0.455238	-0.119606	0.42723	0.542367	3.20413	2.631	1.76113	3.54775	4.01797	3.86103	8.41987	5.27439	6.18447	6.56905	7.31934	7.42005	23.1415	19.3386	21.8579	21.0281	24.2877	21.9799	17.7887	27.9199
No Mercator4 annotation.other annotation available	not classified & prot-scriber: heterogeneous nuclear ribonucleoprotein q & swissprot: Heterogeneous nuclear ribonucleoprotein Q & original description: none	RN1G002720	0.0937617	0.594393	0.720757	0.0672179	0.757352	0.895383	-0.137821	0.099391	0.175984	7.22365	4.59966	5.23603	8.0242	7.30397	8.69162	3.4686	0.873882	2.7421	1.83303	1.47471	1.93842	22.0031	23.5264	19.9465	22.4254	21.3832	24.3716	24.8293	23.2123
No Mercator4 annotation.other annotation available	not classified & prot-scriber: heterogeneous nuclear ribonucleoprotein q & swissprot: Heterogeneous nuclear ribonucleoprotein Q & original description: none	RN1G002720	0.0937617	0.594393	0.720757	0.0672179	0.757352	0.895383	-0.137821	0.099391	0.175984	7.22365	4.59966	5.23603	8.0242	7.30397	8.69162	3.4686	0.873882	2.7421	1.83303	1.47471	1.93842	22.0031	23.5264	19.9465	22.4254	21.3832	24.3716	24.8293	23.2123
No Mercator4 annotation.other annotation available	not classified & prot-scriber: heterogeneous nuclear ribonucleoprotein q & swissprot: Heterogeneous nuclear ribonucleoprotein Q & original description: none	RN1G002720	0.0937617	0.594393	0.720757	0.0672179	0.757352	0.895383	-0.137821	0.099391	0.175984	7.22365	4.59966	5.23603	8.0242	7.30397	8.69162	3.4686	0.873882	2.7421	1.83303	1.47471	1.93842	22.0031	23.5264	19.9465	22.4254	21.3832	24.3716	24.8293	23.2123
No Mercator4 annotation.other annotation available	not classified & prot-scriber: heterogeneous nuclear ribonucleoprotein q & swissprot: Heterogeneous nuclear ribonucleoprotein Q & original description: none	RN1G002720	0.0937617	0.594393	0.720757	0.0672179	0.757352	0.895383	-0.137821	0.099391	0.175984	7.22365	4.59966	5.23603	8.0242	7.30397	8.69162	3.4686	0.873882	2.7421	1.83303	1.47471	1.93842	22.0031	23.5264	19.9465	22.4254	21.3832	24.3716	24.8293	23.2123
No Mercator4 annotation.other annotation available	not classified & prot-scriber: duf 4005 domain containing protein & swissprot: Protein IQ-DOMAIN 18 & original description: none	RN1G002740	-0.307243	0.253864	0.397268	-2.14001	0.0105863	0.154662	-1.39383	2.48673e-08	1.23207e-06	0.889798	0.438495	0.319966	0.784911	0.951855	1.21688	0.10382	0.004495	0.173945	0.008615	0.012945	0.018128	7.80915	8.26267	7.4532	9.44256	4.53086	3.01449	3.96447	3.19816
No Mercator4 annotation.other annotation available	not classified & prot-scriber: duf 4005 domain containing protein & swissprot: Protein IQ-DOMAIN 17 & original description: none	RN1G002740	-0.307243	0.253864	0.397268	-2.14001	0.0105863	0.154662	-1.39383	2.48673e-08	1.23207e-06	0.889798	0.438495	0.319966	0.784911	0.951855	1.21688	0.10382	0.004495	0.173945	0.008615	0.012945	0.018128	7.80915	8.26267	7.4532	9.44256	4.53086	3.01449	3.96447	3.19816
No Mercator4 annotation.other annotation available	not classified & prot-scriber: rich rna binding protein 4 & swissprot: Probable RNA-binding protein ARP1 & original description: none	RN1G002790	-3.40896	3.58914e-05	0.00153273	-3.05518	0.0328874	0.223378	-1.18291	0.000598433	0.00292384	0.087307	0.060356	0.022415	0.545472	1.09298	1.12352	0.004295	0	0.020237	0.000781	0	0	2.80188	2.23786	1.69707	2.54626	0.974517	1.23554	1.09103	1.4652
No Mercator4 annotation.other annotation available	not classified & prot-scriber: rich rna binding protein 4 & swissprot: Probable RNA-binding protein ARP1 & original description: none	RN1G002790	-3.40896	3.58914e-05	0.00153273	-3.05518	0.0328874	0.223378	-1.18291	0.000598433	0.00292384	0.087307	0.060356	0.022415	0.545472	1.09298	1.12352	0.004295	0	0.020237	0.000781	0	0	2.80188	2.23786	1.69707	2.54626	0.974517	1.23554	1.09103	1.4652
No Mercator4 annotation.other annotation available	not classified & prot-scriber: s5a reductase domain containing protein & swissprot: no annotation & original description: none	RN1G002810	-2.54446	1.51915e-06	0.000416184	-1.04816	0.0150624	0.176536	-0.598916	0.000282928	0.00160065	3.29898	2.07205	1.99015	16.2909	26.6923	21.2853	1.35026	0.175146	1.48002	0.311222	0.25003	0.382804	15.9414	14.2395	15.8053	15.1873	10.5458	12.4847	10.4979	13.8516
No Mercator4 annotation.other annotation available	not classified & prot-scriber: s5a reductase domain containing protein & swissprot: no annotation & original description: none	RN1G002810	-2.54446	1.51915e-06	0.000416184	-1.04816	0.0150624	0.176536	-0.598916	0.000282928	0.00160065	3.29898	2.07205	1.99015	16.2909	26.6923	21.2853	1.35026	0.175146	1.48002	0.311222	0.25003	0.382804	15.9414	14.2395	15.8053	15.1873	10.5458	12.4847	10.4979	13.8516
Protein biosynthesis.ribosome biogenesis.large ribosomal subunit (LSU).LSU proteome.component *(RPP1)	component *(RPP1) of large ribosomal-subunit (LSU) proteome & prot-scriber: 60s acidic ribosomal protein p1 1 & swissprot: Large ribosomal subunit protein P1 & original description: none	RN1G002820	0.680602	0.00156954	0.0123261	-0.429156	0.0656312	0.288143	0.353269	0.00181241	0.00712996	337.412	279.042	242.098	264.921	277.136	262.629	422.32	154.65	449.099	166.061	192.361	196.887	850.634	980.188	833.744	830.897	1128.81	1478.26	1314.74	1320.12
Carbohydrate metabolism.starch metabolism.biosynthesis.starch synthase activities.granule-bound starch (amylose) synthase *(GBSS)	granule-bound starch (amylose) synthase *(GBSS) & prot-scriber: granule bound starch synthase 1 chloroplastic amyloplastic & swissprot: Granule-bound starch synthase 1, chloroplastic/amyloplastic & original description: none	RN1G002830	-0.574771	0.0335759	0.0947434	-5.25932	0.000572409	0.0985587	-0.504202	0.00132904	0.00554512	0.23362	0.263444	0.200996	0.524056	0.5783	0.478148	3.36041	0.037512	6.85964	0.03994	0.024008	0.100864	108.887	109.694	119.367	102.833	108.513	89.252	70.9784	95.2368
Carbohydrate metabolism.starch metabolism.biosynthesis.starch synthase activities.granule-bound starch (amylose) synthase *(GBSS)	granule-bound starch (amylose) synthase *(GBSS) & prot-scriber: granule bound starch synthase 1 chloroplastic amyloplastic & swissprot: Granule-bound starch synthase 1, chloroplastic/amyloplastic & original description: none	RN1G002830	-0.574771	0.0335759	0.0947434	-5.25932	0.000572409	0.0985587	-0.504202	0.00132904	0.00554512	0.23362	0.263444	0.200996	0.524056	0.5783	0.478148	3.36041	0.037512	6.85964	0.03994	0.024008	0.100864	108.887	109.694	119.367	102.833	108.513	89.252	70.9784	95.2368
Carbohydrate metabolism.starch metabolism.biosynthesis.starch synthase activities.granule-bound starch (amylose) synthase *(GBSS)	granule-bound starch (amylose) synthase *(GBSS) & prot-scriber: granule bound starch synthase 1 chloroplastic amyloplastic & swissprot: Granule-bound starch synthase 1, chloroplastic/amyloplastic & original description: none	RN1G002830	-0.574771	0.0335759	0.0947434	-5.25932	0.000572409	0.0985587	-0.504202	0.00132904	0.00554512	0.23362	0.263444	0.200996	0.524056	0.5783	0.478148	3.36041	0.037512	6.85964	0.03994	0.024008	0.100864	108.887	109.694	119.367	102.833	108.513	89.252	70.9784	95.2368
Carbohydrate metabolism.starch metabolism.biosynthesis.starch synthase activities.granule-bound starch (amylose) synthase *(GBSS)	granule-bound starch (amylose) synthase *(GBSS) & prot-scriber: granule bound starch synthase 1 chloroplastic amyloplastic & swissprot: Granule-bound starch synthase 1, chloroplastic/amyloplastic & original description: none	RN1G002830	-0.574771	0.0335759	0.0947434	-5.25932	0.000572409	0.0985587	-0.504202	0.00132904	0.00554512	0.23362	0.263444	0.200996	0.524056	0.5783	0.478148	3.36041	0.037512	6.85964	0.03994	0.024008	0.100864	108.887	109.694	119.367	102.833	108.513	89.252	70.9784	95.2368
Enzyme classification.EC_2 transferases.EC_2-4 glycosyltransferase	EC_2.4 glycosyltransferase & prot-scriber: granule bound starch synthase 1 chloroplastic amyloplastic & swissprot: Granule-bound starch synthase 1, chloroplastic/amyloplastic & original description: none	RN1G002830	-0.574771	0.0335759	0.0947434	-5.25932	0.000572409	0.0985587	-0.504202	0.00132904	0.00554512	0.23362	0.263444	0.200996	0.524056	0.5783	0.478148	3.36041	0.037512	6.85964	0.03994	0.024008	0.100864	108.887	109.694	119.367	102.833	108.513	89.252	70.9784	95.2368
Enzyme classification.EC_2 transferases.EC_2-4 glycosyltransferase	EC_2.4 glycosyltransferase & prot-scriber: granule bound starch synthase 1 chloroplastic amyloplastic & swissprot: Granule-bound starch synthase 1, chloroplastic/amyloplastic & original description: none	RN1G002830	-0.574771	0.0335759	0.0947434	-5.25932	0.000572409	0.0985587	-0.504202	0.00132904	0.00554512	0.23362	0.263444	0.200996	0.524056	0.5783	0.478148	3.36041	0.037512	6.85964	0.03994	0.024008	0.100864	108.887	109.694	119.367	102.833	108.513	89.252	70.9784	95.2368
Enzyme classification.EC_2 transferases.EC_2-4 glycosyltransferase	EC_2.4 glycosyltransferase & prot-scriber: granule bound starch synthase 1 chloroplastic amyloplastic & swissprot: Granule-bound starch synthase 1, chloroplastic/amyloplastic & original description: none	RN1G002830	-0.574771	0.0335759	0.0947434	-5.25932	0.000572409	0.0985587	-0.504202	0.00132904	0.00554512	0.23362	0.263444	0.200996	0.524056	0.5783	0.478148	3.36041	0.037512	6.85964	0.03994	0.024008	0.100864	108.887	109.694	119.367	102.833	108.513	89.252	70.9784	95.2368
Enzyme classification.EC_2 transferases.EC_2-4 glycosyltransferase	EC_2.4 glycosyltransferase & prot-scriber: granule bound starch synthase 1 chloroplastic amyloplastic & swissprot: Granule-bound starch synthase 1, chloroplastic/amyloplastic & original description: none	RN1G002830	-0.574771	0.0335759	0.0947434	-5.25932	0.000572409	0.0985587	-0.504202	0.00132904	0.00554512	0.23362	0.263444	0.200996	0.524056	0.5783	0.478148	3.36041	0.037512	6.85964	0.03994	0.024008	0.100864	108.887	109.694	119.367	102.833	108.513	89.252	70.9784	95.2368
Vesicle trafficking.vesicle tethering.HOPS/CORVET tethering complexes.CORVET-specific component *(VPS8)	CORVET-specific component *(VPS8) of HOPS/CORVET membrane tethering complexes & prot-scriber: ring type domain containing protein & swissprot: no annotation & original description: none	RN1G002840	0.260265	0.160618	0.286957	0.205947	0.538434	0.752945	0.116144	0.17655	0.276283	0.450199	0.336233	0.294533	0.376701	0.395369	0.589078	0.068133	0.046712	0.102892	0.103449	0.046631	0.049275	6.78378	6.11436	7.40945	7.75839	8.4421	9.00093	9.6256	8.65782
Vesicle trafficking.vesicle tethering.HOPS/CORVET tethering complexes.CORVET-specific component *(VPS8)	CORVET-specific component *(VPS8) of HOPS/CORVET membrane tethering complexes & prot-scriber: ring type domain containing protein & swissprot: no annotation & original description: none	RN1G002840	0.260265	0.160618	0.286957	0.205947	0.538434	0.752945	0.116144	0.17655	0.276283	0.450199	0.336233	0.294533	0.376701	0.395369	0.589078	0.068133	0.046712	0.102892	0.103449	0.046631	0.049275	6.78378	6.11436	7.40945	7.75839	8.4421	9.00093	9.6256	8.65782
Lipid metabolism.fatty acid metabolism.acetyl-CoA generation.plastidial pyruvate dehydrogenase complex.E1 pyruvate dehydrogenase subcomplex.subunit alpha		RN1G002850	0.0824894	0.784228	0.864769	0.331412	0.265186	0.52588	-0.683914	1.40265e-07	4.30367e-06	0.317208	0.350345	0.37588	0.406777	0.658952	0.469444	1.05601	0.487898	1.12248	0.615372	0.937361	0.988869	63.4481	61.6269	59.913	68.7543	49.3728	41.2678	48.6325	46.1471
Enzyme classification.EC_1 oxidoreductases.EC_1-2 oxidoreductase acting on aldehyde or oxo group of donor		RN1G002850	0.0824894	0.784228	0.864769	0.331412	0.265186	0.52588	-0.683914	1.40265e-07	4.30367e-06	0.317208	0.350345	0.37588	0.406777	0.658952	0.469444	1.05601	0.487898	1.12248	0.615372	0.937361	0.988869	63.4481	61.6269	59.913	68.7543	49.3728	41.2678	48.6325	46.1471
Enzyme classification.EC_2 transferases.EC_2-7 transferase transferring phosphorus-containing group	EC_2.7 transferase transferring phosphorus-containing group & prot-scriber: ectin domain containing receptor kinase 4 & swissprot: MDIS1-interacting receptor like kinase 2 & original description: none	RN1G002990	-0.505177	0.239044	0.380966	-1.57396	0.00906754	0.148293	-0.728957	0.134257	0.222963	0.018793	0.019333	0.024555	0.029484	0.057537	0.049929	0.051503	0.007598	0.07623	0.008809	0.008104	0.012611	0.123522	0.22812	0.202143	0.105329	0.066959	0.20188	0.090138	0.107906
Vesicle trafficking.retrograde trafficking.vesicle tethering.COG tethering complex.component *(COG4)	component *(COG4) of COG (Conserved-Oligomeric Golgi) complex & prot-scriber: conserved oligomeric golgi complex & swissprot: Conserved oligomeric Golgi complex subunit 4 & original description: none	RN1G003080	-0.0132149	0.958419	0.975619	0.977649	0.0542331	0.26731	0.667047	0.148353	0.240952	7.19817	6.122	5.70323	7.30735	7.84079	14.2975	0.695355	0.602071	1.26905	2.39926	0.702251	0.998328	5.47541	2.43549	2.65706	5.35157	8.38895	3.82212	5.88826	11.2742
Vesicle trafficking.retrograde trafficking.vesicle tethering.COG tethering complex.component *(COG4)	component *(COG4) of COG (Conserved-Oligomeric Golgi) complex & prot-scriber: component of oligomeric golgi complex & swissprot: Conserved oligomeric Golgi complex subunit 4 & original description: none	RN1G003110	0.0117658	0.951285	0.971315	0.591409	0.09435	0.333626	-0.0105955	0.958767	0.973402	0.766992	0.710962	0.530794	0.79041	0.894584	1.34322	0.098718	0.067698	0.125652	0.177638	0.079659	0.098818	0.899309	0.978563	1.04708	1.34307	1.16186	1.19154	1.41767	1.19904
Vesicle trafficking.retrograde trafficking.vesicle tethering.COG tethering complex.component *(COG4)	component *(COG4) of COG (Conserved-Oligomeric Golgi) complex & prot-scriber: conserved oligomeric golgi complex & swissprot: Conserved oligomeric Golgi complex subunit 4 & original description: none	RN1G003120	0.130282	0.452876	0.598504	0.702847	0.006903	0.139052	-0.144296	0.363286	0.480219	1.85999	1.82519	1.06675	1.82118	2.11394	2.57111	0.317244	0.169302	0.322319	0.380807	0.300879	0.35449	3.61533	2.29744	3.85067	3.51034	3.47175	3.5409	3.94388	3.16457
Vesicle trafficking.retrograde trafficking.vesicle tethering.COG tethering complex.component *(COG4)	component *(COG4) of COG (Conserved-Oligomeric Golgi) complex & prot-scriber: component of oligomeric golgi complex & swissprot: Conserved oligomeric Golgi complex subunit 4 & original description: none	RN1G003190	0.307991	0.491067	0.632739	-0.0656186	0.902151	0.972917	0.195468	0.395619	0.511948	0.043592	0.061388	0.049742	0.042556	0.052727	0.095257	0.015487	0.002031	0.01497	0.007784	0.005459	0.007281	1.89891	1.34812	2.01092	2.5755	2.78001	3.14356	1.89901	2.63331
Protein modification.phosphorylation.TKL protein kinase families.LRR-XII protein kinase	LRR-XII protein kinase & prot-scriber: lrr receptor serine threonine protein kinase & swissprot: MDIS1-interacting receptor like kinase 2 & original description: none	RN1G003210	-1.02658	0.175918	0.306246	-3.14935	0.00385721	0.123068	-0.508791	0.454444	0.56804	0.010381	0.002563	0.015706	0.017372	0.04389	0.024727	0.051428	0.003109	0.084217	0.003376	0.001432	0.005015	0.169288	0.247576	0.053543	0.126208	0.047542	0.255221	0.014891	0.166726
Enzyme classification.EC_2 transferases.EC_2-7 transferase transferring phosphorus-containing group	EC_2.7 transferase transferring phosphorus-containing group & prot-scriber: lrr receptor serine threonine protein kinase & swissprot: MDIS1-interacting receptor like kinase 2 & original description: none	RN1G003210	-1.02658	0.175918	0.306246	-3.14935	0.00385721	0.123068	-0.508791	0.454444	0.56804	0.010381	0.002563	0.015706	0.017372	0.04389	0.024727	0.051428	0.003109	0.084217	0.003376	0.001432	0.005015	0.169288	0.247576	0.053543	0.126208	0.047542	0.255221	0.014891	0.166726
Vesicle trafficking.retrograde trafficking.vesicle tethering.COG tethering complex.component *(COG4)	component *(COG4) of COG (Conserved-Oligomeric Golgi) complex & prot-scriber: component of oligomeric golgi complex & swissprot: Conserved oligomeric Golgi complex subunit 4 & original description: none	RN1G003230	0.118705	0.498188	0.638694	0.538689	0.0198557	0.190862	-0.165538	0.0370162	0.0808421	0.75561	0.752133	0.427211	0.768461	0.863021	1.03372	0.155988	0.071373	0.155268	0.156224	0.126113	0.143014	6.92231	7.20833	6.37503	6.96052	6.74478	6.98328	7.48107	7.54389
Enzyme classification.EC_2 transferases.EC_2-7 transferase transferring phosphorus-containing group	EC_2.7 transferase transferring phosphorus-containing group & prot-scriber: component of oligomeric golgi complex & swissprot: Conserved oligomeric Golgi complex subunit 4 & original description: none	RN1G003230	0.118705	0.498188	0.638694	0.538689	0.0198557	0.190862	-0.165538	0.0370162	0.0808421	0.75561	0.752133	0.427211	0.768461	0.863021	1.03372	0.155988	0.071373	0.155268	0.156224	0.126113	0.143014	6.92231	7.20833	6.37503	6.96052	6.74478	6.98328	7.48107	7.54389
Multi-process regulation.circadian clock system.time-of-day-dependent expressed repressor *(PRR)	circadian clock time-of-day-dependent expressed repressor *(PRR) & prot-scriber: two component response regulator protein aprr & swissprot: Two-component response regulator-like PRR95 & original description: none	RN1G003250	1.77166	2.92175e-06	0.000514189	0.0688601	0.703458	0.86279	-0.0472742	0.592366	0.691277	2.17936	1.61674	1.31834	0.754394	0.691809	0.778147	3.48575	1.53422	3.77889	2.14374	2.35727	2.43268	47.9695	61.0979	55.6035	51.2805	62.636	61.6044	61.0789	60.1946
Multi-process regulation.circadian clock system.time-of-day-dependent expressed repressor *(PRR)	circadian clock time-of-day-dependent expressed repressor *(PRR) & prot-scriber: two component response regulator protein aprr & swissprot: Two-component response regulator-like PRR95 & original description: none	RN1G003250	1.77166	2.92175e-06	0.000514189	0.0688601	0.703458	0.86279	-0.0472742	0.592366	0.691277	2.17936	1.61674	1.31834	0.754394	0.691809	0.778147	3.48575	1.53422	3.77889	2.14374	2.35727	2.43268	47.9695	61.0979	55.6035	51.2805	62.636	61.6044	61.0789	60.1946
Multi-process regulation.circadian clock system.time-of-day-dependent expressed repressor *(PRR)	circadian clock time-of-day-dependent expressed repressor *(PRR) & prot-scriber: two component response regulator protein aprr & swissprot: Two-component response regulator-like PRR95 & original description: none	RN1G003250	1.77166	2.92175e-06	0.000514189	0.0688601	0.703458	0.86279	-0.0472742	0.592366	0.691277	2.17936	1.61674	1.31834	0.754394	0.691809	0.778147	3.48575	1.53422	3.77889	2.14374	2.35727	2.43268	47.9695	61.0979	55.6035	51.2805	62.636	61.6044	61.0789	60.1946
No Mercator4 annotation.other annotation available	not classified & prot-scriber: lea 2 domain containing protein & swissprot: no annotation & original description: none	RN1G003260	-0.396038	0.207138	0.34431	-1.15446	0.0587256	0.27582	0.217492	0.287376	0.401975	4.7425	3.82904	2.12175	5.73119	9.82394	5.1104	0.894328	0.051741	0.807093	0.139308	0.149012	0.205376	14.9164	19.7733	17.9701	13.1243	20.1183	30.4417	21.7109	17.784
Solute transport.carrier-mediated transport.CDF superfamily.CDF family.zinc cation transporter *(Zn-CDF)	zinc cation transporter *(Zn-CDF) & prot-scriber: zinc transporter & swissprot: Metal tolerance protein 1 & original description: none	RN1G003270	0.589609	0.0186399	0.0626374	0.454415	0.373861	0.621741	0.298027	0.346621	0.463641	5.58925	5.29072	4.27551	5.80643	4.90632	4.36225	0.54338	0.602305	0.254533	0.7016	0.486571	0.722319	0.565505	1.30731	0.775563	1.1155	1.00965	1.3855	1.73152	1.31771
Nutrient uptake.micronutrient homeostasis.zinc.zinc cation transporter *(Zn-CDF)	zinc cation transporter *(Zn-CDF) & prot-scriber: zinc transporter & swissprot: Metal tolerance protein 1 & original description: none	RN1G003270	0.589609	0.0186399	0.0626374	0.454415	0.373861	0.621741	0.298027	0.346621	0.463641	5.58925	5.29072	4.27551	5.80643	4.90632	4.36225	0.54338	0.602305	0.254533	0.7016	0.486571	0.722319	0.565505	1.30731	0.775563	1.1155	1.00965	1.3855	1.73152	1.31771
Photosynthesis.photophosphorylation.photosystem II.photosynthetic acclimation.thylakoid grana stacking.regulatory factor *(CURT)	regulatory factor *(CURT) of thylakoid grana stacking & prot-scriber: caad domain containing protein & swissprot: Protein CURVATURE THYLAKOID 1B, chloroplastic & original description: none	RN1G003290	-1.9237	0.00119637	0.0103737	-1.48845	0.0292744	0.215519	-0.676926	1.08922e-05	0.000119452	0.082455	0.095003	0.125346	0.610056	0.566904	0.573311	25.4436	1.92135	47.9622	4.34045	6.64851	5.40766	661.186	576.211	620.976	578.147	540.326	424.131	394.742	427.249
Enzyme classification.EC_2 transferases.EC_2-1 transferase transferring one-carbon group	EC_2.1 transferase transferring one-carbon group & prot-scriber: caffeic acid 3 o methyltransferase & swissprot: Caffeic acid 3-O-methyltransferase 1 & original description: none	RN1G003330	-0.625016	0.141775	0.262607	1.31363	0.106587	0.348213	0.394644	0.074235	0.140061	2.23863	1.60736	3.4917	5.119	7.12106	5.87441	0.664676	1.74976	0.346655	2.95307	1.9446	3.2736	3.39486	5.62004	4.64029	4.23512	5.08256	5.42619	8.18707	9.06367
No Mercator4 annotation.other annotation available	not classified & prot-scriber: homeobox leucine zipper protein hox & swissprot: Homeobox-leucine zipper protein REVOLUTA & original description: none	RN1G003350	1.45729	0.00301265	0.0186659	-0.0703591	0.916943	0.98016	1.01459	0.00588887	0.0183409	13.815	6.08366	5.2925	3.17744	4.57666	5.47346	1.68112	3.85125	1.42508	1.70491	2.96939	2.55493	11.9048	24.8489	13.1894	28.5594	53.5228	47.3149	53.3389	31.0932
Protein modification.protein folding.FKBP-type chaperone activities.peptidyl-prolyl cis-trans isomerase *(FKBP16-3)	peptidyl-prolyl cis-trans isomerase *(FKBP16-3) & prot-scriber: peptidylprolyl isomerase & swissprot: Peptidyl-prolyl cis-trans isomerase FKBP16-3, chloroplastic & original description: none	RN1G003360	-0.676724	0.121355	0.236031	-0.199093	0.638281	0.8208	0.881314	0.0127901	0.0344439	0.079589	0.048034	0.036489	0.088796	0.14698	0.155552	0.10207	0.071504	0.259155	0.100501	0.07505	0.10539	1.54949	1.36828	1.37384	0.671595	2.42775	2.88035	2.29277	3.22524
Vesicle trafficking.anterograde trafficking.Coat protein II (COPII) coatomer machinery.coat protein recruiting.Sar1-GTPase-regulating protein *(Sec16)	Sar1-GTPase-regulating protein *(Sec16) & prot-scriber: peptidylprolyl isomerase & swissprot: Peptidyl-prolyl cis-trans isomerase FKBP16-3, chloroplastic & original description: none	RN1G003360	-0.676724	0.121355	0.236031	-0.199093	0.638281	0.8208	0.881314	0.0127901	0.0344439	0.079589	0.048034	0.036489	0.088796	0.14698	0.155552	0.10207	0.071504	0.259155	0.100501	0.07505	0.10539	1.54949	1.36828	1.37384	0.671595	2.42775	2.88035	2.29277	3.22524
Enzyme classification.EC_2 transferases.EC_2-1 transferase transferring one-carbon group	EC_2.1 transferase transferring one-carbon group & prot-scriber: caffeic acid 3 o methyltransferase & swissprot: Caffeic acid 3-O-methyltransferase & original description: none	RN1G003370	-0.10158	0.850456	0.907631	1.26132	0.120073	0.365039	2.65802	1.32158e-05	0.000139575	1.89979	1.40543	4.19814	5.04372	3.3769	4.66356	15.6444	31.6661	7.75641	50.2372	50.3667	47.6903	8.49079	5.69864	4.27561	4.58987	41.8631	33.4282	62.7058	34.0575
Enzyme classification.EC_2 transferases.EC_2-1 transferase transferring one-carbon group	EC_2.1 transferase transferring one-carbon group & prot-scriber: caffeic acid 3 o methyltransferase & swissprot: Caffeic acid 3-O-methyltransferase & original description: none	RN1G003410	0.177099	0.728017	0.823703	1.12011	0.245202	0.507716	-0.273992	0.609245	0.705717	1.63228	1.26851	3.34473	3.60585	2.61216	2.65054	0.261986	1.48007	0.195393	2.18744	1.4151	1.91213	0.384947	0.620164	0.585299	0.105533	0.522943	0.344134	0.251271	0.543409
Enzyme classification.EC_2 transferases.EC_2-1 transferase transferring one-carbon group	EC_2.1 transferase transferring one-carbon group & prot-scriber: caffeic acid 3 o methyltransferase & swissprot: Cathecol O-methyltransferase 1 & original description: none	RN1G003430	-0.565332	0.185635	0.31857	1.54693	0.0736551	0.301137	-0.62931	0.0314543	0.0711099	1.12165	0.772719	1.76385	2.44316	3.27673	2.91922	0.743988	2.80784	0.945177	9.10957	3.18156	3.27887	2.6779	3.83743	2.52012	4.24088	1.56498	2.24181	2.39753	3.83271
Enzyme classification.EC_2 transferases.EC_2-1 transferase transferring one-carbon group	EC_2.1 transferase transferring one-carbon group & prot-scriber: caffeic acid 3 o methyltransferase & swissprot: Cathecol O-methyltransferase 1 & original description: none	RN1G003460	-0.540213	0.194681	0.329775	1.50587	0.0270508	0.209047	-1.42113	2.1256e-08	1.11276e-06	0.801512	0.557327	1.2149	1.75196	2.31804	1.85823	0.652606	1.23933	1.53828	5.45735	1.79901	1.88794	47.8429	42.2242	52.9579	62.0876	25.1424	19.683	25.8983	19.2465
RNA biosynthesis.DNA-binding transcriptional regulation.helix-turn-helix DNA-binding domain.tryptophan-cluster structure.REVEILLE-type transcription factor	REVEILLE-type transcription factor & prot-scriber: hth myb type domain containing protein & swissprot: Protein LATE ELONGATED HYPOCOTYL & original description: none	RN1G003470	-0.481481	0.00632515	0.0300742	0.198521	0.50616	0.729472	-0.679779	4.39229e-07	9.96579e-06	1.43588	1.0514	0.970846	2.22891	2.57863	2.43301	2.07296	0.407496	2.60396	1.54408	1.25645	1.07627	252.506	238.147	233.035	237.899	177.993	181.567	163.98	180.17
RNA biosynthesis.DNA-binding transcriptional regulation.helix-turn-helix DNA-binding domain.tryptophan-cluster structure.REVEILLE-type transcription factor	REVEILLE-type transcription factor & prot-scriber: hth myb type domain containing protein & swissprot: Protein LATE ELONGATED HYPOCOTYL & original description: none	RN1G003470	-0.481481	0.00632515	0.0300742	0.198521	0.50616	0.729472	-0.679779	4.39229e-07	9.96579e-06	1.43588	1.0514	0.970846	2.22891	2.57863	2.43301	2.07296	0.407496	2.60396	1.54408	1.25645	1.07627	252.506	238.147	233.035	237.899	177.993	181.567	163.98	180.17
Multi-process regulation.circadian clock system.core oscillator protein *(LHY/CCA1)	circadian clock core oscillator protein *(LHY/CCA1) & prot-scriber: hth myb type domain containing protein & swissprot: Protein LATE ELONGATED HYPOCOTYL & original description: none	RN1G003470	-0.481481	0.00632515	0.0300742	0.198521	0.50616	0.729472	-0.679779	4.39229e-07	9.96579e-06	1.43588	1.0514	0.970846	2.22891	2.57863	2.43301	2.07296	0.407496	2.60396	1.54408	1.25645	1.07627	252.506	238.147	233.035	237.899	177.993	181.567	163.98	180.17
Multi-process regulation.circadian clock system.core oscillator protein *(LHY/CCA1)	circadian clock core oscillator protein *(LHY/CCA1) & prot-scriber: hth myb type domain containing protein & swissprot: Protein LATE ELONGATED HYPOCOTYL & original description: none	RN1G003470	-0.481481	0.00632515	0.0300742	0.198521	0.50616	0.729472	-0.679779	4.39229e-07	9.96579e-06	1.43588	1.0514	0.970846	2.22891	2.57863	2.43301	2.07296	0.407496	2.60396	1.54408	1.25645	1.07627	252.506	238.147	233.035	237.899	177.993	181.567	163.98	180.17
Protein homeostasis.autophagy.initiation kinase complex.protein kinase component *(ATG1)	protein kinase component *(ATG1) of ATG1-13 autophagosome assembly control complex & prot-scriber: beab2 serine threonine protein kinase atg & swissprot: Serine/threonine-protein kinase ATG1a & original description: none	RN1G003480	0.362513	0.194079	0.328982	0.526381	0.429019	0.670441	0.247909	0.120026	0.203807	0.125489	0.098863	0.101199	0.100516	0.146677	0.137566	0.018202	0.070149	0.038535	0.059181	0.071487	0.069324	2.48097	2.83638	2.668	1.95553	3.24877	4.02408	3.30394	3.31172
Enzyme classification.EC_2 transferases.EC_2-7 transferase transferring phosphorus-containing group	EC_2.7 transferase transferring phosphorus-containing group & prot-scriber: beab2 serine threonine protein kinase atg & swissprot: Serine/threonine-protein kinase ATG1a & original description: none	RN1G003480	0.362513	0.194079	0.328982	0.526381	0.429019	0.670441	0.247909	0.120026	0.203807	0.125489	0.098863	0.101199	0.100516	0.146677	0.137566	0.018202	0.070149	0.038535	0.059181	0.071487	0.069324	2.48097	2.83638	2.668	1.95553	3.24877	4.02408	3.30394	3.31172
Protein modification.phosphorylation.TKL protein kinase families.URK kinase families.URK-3 protein kinase	URK-3 protein kinase & prot-scriber: arath wall associated receptor kinase & swissprot: Probably inactive receptor-like protein kinase At2g46850 & original description: none	RN1G003490	0.792796	0.0373699	0.10241	0.394139	0.280746	0.540137	-0.310711	0.115707	0.197961	1.24892	0.715553	0.320194	0.600438	0.58081	0.68582	0.072272	0.027695	0.116652	0.068946	0.071512	0.059919	2.44193	2.2992	1.95285	2.61097	1.4803	2.52264	2.56326	2.26266
Protein modification.phosphorylation.TKL protein kinase families.URK kinase families.URK-3 protein kinase	URK-3 protein kinase & prot-scriber: arath wall associated receptor kinase & swissprot: Probably inactive receptor-like protein kinase At2g46850 & original description: none	RN1G003490	0.792796	0.0373699	0.10241	0.394139	0.280746	0.540137	-0.310711	0.115707	0.197961	1.24892	0.715553	0.320194	0.600438	0.58081	0.68582	0.072272	0.027695	0.116652	0.068946	0.071512	0.059919	2.44193	2.2992	1.95285	2.61097	1.4803	2.52264	2.56326	2.26266
Protein modification.phosphorylation.TKL protein kinase families.URK kinase families.URK-3 protein kinase	URK-3 protein kinase & prot-scriber: arath wall associated receptor kinase & swissprot: Probably inactive receptor-like protein kinase At2g46850 & original description: none	RN1G003490	0.792796	0.0373699	0.10241	0.394139	0.280746	0.540137	-0.310711	0.115707	0.197961	1.24892	0.715553	0.320194	0.600438	0.58081	0.68582	0.072272	0.027695	0.116652	0.068946	0.071512	0.059919	2.44193	2.2992	1.95285	2.61097	1.4803	2.52264	2.56326	2.26266
Enzyme classification.EC_2 transferases.EC_2-7 transferase transferring phosphorus-containing group	EC_2.7 transferase transferring phosphorus-containing group & prot-scriber: arath wall associated receptor kinase & swissprot: Probably inactive receptor-like protein kinase At2g46850 & original description: none	RN1G003490	0.792796	0.0373699	0.10241	0.394139	0.280746	0.540137	-0.310711	0.115707	0.197961	1.24892	0.715553	0.320194	0.600438	0.58081	0.68582	0.072272	0.027695	0.116652	0.068946	0.071512	0.059919	2.44193	2.2992	1.95285	2.61097	1.4803	2.52264	2.56326	2.26266
Enzyme classification.EC_2 transferases.EC_2-7 transferase transferring phosphorus-containing group	EC_2.7 transferase transferring phosphorus-containing group & prot-scriber: arath wall associated receptor kinase & swissprot: Probably inactive receptor-like protein kinase At2g46850 & original description: none	RN1G003490	0.792796	0.0373699	0.10241	0.394139	0.280746	0.540137	-0.310711	0.115707	0.197961	1.24892	0.715553	0.320194	0.600438	0.58081	0.68582	0.072272	0.027695	0.116652	0.068946	0.071512	0.059919	2.44193	2.2992	1.95285	2.61097	1.4803	2.52264	2.56326	2.26266
Enzyme classification.EC_2 transferases.EC_2-7 transferase transferring phosphorus-containing group	EC_2.7 transferase transferring phosphorus-containing group & prot-scriber: arath wall associated receptor kinase & swissprot: Probably inactive receptor-like protein kinase At2g46850 & original description: none	RN1G003490	0.792796	0.0373699	0.10241	0.394139	0.280746	0.540137	-0.310711	0.115707	0.197961	1.24892	0.715553	0.320194	0.600438	0.58081	0.68582	0.072272	0.027695	0.116652	0.068946	0.071512	0.059919	2.44193	2.2992	1.95285	2.61097	1.4803	2.52264	2.56326	2.26266
RNA processing.mRNA silencing.miRNA pathway.miRNA biogenesis.DCL1-HYL1 miRNA biogenesis complex.endoribonuclease component *(DCL1)	endoribonuclease component *(DCL1) of DCL1-HYL1 miRNA biogenesis complex & prot-scriber: endoribonuclease dicer homolog & swissprot: Endoribonuclease Dicer homolog 1 & original description: none	RN1G003510	0.0799139	0.727984	0.823703	-0.207844	0.665564	0.839714	0.0861607	0.330518	0.447152	0.153367	0.117363	0.144661	0.179184	0.175318	0.250241	0.074925	0.008711	0.070452	0.047649	0.014767	0.024275	6.43731	5.38421	5.87456	6.2699	7.72455	6.4962	8.71425	6.98706
RNA processing.mRNA silencing.miRNA pathway.miRNA biogenesis.DCL1-HYL1 miRNA biogenesis complex.endoribonuclease component *(DCL1)	endoribonuclease component *(DCL1) of DCL1-HYL1 miRNA biogenesis complex & prot-scriber: endoribonuclease dicer homolog & swissprot: Endoribonuclease Dicer homolog 1 & original description: none	RN1G003510	0.0799139	0.727984	0.823703	-0.207844	0.665564	0.839714	0.0861607	0.330518	0.447152	0.153367	0.117363	0.144661	0.179184	0.175318	0.250241	0.074925	0.008711	0.070452	0.047649	0.014767	0.024275	6.43731	5.38421	5.87456	6.2699	7.72455	6.4962	8.71425	6.98706
No Mercator4 annotation.other annotation available	not classified & prot-scriber: germin protein subfamily member & swissprot: Germin-like protein 11-1 & original description: none	RN1G003520	0.176728	0.415256	0.5635	-0.0310395	0.957233	0.998545	0.0771016	0.700059	0.782985	3.86551	3.49024	2.4155	5.02085	3.57515	4.20708	0.406229	0.017531	0.463078	0.215293	0.139125	0.178081	6.46997	9.28995	7.72076	6.23802	6.64227	8.84146	10.2957	11.209
Multi-process regulation.phosphoinositide signalling.inositol phosphate metabolism.light-dependent inositol phosphate biosynthesis.inositol polyphosphate multikinase *(IPK2)	inositol polyphosphate multikinase *(IPK2) & prot-scriber: inositol polyphosphate multikinase & swissprot: Inositol polyphosphate multikinase beta & original description: none	RN1G003530	0.433447	0.0141512	0.0519629	0.308658	0.179177	0.437912	-0.284498	0.00791405	0.0232783	10.4877	9.9722	6.92132	9.76501	9.95517	10.6763	5.87793	3.185	5.19358	4.16151	4.52427	5.4073	31.0679	30.488	29.7287	36.6868	27.0212	30.9519	31.3527	33.8635
Multi-process regulation.phosphoinositide signalling.inositol phosphate metabolism.light-dependent inositol phosphate biosynthesis.inositol polyphosphate multikinase *(IPK2)	inositol polyphosphate multikinase *(IPK2) & prot-scriber: inositol polyphosphate multikinase & swissprot: Inositol polyphosphate multikinase beta & original description: none	RN1G003530	0.433447	0.0141512	0.0519629	0.308658	0.179177	0.437912	-0.284498	0.00791405	0.0232783	10.4877	9.9722	6.92132	9.76501	9.95517	10.6763	5.87793	3.185	5.19358	4.16151	4.52427	5.4073	31.0679	30.488	29.7287	36.6868	27.0212	30.9519	31.3527	33.8635
Enzyme classification.EC_2 transferases.EC_2-7 transferase transferring phosphorus-containing group	EC_2.7 transferase transferring phosphorus-containing group & prot-scriber: inositol polyphosphate multikinase & swissprot: Inositol polyphosphate multikinase beta & original description: none	RN1G003530	0.433447	0.0141512	0.0519629	0.308658	0.179177	0.437912	-0.284498	0.00791405	0.0232783	10.4877	9.9722	6.92132	9.76501	9.95517	10.6763	5.87793	3.185	5.19358	4.16151	4.52427	5.4073	31.0679	30.488	29.7287	36.6868	27.0212	30.9519	31.3527	33.8635
Enzyme classification.EC_2 transferases.EC_2-7 transferase transferring phosphorus-containing group	EC_2.7 transferase transferring phosphorus-containing group & prot-scriber: inositol polyphosphate multikinase & swissprot: Inositol polyphosphate multikinase beta & original description: none	RN1G003530	0.433447	0.0141512	0.0519629	0.308658	0.179177	0.437912	-0.284498	0.00791405	0.0232783	10.4877	9.9722	6.92132	9.76501	9.95517	10.6763	5.87793	3.185	5.19358	4.16151	4.52427	5.4073	31.0679	30.488	29.7287	36.6868	27.0212	30.9519	31.3527	33.8635
	component *(DET1) of CDDD substrate adaptor module of CUL4-based ubiquitin ligase complex & prot-scriber: light mediated development protein det & swissprot: Light-mediated development protein DET1 & original description: none	RN1G003540	-0.611688	0.0089925	0.0379372	0.165032	0.48454	0.714563	-0.409934	0.000376292	0.0020161	0.9068	0.503403	0.525122	1.23716	1.60217	1.55514	0.856019	0.199622	0.788609	0.517355	0.444861	0.466359	16.1096	14.0404	16.7186	18.5013	14.0756	14.9359	14.5939	14.0966
	component *(DET1) of CDDD substrate adaptor module of CUL4-based ubiquitin ligase complex & prot-scriber: light mediated development protein det & swissprot: Light-mediated development protein DET1 & original description: none	RN1G003540	-0.611688	0.0089925	0.0379372	0.165032	0.48454	0.714563	-0.409934	0.000376292	0.0020161	0.9068	0.503403	0.525122	1.23716	1.60217	1.55514	0.856019	0.199622	0.788609	0.517355	0.444861	0.466359	16.1096	14.0404	16.7186	18.5013	14.0756	14.9359	14.5939	14.0966
	component *(DET1) of CDDD substrate adaptor module of CUL4-based ubiquitin ligase complex & prot-scriber: light mediated development protein det & swissprot: Light-mediated development protein DET1 & original description: none	RN1G003540	-0.611688	0.0089925	0.0379372	0.165032	0.48454	0.714563	-0.409934	0.000376292	0.0020161	0.9068	0.503403	0.525122	1.23716	1.60217	1.55514	0.856019	0.199622	0.788609	0.517355	0.444861	0.466359	16.1096	14.0404	16.7186	18.5013	14.0756	14.9359	14.5939	14.0966
No Mercator4 annotation.other annotation available	not classified & prot-scriber: lea 2 domain containing protein & swissprot: NDR1/HIN1-like protein 6 & original description: none	RN1G003550	0.478257	0.272179	0.418425	0.165504	0.832406	0.936325	1.21383	0.00145932	0.00596569	3.27472	0.941114	2.41694	2.38116	1.9884	2.76326	0.562595	2.84172	0.8902	1.90684	1.92545	1.9768	1.57619	3.12994	1.34264	2.43919	3.929	5.35333	9.36332	4.61972
RNA processing.RNA homeostasis.post-transcriptional regulation.CCCH-ZF-type RNA-binding activity.regulatory protein *(C3H65)	regulatory protein of RNA homeostasis & prot-scriber: zinc finger ccch domain containing protein & swissprot: Zinc finger CCCH domain-containing protein 7 & original description: none	RN1G003560	0.149862	0.727803	0.823703	-1.66542	0.0504313	0.260115	0.492228	0.00264374	0.00962449	0.073519	0.134951	0.075968	0.067143	0.144554	0.189618	0.032114	0.001556	0.059051	0.009301	0.00436	0.003446	1.91517	1.67888	1.77528	2.00673	2.53635	2.7063	3.89596	3.07726
RNA processing.RNA homeostasis.post-transcriptional regulation.CCCH-ZF-type RNA-binding activity.regulatory protein *(C3H65)	regulatory protein of RNA homeostasis & prot-scriber: zinc finger ccch domain containing protein & swissprot: Zinc finger CCCH domain-containing protein 7 & original description: none	RN1G003560	0.149862	0.727803	0.823703	-1.66542	0.0504313	0.260115	0.492228	0.00264374	0.00962449	0.073519	0.134951	0.075968	0.067143	0.144554	0.189618	0.032114	0.001556	0.059051	0.009301	0.00436	0.003446	1.91517	1.67888	1.77528	2.00673	2.53635	2.7063	3.89596	3.07726
Cell division.meiotic recombination.meiotic double strand break processing.MRE11-RAD50-NBS1 (MRN) complex.component *(NBS1)	component *(NBS1) of MRE11-RAD50-NBS1 (MRN) complex & prot-scriber: fha domain containing protein & swissprot: Nibrin homolog & original description: none	RN1G003570	-0.145072	0.569721	0.70085	-0.908076	0.0268729	0.208744	0.433509	0.000992309	0.00440017	0.236726	0.19574	0.201102	0.314018	0.440552	0.310769	0.216281	0.032694	0.20012	0.059678	0.045734	0.052328	5.09352	5.09833	5.19856	4.60911	8.11476	6.82976	8.36157	8.47767
DNA damage response.DNA damage sensing and signalling.ATM pathway.MRN damage sensor complex.component *(NBS1)	component *(NBS1) of DNA resection MRE11-RAD50-NBS1 (MRN) complex & prot-scriber: fha domain containing protein & swissprot: Nibrin homolog & original description: none	RN1G003570	-0.145072	0.569721	0.70085	-0.908076	0.0268729	0.208744	0.433509	0.000992309	0.00440017	0.236726	0.19574	0.201102	0.314018	0.440552	0.310769	0.216281	0.032694	0.20012	0.059678	0.045734	0.052328	5.09352	5.09833	5.19856	4.60911	8.11476	6.82976	8.36157	8.47767
No Mercator4 annotation.other annotation available	not classified & prot-scriber: porr domain containing protein & swissprot: no annotation & original description: none	RN1G003580	0.289121	0.549508	0.683547	-0.62539	0.484921	0.714828	0.75327	0.0175348	0.0444018	0.090057	0.036474	0.07243	0.057944	0.113122	0.071055	0.060601	0.00083	0.042435	0.010069	0.004778	0.029757	1.0419	1.99786	0.899599	1.17593	1.96245	2.36229	3.41164	2.36811
No Mercator4 annotation.other annotation available	not classified & prot-scriber: porr domain containing protein & swissprot: Protein ROOT PRIMORDIUM DEFECTIVE 1 & original description: none	RN1G003580	0.289121	0.549508	0.683547	-0.62539	0.484921	0.714828	0.75327	0.0175348	0.0444018	0.090057	0.036474	0.07243	0.057944	0.113122	0.071055	0.060601	0.00083	0.042435	0.010069	0.004778	0.029757	1.0419	1.99786	0.899599	1.17593	1.96245	2.36229	3.41164	2.36811
No Mercator4 annotation.other annotation available	not classified & prot-scriber: porr domain containing protein & swissprot: no annotation & original description: none	RN1G003580	0.289121	0.549508	0.683547	-0.62539	0.484921	0.714828	0.75327	0.0175348	0.0444018	0.090057	0.036474	0.07243	0.057944	0.113122	0.071055	0.060601	0.00083	0.042435	0.010069	0.004778	0.029757	1.0419	1.99786	0.899599	1.17593	1.96245	2.36229	3.41164	2.36811
No Mercator4 annotation.no other annotation available	not classified & prot-scriber: no annotation & swissprot: no annotation & original description: none	RN1G003600	0.346582	0.0414153	0.110599	0.165461	0.681584	0.849073	0.294081	0.183001	0.284022	631.686	590.196	431.216	613.965	712.839	624.899	756.752	754.044	522.851	603.235	744.794	778.629	66.4421	86.1841	58.6104	81.8867	86.0612	83.3139	128.142	124.879
No Mercator4 annotation.other annotation available	not classified & prot-scriber: nc domain containing protein & swissprot: no annotation & original description: none	RN1G003610	-0.467111	0.0254942	0.0780787	0.142646	0.745377	0.888269	-0.155631	0.0779843	0.145482	42.8013	41.1985	33.4015	80.2604	90.6743	74.2547	39.515	47.1401	31.6727	37.619	43.2712	44.3834	380.876	401.203	347.269	364.172	389.117	418.127	369.858	394.849
Protein biosynthesis.translation elongation.eEF2 mRNA-translocation factor activity.regulatory eEF2 diphthamide-modification.diphthamide biosynthesis protein *(DPH1)	diphthamide biosynthesis protein *(DPH1) & prot-scriber: 2 3 amino carboxypropyl histidine synthase subunit & swissprot: no annotation & original description: none	RN1G003620	0.981648	0.000350102	0.00500437	0.594435	0.034479	0.226199	0.624947	0.000180489	0.00111532	1.79186	1.83474	1.16518	1.16344	1.21457	1.26199	0.463797	0.272671	0.374935	0.432368	0.434742	0.506428	4.15389	3.24772	3.60221	3.5581	5.80726	6.76051	6.84399	6.9729
RNA biosynthesis.DNA-binding transcriptional regulation.beta-barrel DNA-binding domain.ARF transcription factor	ARF transcription factor & prot-scriber: auxin response factor & swissprot: Auxin response factor 8 & original description: none	RN1G003630	-0.25922	0.257721	0.401965	-0.619974	0.174014	0.431766	-0.393925	6.47127e-05	0.000488857	0.695712	0.829872	0.524775	1.02866	1.55996	1.142	0.086492	0.007807	0.077492	0.026524	0.023709	0.020355	15.0434	15.912	16.0598	16.5565	13.5013	14.9106	14.6254	13.765
No Mercator4 annotation.other annotation available	not classified & prot-scriber: microsomal glutathione s tranferae & swissprot: no annotation & original description: none	RN1G003640	-1.58961	0.000300088	0.00459914	-1.96958	0.00447683	0.125688	-0.102977	0.216915	0.323987	17.8332	10.1338	5.65981	43.999	45.0822	55.6229	14.5486	0.988692	18.8308	1.51416	2.0109	1.86561	58.0171	62.3544	54.9612	58.9101	61.5298	63.4169	63.978	67.0499
No Mercator4 annotation.other annotation available	not classified & prot-scriber: regulator of nonsense transcripts homolog & swissprot: Probable helicase MAGATAMA 3 & original description: none	RN1G003670	-0.435685	0.599563	0.725174	0.169843	0.875266	0.958884	0.753722	0.0344782	0.0764774	0.001888	0.014505	0.01212	0.020278	0.010278	0.029064	0.00209	0.000528	0.003648	0.001686	0	0.003311	0.231568	0.171785	0.281051	0.240683	0.44077	0.271295	0.422444	0.704584
No Mercator4 annotation.other annotation available	not classified & prot-scriber: regulator of nonsense transcripts & swissprot: Probable helicase MAGATAMA 3 & original description: none	RN1G003690	0.323444	0.302112	0.450463	0.255865	0.579893	0.782024	0.265419	0.505294	0.615133	0.208966	0.11631	0.066857	0.146877	0.165361	0.136897	0.01613	0.011592	0.012668	0.0217	0.009937	0.009181	0.130121	0.21061	0.099396	0.271784	0.236986	0.277178	0.160308	0.31721
RNA processing.pre-RNA splicing.MAC/NTC spliceosome-associated complex.associated components.component *(CTNNBL1)	component *(CTNNBL1) of MAC spliceosome-associated complex & prot-scriber: duf 1716 domain containing protein & swissprot: no annotation & original description: none	RN1G003700	0.41574	0.0665385	0.155225	-0.151687	0.534764	0.750534	-0.0456574	0.604132	0.701466	1.03361	0.703873	0.429278	0.729213	0.791884	0.846672	0.333793	0.092253	0.251664	0.157816	0.137738	0.141438	11.8349	10.5798	10.8833	11.1792	11.4655	12.5381	14.3671	12.2936
No Mercator4 annotation.other annotation available	not classified & prot-scriber: regulator of nonsense transcripts & swissprot: Probable helicase MAGATAMA 3 & original description: none	RN1G003740	-1.32579	0.00226466	0.0154469	-1.72346	0.0552839	0.268821	-1.24358	0.0105016	0.029347	0.061128	0.03815	0.024522	0.110025	0.194953	0.15354	0.016444	0.000267	0.025091	0.003923	0.002153	0.000957	0.142288	0.452772	0.327994	0.231367	0.130181	0.16721	0.074684	0.197179
No Mercator4 annotation.other annotation available	not classified & prot-scriber: regulator of nonsense transcripts & swissprot: Probable helicase MAGATAMA 3 & original description: none	RN1G003750	-1.23929	0.00446048	0.0238305	-2.18433	0.0537977	0.26643	-0.652717	0.0116831	0.0319817	0.105997	0.074263	0.041674	0.163256	0.342306	0.271297	0.046447	0.00104	0.057386	0.010882	0.001555	0	1.55459	2.34443	1.59331	2.09657	0.860641	1.72501	1.31283	1.79107
No Mercator4 annotation.other annotation available	not classified & prot-scriber: regulator of nonsense transcripts & swissprot: Probable helicase MAGATAMA 3 & original description: none	RN1G003750	-1.23929	0.00446048	0.0238305	-2.18433	0.0537977	0.26643	-0.652717	0.0116831	0.0319817	0.105997	0.074263	0.041674	0.163256	0.342306	0.271297	0.046447	0.00104	0.057386	0.010882	0.001555	0	1.55459	2.34443	1.59331	2.09657	0.860641	1.72501	1.31283	1.79107
Cellular respiration.glycolysis.methylglyoxal degradation.glutathione-independent glyoxalase *(GLY-III)	glutathione-independent glyoxalase *(GLY-III) & prot-scriber: protein dj homolog d & swissprot: Protein DJ-1 homolog D & original description: none	RN1G003820	0.229562	0.253031	0.396349	-0.0792196	0.739822	0.88485	0.0432135	0.558014	0.66209	4.22811	5.27736	3.32214	5.2961	5.37513	5.95336	2.86352	0.872646	2.81587	1.20884	1.69522	1.49442	33.0005	29.865	28.6437	30.5614	34.596	36.2873	40.3275	36.5608
No Mercator4 annotation.other annotation available	not classified & prot-scriber: regulator of nonsense transcripts homolog & swissprot: Probable helicase MAGATAMA 3 & original description: none	RN1G003830	-0.0284484	0.952598	0.972357	2.20273	0.0688116	0.293392	-1.21136	0.00143067	0.0058745	0.021904	0.012619	0.02357	0.015094	0.040764	0.033878	0.000475	0	0	0.00138	0	0.000968	0.367429	0.529718	0.265578	0.480052	0.189961	0.253574	0.172981	0.207846
Polyamine metabolism.polyamine degradation.FAD-dependent polyamine oxidase activities.peroxisomal polyamine oxidase *(PAO2/3/4)	peroxisomal polyamine oxidase *(PAO2/3/4) & prot-scriber: amino oxidase domain containing protein & swissprot: Probable polyamine oxidase 4 & original description: none	RN1G003850	0.0419796	0.884664	0.929469	0.985518	0.0310189	0.219371	-0.101487	0.280746	0.394834	0.655486	0.67112	0.909148	1.10715	1.13922	1.16536	0.954135	0.606094	0.440017	1.38635	0.896474	1.18526	16.5854	16.4909	13.6981	15.5863	17.2515	15.319	19.7573	16.0099
Vesicle trafficking.vesicle tethering.RAB-GTPase activities.F-class RAB GTPase	F-class RAB GTPase & prot-scriber: ras protein rab 5a & swissprot: Ras-related protein Rab5 & original description: none	RN1G003860	-0.213859	0.280105	0.426905	0.548628	0.243847	0.506207	-0.0363573	0.694649	0.778509	27.1815	21.9928	24.4245	41.9997	48.3647	39.9569	53.9303	52.8151	29.6535	51.1366	60.9718	77.4968	44.7876	44.1945	51.3329	43.7703	54.2357	52.6253	55.7559	48.5136
Vesicle trafficking.vesicle tethering.RAB-GTPase activities.F-class RAB GTPase	F-class RAB GTPase & prot-scriber: ras protein rab 5a & swissprot: Ras-related protein Rab5 & original description: none	RN1G003860	-0.213859	0.280105	0.426905	0.548628	0.243847	0.506207	-0.0363573	0.694649	0.778509	27.1815	21.9928	24.4245	41.9997	48.3647	39.9569	53.9303	52.8151	29.6535	51.1366	60.9718	77.4968	44.7876	44.1945	51.3329	43.7703	54.2357	52.6253	55.7559	48.5136
Vesicle trafficking.vesicle tethering.RAB-GTPase activities.F-class RAB GTPase	F-class RAB GTPase & prot-scriber: ras protein rab 5a & swissprot: Ras-related protein Rab5 & original description: none	RN1G003860	-0.213859	0.280105	0.426905	0.548628	0.243847	0.506207	-0.0363573	0.694649	0.778509	27.1815	21.9928	24.4245	41.9997	48.3647	39.9569	53.9303	52.8151	29.6535	51.1366	60.9718	77.4968	44.7876	44.1945	51.3329	43.7703	54.2357	52.6253	55.7559	48.5136
Vesicle trafficking.vesicle tethering.RAB5-RAB7-dependent pathway.small GTPase *(RAB5)	vesicle tethering small GTPase *(RAB5) & prot-scriber: ras protein rab 5a & swissprot: Ras-related protein Rab5 & original description: none	RN1G003860	-0.213859	0.280105	0.426905	0.548628	0.243847	0.506207	-0.0363573	0.694649	0.778509	27.1815	21.9928	24.4245	41.9997	48.3647	39.9569	53.9303	52.8151	29.6535	51.1366	60.9718	77.4968	44.7876	44.1945	51.3329	43.7703	54.2357	52.6253	55.7559	48.5136
Vesicle trafficking.vesicle tethering.RAB5-RAB7-dependent pathway.small GTPase *(RAB5)	vesicle tethering small GTPase *(RAB5) & prot-scriber: ras protein rab 5a & swissprot: Ras-related protein Rab5 & original description: none	RN1G003860	-0.213859	0.280105	0.426905	0.548628	0.243847	0.506207	-0.0363573	0.694649	0.778509	27.1815	21.9928	24.4245	41.9997	48.3647	39.9569	53.9303	52.8151	29.6535	51.1366	60.9718	77.4968	44.7876	44.1945	51.3329	43.7703	54.2357	52.6253	55.7559	48.5136
Vesicle trafficking.vesicle tethering.RAB5-RAB7-dependent pathway.small GTPase *(RAB5)	vesicle tethering small GTPase *(RAB5) & prot-scriber: ras protein rab 5a & swissprot: Ras-related protein Rab5 & original description: none	RN1G003860	-0.213859	0.280105	0.426905	0.548628	0.243847	0.506207	-0.0363573	0.694649	0.778509	27.1815	21.9928	24.4245	41.9997	48.3647	39.9569	53.9303	52.8151	29.6535	51.1366	60.9718	77.4968	44.7876	44.1945	51.3329	43.7703	54.2357	52.6253	55.7559	48.5136
Clade-specific metabolism.Brassicaceae.glucosinolate biosynthesis.secondary modifications.benzoyl-CoA ligase *(BZO1)	benzoyl-CoA ligase *(BZO1) & prot-scriber: 4 coumarate coa ligase & swissprot: Trans-cinnamate:CoA ligase, peroxisomal & original description: none	RN1G003870	-0.849135	0.141501	0.262275	0.665381	0.287145	0.546399	0.461184	0.00116482	0.00498964	0.085908	0.086984	0.220561	0.327833	0.448996	0.365614	1.61781	2.01097	0.870432	2.63961	2.16825	2.38009	7.89413	10.1011	9.51839	7.48049	12.2674	13.4222	16.4449	14.6922
Enzyme classification.EC_6 ligases.EC_6-2 ligase forming carbon-sulfur bond	EC_6.2 ligase forming carbon-sulfur bond & prot-scriber: 4 coumarate coa ligase & swissprot: Trans-cinnamate:CoA ligase, peroxisomal & original description: none	RN1G003870	-0.849135	0.141501	0.262275	0.665381	0.287145	0.546399	0.461184	0.00116482	0.00498964	0.085908	0.086984	0.220561	0.327833	0.448996	0.365614	1.61781	2.01097	0.870432	2.63961	2.16825	2.38009	7.89413	10.1011	9.51839	7.48049	12.2674	13.4222	16.4449	14.6922
Protein translocation.nucleus.nucleocytoplasmic transport.nuclear transport receptor activities.transport karyopherin *(PLANTKAP)	nucleocytoplasmic transport karyopherin *(PLANTKAP) & prot-scriber: importin n termial domai cotaiig protei & swissprot: Importin beta-like SAD2 homolog & original description: none	RN1G003880	-1.04287	0.00697459	0.0320672	0.827515	0.0627493	0.282727	-0.474845	0.0102719	0.0288047	0.11213	0.048073	0.075319	0.225291	0.260806	0.235795	0.054836	0.035532	0.036267	0.085913	0.037784	0.069574	2.48539	2.01148	2.12013	2.41753	1.88734	1.28352	2.55616	1.93092
Protein translocation.nucleus.nucleocytoplasmic transport.nuclear transport receptor activities.transport karyopherin *(PLANTKAP)	nucleocytoplasmic transport karyopherin *(PLANTKAP) & prot-scriber: importin n termial domai cotaiig protei & swissprot: Importin beta-like SAD2 homolog & original description: none	RN1G003880	-1.04287	0.00697459	0.0320672	0.827515	0.0627493	0.282727	-0.474845	0.0102719	0.0288047	0.11213	0.048073	0.075319	0.225291	0.260806	0.235795	0.054836	0.035532	0.036267	0.085913	0.037784	0.069574	2.48539	2.01148	2.12013	2.41753	1.88734	1.28352	2.55616	1.93092
Secondary metabolism.terpenoids.carotenoid biosynthesis.carotenes.phytoene synthase *(PSY)	phytoene synthase *(PSY) & prot-scriber: 15 cis phytoene synthase & swissprot: Phytoene synthase, chloroplastic & original description: none	RN1G003910	1.69573	0.000142237	0.00298563	0.354343	0.245522	0.507824	-0.129592	0.145625	0.237635	7.92107	9.24469	6.41982	4.41497	3.20877	3.31185	19.9783	13.7185	23.8353	21.4977	17.3019	21.2014	203.199	204.314	204.748	182.583	235.998	204.268	208.013	204.905
Secondary metabolism.terpenoids.carotenoid biosynthesis.carotenes.phytoene synthase *(PSY)	phytoene synthase *(PSY) & prot-scriber: 15 cis phytoene synthase & swissprot: Phytoene synthase, chloroplastic & original description: none	RN1G003910	1.69573	0.000142237	0.00298563	0.354343	0.245522	0.507824	-0.129592	0.145625	0.237635	7.92107	9.24469	6.41982	4.41497	3.20877	3.31185	19.9783	13.7185	23.8353	21.4977	17.3019	21.2014	203.199	204.314	204.748	182.583	235.998	204.268	208.013	204.905
Enzyme classification.EC_2 transferases.EC_2-5 transferase transferring alkyl or aryl group, other than methyl group	EC_2.5 transferase transferring alkyl or aryl group, other than methyl group & prot-scriber: 15 cis phytoene synthase & swissprot: Phytoene synthase, chloroplastic & original description: none	RN1G003910	1.69573	0.000142237	0.00298563	0.354343	0.245522	0.507824	-0.129592	0.145625	0.237635	7.92107	9.24469	6.41982	4.41497	3.20877	3.31185	19.9783	13.7185	23.8353	21.4977	17.3019	21.2014	203.199	204.314	204.748	182.583	235.998	204.268	208.013	204.905
Enzyme classification.EC_2 transferases.EC_2-5 transferase transferring alkyl or aryl group, other than methyl group	EC_2.5 transferase transferring alkyl or aryl group, other than methyl group & prot-scriber: 15 cis phytoene synthase & swissprot: Phytoene synthase, chloroplastic & original description: none	RN1G003910	1.69573	0.000142237	0.00298563	0.354343	0.245522	0.507824	-0.129592	0.145625	0.237635	7.92107	9.24469	6.41982	4.41497	3.20877	3.31185	19.9783	13.7185	23.8353	21.4977	17.3019	21.2014	203.199	204.314	204.748	182.583	235.998	204.268	208.013	204.905
Carbohydrate metabolism.sucrose metabolism.degradation.sucrose synthase	sucrose synthase & prot-scriber: sucrose synthase & swissprot: Sucrose synthase 6 & original description: none	RN1G003920	-1.05301	0.0127405	0.0483353	0.852205	0.459962	0.694773	-0.819899	0.0029494	0.0105011	0.184305	0.140572	0.20827	0.562571	0.722352	0.413959	0.053311	0.559399	0.016045	0.743749	0.269972	0.622347	1.30892	2.11627	1.46421	2.41081	1.56278	0.813364	1.39807	1.06956
Enzyme classification.EC_2 transferases.EC_2-4 glycosyltransferase	EC_2.4 glycosyltransferase & prot-scriber: sucrose synthase & swissprot: Sucrose synthase 6 & original description: none	RN1G003920	-1.05301	0.0127405	0.0483353	0.852205	0.459962	0.694773	-0.819899	0.0029494	0.0105011	0.184305	0.140572	0.20827	0.562571	0.722352	0.413959	0.053311	0.559399	0.016045	0.743749	0.269972	0.622347	1.30892	2.11627	1.46421	2.41081	1.56278	0.813364	1.39807	1.06956
Lipid metabolism.lipid trafficking.endoplasmic reticulum-plastid lipid transfer.phospholipid transverse translocation.ATP-dependent machinery.ALA-ALIS flippase complex.regulatory component *(ALIS)	regulatory component *(ALIS) of ALA-ALIS flippase complex & prot-scriber: ala interacting subunit & swissprot: ALA-interacting subunit 1 & original description: none	RN1G003940	-0.755821	0.00829633	0.0358944	-0.350148	0.138708	0.388734	-0.286252	0.0048813	0.0157771	1.51772	1.76641	1.6283	4.31621	4.40692	4.06228	0.772227	0.3002	0.730578	0.309456	0.34795	0.396176	35.5463	41.3749	34.5927	42.6237	35.371	33.2694	42.8958	37.0342
Solute transport.primary active transport.P-type ATPase superfamily.P4 family.phospholipid flippase complex.regulatory component *(ALIS)	regulatory component *(ALIS) of phospholipid flippase complex & prot-scriber: ala interacting subunit & swissprot: ALA-interacting subunit 1 & original description: none	RN1G003940	-0.755821	0.00829633	0.0358944	-0.350148	0.138708	0.388734	-0.286252	0.0048813	0.0157771	1.51772	1.76641	1.6283	4.31621	4.40692	4.06228	0.772227	0.3002	0.730578	0.309456	0.34795	0.396176	35.5463	41.3749	34.5927	42.6237	35.371	33.2694	42.8958	37.0342
No Mercator4 annotation.other annotation available	not classified & prot-scriber: binding domain containing protein & swissprot: no annotation & original description: none	RN1G003960	-5.2846	1.07675e-06	0.000372176	-6.13661	0.00281086	0.11789	-2.23649	7.59856e-06	8.95505e-05	0.054908	0.080297	0.020332	2.90687	3.65101	2.79533	0.01714	0	0.017133	0	0	0	34.8866	38.1535	28.9084	44.917	12.9013	8.86927	6.15376	8.37611
RNA biosynthesis.DNA-binding transcriptional regulation.beta-hairpin exposed by alpha/beta-scaffold structure.NAC transcription factor	NAC transcription factor & prot-scriber: nac domain containing protein & swissprot: NAC domain-containing protein 54 & original description: none	RN1G003970	-0.644785	0.291101	0.438857	1.90051	0.251162	0.512341	-1.354	0.0093994	0.0267911	0.051809	0.074617	0.159619	0.166904	0.333108	0.225932	0	0	0	0.000347	0	0	0.240444	0.618222	0.314509	0.342249	0.14384	0.147115	0.125153	0.272366
RNA biosynthesis.DNA-binding transcriptional regulation.beta-hairpin exposed by alpha/beta-scaffold structure.NAC transcription factor	NAC transcription factor & prot-scriber: nac domain containing protein & swissprot: NAC domain-containing protein 54 & original description: none	RN1G003970	-0.644785	0.291101	0.438857	1.90051	0.251162	0.512341	-1.354	0.0093994	0.0267911	0.051809	0.074617	0.159619	0.166904	0.333108	0.225932	0	0	0	0.000347	0	0	0.240444	0.618222	0.314509	0.342249	0.14384	0.147115	0.125153	0.272366
Plant organogenesis.vascular system formation.phloem differentiation.sieve element formation.nucleus breakdown.transcriptional regulator *(NAC45/86)	transcriptional regulator *(NAC45/86) involved in phloem development & prot-scriber: nac domain containing protein & swissprot: NAC domain-containing protein 54 & original description: none	RN1G003970	-0.644785	0.291101	0.438857	1.90051	0.251162	0.512341	-1.354	0.0093994	0.0267911	0.051809	0.074617	0.159619	0.166904	0.333108	0.225932	0	0	0	0.000347	0	0	0.240444	0.618222	0.314509	0.342249	0.14384	0.147115	0.125153	0.272366
Plant organogenesis.vascular system formation.phloem differentiation.sieve element formation.nucleus breakdown.transcriptional regulator *(NAC45/86)	transcriptional regulator *(NAC45/86) involved in phloem development & prot-scriber: nac domain containing protein & swissprot: NAC domain-containing protein 54 & original description: none	RN1G003970	-0.644785	0.291101	0.438857	1.90051	0.251162	0.512341	-1.354	0.0093994	0.0267911	0.051809	0.074617	0.159619	0.166904	0.333108	0.225932	0	0	0	0.000347	0	0	0.240444	0.618222	0.314509	0.342249	0.14384	0.147115	0.125153	0.272366
No Mercator4 annotation.other annotation available	not classified & prot-scriber: rcc and btb domain containing protein & swissprot: PH, RCC1 and FYVE domains-containing protein 1 & original description: none	RN1G003980	-4.51258	6.25085e-05	0.0019728	0.0532161	0.970625	1	-0.828026	0.00673646	0.0204335	0.001302	0.001501	0	0.030516	0.038549	0.045941	0	0	0.000755	0	0	0.000489	0.718954	1.01916	0.604111	0.955075	0.288054	0.561548	0.674535	0.654991
Cell wall organisation.hemicellulose.xyloglucan.modification and degradation.xyloglucan O-acetyltransferase *(AXY9)	xyloglucan O-acetyltransferase *(AXY9) & prot-scriber: protein altered xyloglucan & swissprot: Protein ALTERED XYLOGLUCAN 9 & original description: none	RN1G004020	-0.0819237	0.788924	0.867356	-0.37696	0.402554	0.647899	0.382851	0.100606	0.177485	0.277092	0.343408	0.192799	0.43644	0.508545	0.352412	0.065287	0.012691	0.059371	0.013721	0.02924	0.02975	1.31217	1.64735	1.51384	1.43852	2.29411	2.45697	2.00949	2.29141
Cell wall organisation.cell wall proteins.expansin activities.alpha-class expansin	alpha-class expansin & prot-scriber: expansin & swissprot: Expansin-A13 & original description: none	RN1G004090	-1.23321	0.00355894	0.0206903	-0.546567	0.544125	0.756668	-1.1379	4.1242e-05	0.000340648	0.490739	0.511893	0.27398	1.15657	2.13963	1.2067	0.021426	0	0.057212	0.007778	0.004207	0.021824	3.84572	3.9278	4.06268	4.27926	2.38215	2.42351	1.83671	1.91602
Plant organogenesis.leaf formation.abaxial polarity.transcriptional regulator *(KAN)	transcriptional regulator *(KAN) of abaxial polarity & prot-scriber: hth myb type domain containing protein & swissprot: Transcription repressor KAN1 & original description: none	RN1G004100	-0.682218	0.00443767	0.0237564	-0.0101281	0.978612	1	-0.375113	0.0140523	0.0371375	0.838085	0.592547	0.485971	1.32485	1.83699	1.41084	0.165136	0.031943	0.259384	0.102039	0.066697	0.132416	5.17035	5.95471	4.52975	5.46514	5.32209	4.9741	4.10877	4.65016
Plant organogenesis.leaf formation.abaxial polarity.transcriptional regulator *(KAN)	transcriptional regulator *(KAN) of abaxial polarity & prot-scriber: hth myb type domain containing protein & swissprot: Transcription repressor KAN1 & original description: none	RN1G004100	-0.682218	0.00443767	0.0237564	-0.0101281	0.978612	1	-0.375113	0.0140523	0.0371375	0.838085	0.592547	0.485971	1.32485	1.83699	1.41084	0.165136	0.031943	0.259384	0.102039	0.066697	0.132416	5.17035	5.95471	4.52975	5.46514	5.32209	4.9741	4.10877	4.65016
Plant organogenesis.leaf formation.abaxial polarity.transcriptional regulator *(KAN)	transcriptional regulator *(KAN) of abaxial polarity & prot-scriber: hth myb type domain containing protein & swissprot: Transcription repressor KAN1 & original description: none	RN1G004100	-0.682218	0.00443767	0.0237564	-0.0101281	0.978612	1	-0.375113	0.0140523	0.0371375	0.838085	0.592547	0.485971	1.32485	1.83699	1.41084	0.165136	0.031943	0.259384	0.102039	0.066697	0.132416	5.17035	5.95471	4.52975	5.46514	5.32209	4.9741	4.10877	4.65016
Lipid metabolism.cytoplasmic lipid droplet-associated activities.associated factor *(LDIP)	lipid droplet-associated factor *(LDIP) & prot-scriber: voltage dependent l type cacium channe subunit & swissprot: no annotation & original description: none	RN1G004110	1.09816	0.00155058	0.0122382	-0.228936	0.366017	0.615532	0.943793	7.71326e-08	2.80013e-06	16.3133	21.4438	12.0052	11.6026	13.12	10.3082	9.78166	3.27794	9.14413	3.76306	4.90232	5.06458	35.7329	35.603	32.0973	29.8659	75.4254	81.9334	67.381	75.9972
No Mercator4 annotation.other annotation available	not classified & prot-scriber: pentatricopeptide repeat containing protein & swissprot: Pentatricopeptide repeat-containing protein At4g30700 & original description: none	RN1G004270	0.257184	0.173743	0.303473	-0.123459	0.780101	0.907544	0.350998	0.387816	0.504127	1.27163	1.04876	0.619895	0.975243	1.34436	1.32571	0.389051	0.029993	0.280178	0.126202	0.145954	0.130697	0.184244	0.205166	0.258195	0.327795	0.229712	0.305284	0.504461	0.426949
No Mercator4 annotation.other annotation available	not classified & prot-scriber: pentatricopeptide repeat containing protein & swissprot: Pentatricopeptide repeat-containing protein At4g30700 & original description: none	RN1G004270	0.257184	0.173743	0.303473	-0.123459	0.780101	0.907544	0.350998	0.387816	0.504127	1.27163	1.04876	0.619895	0.975243	1.34436	1.32571	0.389051	0.029993	0.280178	0.126202	0.145954	0.130697	0.184244	0.205166	0.258195	0.327795	0.229712	0.305284	0.504461	0.426949
Enzyme classification.EC_5 isomerases.EC_5-1 racemase or epimerase	EC_5.1 racemase or epimerase & prot-scriber: glucose phosphate 1 epimerase & swissprot: Putative glucose-6-phosphate 1-epimerase & original description: none	RN1G004300	1.19998	0.000230544	0.00396356	-0.0679314	0.753205	0.892864	0.0451266	0.542259	0.648148	28.9158	25.4809	19.6036	17.9948	15.7539	14.1006	11.8676	3.41611	10.4529	5.79299	5.55939	6.15864	82.2799	72.4894	82.1257	77.0095	95.3159	94.0303	94.6076	96.3015
Enzyme classification.EC_5 isomerases.EC_5-1 racemase or epimerase	EC_5.1 racemase or epimerase & prot-scriber: glucose phosphate 1 epimerase & swissprot: Putative glucose-6-phosphate 1-epimerase & original description: none	RN1G004300	1.19998	0.000230544	0.00396356	-0.0679314	0.753205	0.892864	0.0451266	0.542259	0.648148	28.9158	25.4809	19.6036	17.9948	15.7539	14.1006	11.8676	3.41611	10.4529	5.79299	5.55939	6.15864	82.2799	72.4894	82.1257	77.0095	95.3159	94.0303	94.6076	96.3015
No Mercator4 annotation.other annotation available	not classified & prot-scriber: chalcone isomerase protein & swissprot: Chalcone isomerase-like protein 1 & original description: none	RN1G004310	1.02265	0.0300143	0.0879286	0.149193	0.819833	0.929081	1.80835	0.000159464	0.00101246	0.166379	0.173615	0.132985	0.147099	0.07689	0.128844	0.039377	0.001316	0.018191	0.014295	0.010613	0.018875	0.655259	0.650098	1.33862	0.784446	1.64113	4.2641	5.042	3.41971
No Mercator4 annotation.other annotation available	not classified & prot-scriber: ribosomal rna processing protein & swissprot: Ribosomal RNA-processing protein 8 & original description: none	RN1G004320	-0.286313	0.245871	0.388823	-0.852627	0.100398	0.341645	-0.141301	0.266749	0.379881	0.732799	0.445124	0.41328	1.03265	0.970034	0.853372	0.328038	0.029566	0.287835	0.049276	0.08589	0.092174	12.1617	9.45707	10.0137	10.4736	11.4429	10.9362	10.2647	12.0987
Multi-process regulation.MAP kinase cascade signalling.MAP3K-RAF/subgroup-C protein kinase family.subgroup-C3/C4 protein kinase *(RAF41)	MAP3K-RAF subgroup-C3/C4 protein kinase *(RAF41) & prot-scriber: protein kinase domain containing & swissprot: Serine/threonine-protein kinase STY13 & original description: none	RN1G004330	-0.294065	0.168977	0.297772	0.0952783	0.744916	0.887961	0.254802	0.0380007	0.0825651	0.685548	0.775974	0.581017	1.07456	1.39928	1.35918	0.105976	0.066795	0.145477	0.07177	0.089772	0.105223	7.70674	9.13373	7.89842	10.0605	11.4476	11.8924	12.4716	12.8707
Enzyme classification.EC_2 transferases.EC_2-7 transferase transferring phosphorus-containing group	EC_2.7 transferase transferring phosphorus-containing group & prot-scriber: protein kinase domain containing & swissprot: Serine/threonine-protein kinase STY13 & original description: none	RN1G004330	-0.294065	0.168977	0.297772	0.0952783	0.744916	0.887961	0.254802	0.0380007	0.0825651	0.685548	0.775974	0.581017	1.07456	1.39928	1.35918	0.105976	0.066795	0.145477	0.07177	0.089772	0.105223	7.70674	9.13373	7.89842	10.0605	11.4476	11.8924	12.4716	12.8707
Coenzyme metabolism.NAD/NADP biosynthesis.NAD synthase	NAD synthase & prot-scriber: glutamine dependent nad + synthetase & swissprot: Glutamine-dependent NAD(+) synthetase & original description: none	RN1G004340	-0.920122	0.000715969	0.00762359	-0.186754	0.324007	0.580385	0.139735	0.0821938	0.151516	0.432948	0.284384	0.319444	0.90653	1.0241	1.02497	1.0621	0.347766	1.04575	0.493674	0.505176	0.558024	13.3859	11.7656	13.6981	13.3177	16.9647	16.2511	17.8412	16.471
Coenzyme metabolism.NAD/NADP biosynthesis.NAD synthase	NAD synthase & prot-scriber: glutamine dependent nad + synthetase & swissprot: Glutamine-dependent NAD(+) synthetase & original description: none	RN1G004340	-0.920122	0.000715969	0.00762359	-0.186754	0.324007	0.580385	0.139735	0.0821938	0.151516	0.432948	0.284384	0.319444	0.90653	1.0241	1.02497	1.0621	0.347766	1.04575	0.493674	0.505176	0.558024	13.3859	11.7656	13.6981	13.3177	16.9647	16.2511	17.8412	16.471
Enzyme classification.EC_6 ligases.EC_6-3 ligase forming carbon-nitrogen bond	EC_6.3 ligase forming carbon-nitrogen bond & prot-scriber: glutamine dependent nad + synthetase & swissprot: Glutamine-dependent NAD(+) synthetase & original description: none	RN1G004340	-0.920122	0.000715969	0.00762359	-0.186754	0.324007	0.580385	0.139735	0.0821938	0.151516	0.432948	0.284384	0.319444	0.90653	1.0241	1.02497	1.0621	0.347766	1.04575	0.493674	0.505176	0.558024	13.3859	11.7656	13.6981	13.3177	16.9647	16.2511	17.8412	16.471
Enzyme classification.EC_6 ligases.EC_6-3 ligase forming carbon-nitrogen bond	EC_6.3 ligase forming carbon-nitrogen bond & prot-scriber: glutamine dependent nad + synthetase & swissprot: Glutamine-dependent NAD(+) synthetase & original description: none	RN1G004340	-0.920122	0.000715969	0.00762359	-0.186754	0.324007	0.580385	0.139735	0.0821938	0.151516	0.432948	0.284384	0.319444	0.90653	1.0241	1.02497	1.0621	0.347766	1.04575	0.493674	0.505176	0.558024	13.3859	11.7656	13.6981	13.3177	16.9647	16.2511	17.8412	16.471
Cell division.cell cycle organisation.cell cycle arrest.regulatory protein *(ANAC044/ANAC085)	regulatory protein *(ANAC) of cell cycle arrest & prot-scriber: nac domain containing protein & swissprot: SUPPRESSOR OF GAMMA RESPONSE 1 & original description: none	RN1G004350	-1.71255	2.59066e-05	0.00130634	-5.62369	3.8871e-06	0.0888459	-0.693774	0.0165525	0.0423799	0.427014	0.308418	0.282262	1.48057	2.00335	1.5095	0.032918	0.010688	0.044319	0	0	0.001629	3.42986	3.08382	2.58727	2.31601	1.56216	3.07022	1.40383	2.23156
Cell division.cell cycle organisation.cell cycle arrest.regulatory protein *(ANAC044/ANAC085)	regulatory protein *(ANAC) of cell cycle arrest & prot-scriber: nac domain containing protein & swissprot: SUPPRESSOR OF GAMMA RESPONSE 1 & original description: none	RN1G004350	-1.71255	2.59066e-05	0.00130634	-5.62369	3.8871e-06	0.0888459	-0.693774	0.0165525	0.0423799	0.427014	0.308418	0.282262	1.48057	2.00335	1.5095	0.032918	0.010688	0.044319	0	0	0.001629	3.42986	3.08382	2.58727	2.31601	1.56216	3.07022	1.40383	2.23156
Cell division.cell cycle organisation.cell cycle arrest.regulatory protein *(ANAC044/ANAC085)	regulatory protein *(ANAC) of cell cycle arrest & prot-scriber: nac domain containing protein & swissprot: SUPPRESSOR OF GAMMA RESPONSE 1 & original description: none	RN1G004350	-1.71255	2.59066e-05	0.00130634	-5.62369	3.8871e-06	0.0888459	-0.693774	0.0165525	0.0423799	0.427014	0.308418	0.282262	1.48057	2.00335	1.5095	0.032918	0.010688	0.044319	0	0	0.001629	3.42986	3.08382	2.58727	2.31601	1.56216	3.07022	1.40383	2.23156
DNA damage response.DNA damage sensing and signalling.DNA damage response effector *(SOG1)	DNA damage response effector *(SOG1) & prot-scriber: nac domain containing protein & swissprot: SUPPRESSOR OF GAMMA RESPONSE 1 & original description: none	RN1G004350	-1.71255	2.59066e-05	0.00130634	-5.62369	3.8871e-06	0.0888459	-0.693774	0.0165525	0.0423799	0.427014	0.308418	0.282262	1.48057	2.00335	1.5095	0.032918	0.010688	0.044319	0	0	0.001629	3.42986	3.08382	2.58727	2.31601	1.56216	3.07022	1.40383	2.23156
DNA damage response.DNA damage sensing and signalling.DNA damage response effector *(SOG1)	DNA damage response effector *(SOG1) & prot-scriber: nac domain containing protein & swissprot: SUPPRESSOR OF GAMMA RESPONSE 1 & original description: none	RN1G004350	-1.71255	2.59066e-05	0.00130634	-5.62369	3.8871e-06	0.0888459	-0.693774	0.0165525	0.0423799	0.427014	0.308418	0.282262	1.48057	2.00335	1.5095	0.032918	0.010688	0.044319	0	0	0.001629	3.42986	3.08382	2.58727	2.31601	1.56216	3.07022	1.40383	2.23156
DNA damage response.DNA damage sensing and signalling.DNA damage response effector *(SOG1)	DNA damage response effector *(SOG1) & prot-scriber: nac domain containing protein & swissprot: SUPPRESSOR OF GAMMA RESPONSE 1 & original description: none	RN1G004350	-1.71255	2.59066e-05	0.00130634	-5.62369	3.8871e-06	0.0888459	-0.693774	0.0165525	0.0423799	0.427014	0.308418	0.282262	1.48057	2.00335	1.5095	0.032918	0.010688	0.044319	0	0	0.001629	3.42986	3.08382	2.58727	2.31601	1.56216	3.07022	1.40383	2.23156
RNA biosynthesis.DNA-binding transcriptional regulation.beta-hairpin exposed by alpha/beta-scaffold structure.NAC transcription factor	NAC transcription factor & prot-scriber: nac domain containing protein & swissprot: SUPPRESSOR OF GAMMA RESPONSE 1 & original description: none	RN1G004350	-1.71255	2.59066e-05	0.00130634	-5.62369	3.8871e-06	0.0888459	-0.693774	0.0165525	0.0423799	0.427014	0.308418	0.282262	1.48057	2.00335	1.5095	0.032918	0.010688	0.044319	0	0	0.001629	3.42986	3.08382	2.58727	2.31601	1.56216	3.07022	1.40383	2.23156
RNA biosynthesis.DNA-binding transcriptional regulation.beta-hairpin exposed by alpha/beta-scaffold structure.NAC transcription factor	NAC transcription factor & prot-scriber: nac domain containing protein & swissprot: SUPPRESSOR OF GAMMA RESPONSE 1 & original description: none	RN1G004350	-1.71255	2.59066e-05	0.00130634	-5.62369	3.8871e-06	0.0888459	-0.693774	0.0165525	0.0423799	0.427014	0.308418	0.282262	1.48057	2.00335	1.5095	0.032918	0.010688	0.044319	0	0	0.001629	3.42986	3.08382	2.58727	2.31601	1.56216	3.07022	1.40383	2.23156
RNA biosynthesis.DNA-binding transcriptional regulation.beta-hairpin exposed by alpha/beta-scaffold structure.NAC transcription factor	NAC transcription factor & prot-scriber: nac domain containing protein & swissprot: SUPPRESSOR OF GAMMA RESPONSE 1 & original description: none	RN1G004350	-1.71255	2.59066e-05	0.00130634	-5.62369	3.8871e-06	0.0888459	-0.693774	0.0165525	0.0423799	0.427014	0.308418	0.282262	1.48057	2.00335	1.5095	0.032918	0.010688	0.044319	0	0	0.001629	3.42986	3.08382	2.58727	2.31601	1.56216	3.07022	1.40383	2.23156
RNA processing.organelle RNA processing machinery.pre-RNA splicing.mitochondrial RNA splicing.CFM-type RNA splicing factor families.RNA splicing factor *(CFM9)	RNA splicing factor *(CFM9) & prot-scriber: binding crm domain containing protein & swissprot: CRM-domain containing factor CFM9, mitochondrial & original description: none	RN1G004380	-0.0984714	0.577995	0.707654	-1.12254	0.0827363	0.315416	0.0459352	0.748027	0.820245	0.278412	0.234373	0.185954	0.330963	0.402614	0.391352	0.062917	0.003446	0.080966	0.020363	0.007939	0.013126	3.24729	2.3216	2.37345	2.76454	3.33993	3.17543	3.72305	2.73968
No Mercator4 annotation.other annotation available	not classified & prot-scriber: beta n acetylglucosamiyltrasferase family protei & swissprot: no annotation & original description: none	RN1G004390	0.869628	0.111253	0.222372	0.154531	0.732171	0.880054	-0.0216555	0.880277	0.91839	1.75566	0.994029	1.81907	2.02131	0.880469	0.857569	1.14582	0.889797	1.08487	0.982119	0.937536	1.05364	6.95552	8.68583	6.26953	6.24031	7.21095	8.75193	7.52265	9.06272
No Mercator4 annotation.other annotation available	not classified & prot-scriber: beta n acetylglucosamiyltrasferase family protei & swissprot: no annotation & original description: none	RN1G004390	0.869628	0.111253	0.222372	0.154531	0.732171	0.880054	-0.0216555	0.880277	0.91839	1.75566	0.994029	1.81907	2.02131	0.880469	0.857569	1.14582	0.889797	1.08487	0.982119	0.937536	1.05364	6.95552	8.68583	6.26953	6.24031	7.21095	8.75193	7.52265	9.06272
No Mercator4 annotation.other annotation available	not classified & prot-scriber: sde2 n ubi domain containing protein & swissprot: no annotation & original description: none	RN1G004400	-0.0812091	0.740707	0.833095	-1.06354	0.00406631	0.123728	-0.167835	0.736654	0.811577	2.80597	1.44887	0.948542	2.30096	2.8679	2.72453	0.820488	0.190842	0.563685	0.221024	0.12448	0.187454	0.739511	0.617034	1.09193	0.170625	0.501642	0.317895	0.934492	1.04014
No Mercator4 annotation.other annotation available	not classified & prot-scriber: sde2 n ubi domain containing protein & swissprot: no annotation & original description: none	RN1G004410	0.741346	0.00138561	0.0113786	0.424111	0.122371	0.367724	0.256956	0.00965519	0.0273756	7.07001	6.23331	5.17836	5.77259	5.5533	5.26689	2.00362	1.4198	1.87533	2.03556	1.88963	2.04609	24.45	27.8273	26.7951	25.0259	37.1079	34.0602	43.0732	32.2675
Cell division.meiotic recombination.DNA strand exchange.recombinase activity.substrate adaptor *(RMF) of regulatory SNF E3 ubiquitin ligase complex	substrate adaptor *(RMF) of regulatory SNF E3 ubiquitin ligase complex & prot-scriber: assoc domain containing protein & swissprot: Probable F-box protein At3g61730 & original description: none	RN1G004420	0.284407	0.251037	0.394387	-0.530727	0.325854	0.581871	0.335527	0.430652	0.545442	1.08273	0.584235	0.488195	0.663889	0.931483	1.00232	0.572213	0.032514	0.314578	0.11345	0.155585	0.125536	0.430614	0.76745	0.495015	0.619674	1.12583	1.01859	0.460322	0.802148
Chromatin organisation.post-translational histone modification.histone methylation.lysine methylation.COMPASS histone trimethylation complex.N-methyltransferase component *(ATX3/4/5)	N-methyltransferase component *(ATX3/4/5) of COMPASS histone trimethylation complex & prot-scriber: histone lysine n methyltrasferase h3 specific & swissprot: Histone-lysine N-methyltransferase ATX5 & original description: none	RN1G004430	0.184703	0.314301	0.463113	0.0225881	0.944182	0.993042	-0.0190862	0.813683	0.870804	0.287199	0.207852	0.191868	0.249857	0.28845	0.372539	0.105715	0.046963	0.126045	0.110246	0.057561	0.04356	9.27521	9.24398	9.29485	9.79201	11.7777	10.0711	12.0918	9.68071
Chromatin organisation.post-translational histone modification.histone methylation.lysine methylation.COMPASS histone trimethylation complex.N-methyltransferase component *(ATX3/4/5)	N-methyltransferase component *(ATX3/4/5) of COMPASS histone trimethylation complex & prot-scriber: histone lysine n methyltrasferase h3 specific & swissprot: Histone-lysine N-methyltransferase ATX5 & original description: none	RN1G004430	0.184703	0.314301	0.463113	0.0225881	0.944182	0.993042	-0.0190862	0.813683	0.870804	0.287199	0.207852	0.191868	0.249857	0.28845	0.372539	0.105715	0.046963	0.126045	0.110246	0.057561	0.04356	9.27521	9.24398	9.29485	9.79201	11.7777	10.0711	12.0918	9.68071
Chromatin organisation.post-translational histone modification.histone methylation.lysine methylation.class-III histone methyltransferase *(Trx)	class-III histone methyltransferase *(Trx) & prot-scriber: histone lysine n methyltrasferase h3 specific & swissprot: Histone-lysine N-methyltransferase ATX5 & original description: none	RN1G004430	0.184703	0.314301	0.463113	0.0225881	0.944182	0.993042	-0.0190862	0.813683	0.870804	0.287199	0.207852	0.191868	0.249857	0.28845	0.372539	0.105715	0.046963	0.126045	0.110246	0.057561	0.04356	9.27521	9.24398	9.29485	9.79201	11.7777	10.0711	12.0918	9.68071
Chromatin organisation.post-translational histone modification.histone methylation.lysine methylation.class-III histone methyltransferase *(Trx)	class-III histone methyltransferase *(Trx) & prot-scriber: histone lysine n methyltrasferase h3 specific & swissprot: Histone-lysine N-methyltransferase ATX5 & original description: none	RN1G004430	0.184703	0.314301	0.463113	0.0225881	0.944182	0.993042	-0.0190862	0.813683	0.870804	0.287199	0.207852	0.191868	0.249857	0.28845	0.372539	0.105715	0.046963	0.126045	0.110246	0.057561	0.04356	9.27521	9.24398	9.29485	9.79201	11.7777	10.0711	12.0918	9.68071
No Mercator4 annotation.other annotation available	not classified & prot-scriber: clustered mitochondria protein homolog & swissprot: Protein REDUCED CHLOROPLAST COVERAGE 1 & original description: none	RN1G004450	-0.154755	0.664893	0.775938	0.108935	0.745988	0.888664	-0.00630132	0.95177	0.968576	0.033406	0.021755	0.039154	0.045727	0.053362	0.063338	0.375488	0.159694	0.204102	0.275148	0.173795	0.182568	35.2703	29.0206	32.5751	33.2556	39.9822	31.5482	46.9214	34.1377
RNA processing.RNA transport.TREX/THO ribonucleoparticle (RNP) trafficking complex.mRNA export adaptor activities.UAP56-associated factor *(UIEF)	UAP56-associated component *(UIEF) of TREX/THO mRNP trafficking complex & prot-scriber: long chain acyl coa synthetase protein & swissprot: no annotation & original description: none	RN1G004460	0.0638294	0.681766	0.78926	-0.375758	0.13392	0.383498	0.649019	3.79191e-05	0.000318321	40.0272	28.0445	20.2914	37.6848	46.3838	40.2127	39.3597	17.3194	30.8434	13.5706	18.2692	20.1963	88.5268	64.3684	85.3505	63.988	134.524	130.603	157.729	135.52
RNA processing.RNA transport.TREX/THO ribonucleoparticle (RNP) trafficking complex.mRNA export adaptor activities.UAP56-associated factor *(UIEF)	UAP56-associated component *(UIEF) of TREX/THO mRNP trafficking complex & prot-scriber: long chain acyl coa synthetase protein & swissprot: no annotation & original description: none	RN1G004460	0.0638294	0.681766	0.78926	-0.375758	0.13392	0.383498	0.649019	3.79191e-05	0.000318321	40.0272	28.0445	20.2914	37.6848	46.3838	40.2127	39.3597	17.3194	30.8434	13.5706	18.2692	20.1963	88.5268	64.3684	85.3505	63.988	134.524	130.603	157.729	135.52
No Mercator4 annotation.other annotation available	not classified & prot-scriber: cytochrome b561 and domon domain containing protein & swissprot: Cytochrome b561 and DOMON domain-containing protein At3g61750 & original description: none	RN1G004470	-0.629729	0.232961	0.373994	-0.019131	0.974133	1	-0.73172	0.0890269	0.161265	0.784366	0.964567	0.254145	1.34153	2.30505	0.880006	0.025042	0.023627	0.026223	0.027272	0.023677	0.011337	0.930825	1.14351	0.875008	1.22404	0.849559	1.33027	0.427504	0.306223
No Mercator4 annotation.other annotation available	not classified & prot-scriber: cytochrome b561 and domon domain containing protein & swissprot: Cytochrome b561 and DOMON domain-containing protein At3g61750 & original description: none	RN1G004470	-0.629729	0.232961	0.373994	-0.019131	0.974133	1	-0.73172	0.0890269	0.161265	0.784366	0.964567	0.254145	1.34153	2.30505	0.880006	0.025042	0.023627	0.026223	0.027272	0.023677	0.011337	0.930825	1.14351	0.875008	1.22404	0.849559	1.33027	0.427504	0.306223
Lipid metabolism.sphingolipid metabolism.sphingolipid desaturation.clade-I delta-8 sphingolipid desaturase *(SLD)	delta-8 sphingolipid desaturase & prot-scriber: delta 8 fatty acid desaturase & swissprot: Delta(8)-fatty-acid desaturase & original description: none	RN1G004610	-3.28258	0.000256322	0.00422026	-4.96804	0.0362917	0.230664	1.65598	0.00124472	0.00525315	1.31752	1.51211	0.294	11.5204	17.4695	15.1823	0.001899	0	0.013918	0	0	0	5.54233	9.75535	5.62228	5.32689	27.7529	16.1905	36.2494	17.8417
Cell wall organisation.cutin and suberin.cuticular lipid formation.alcohol-forming pathway.wax ester synthase and diacylglycerol acyltransferase *(WSD)	wax ester synthase and diacylglycerol acyltransferase *(WSD) & prot-scriber: wax ester synthase diacylglycerol acyltransferase & swissprot: Wax ester synthase/diacylglycerol acyltransferase 5 & original description: none	RN1G004620	0.909625	0.00808567	0.0353054	0.422336	0.345908	0.59954	1.87187	0.00538485	0.0170579	29.2815	22.9717	26.3175	13.0148	26.729	25.5064	23.2044	24.2735	17.8203	27.3387	25.2647	29.4431	24.9952	41.2095	13.3858	19.6935	91.8479	132.504	59.1141	139.996
Cell division.cytokinesis.cell-plate formation.phragmoplastin *(DRP1)	phragmoplastin *(DRP1) & prot-scriber: dynamin protein 1e & swissprot: Dynamin-related protein 5A & original description: none	RN1G004650	0.302408	0.0665944	0.155297	0.295491	0.269999	0.530595	0.0770237	0.32145	0.438273	1.83362	1.45731	1.46995	1.75348	2.02917	2.09103	0.687054	0.483742	0.605728	0.642496	0.576545	0.620603	20.2835	17.2312	18.3986	20.8588	23.5652	23.6615	25.2794	22.5357
No Mercator4 annotation.other annotation available	not classified & prot-scriber: acid phosphatase vanadium dependent haloperoxidase protein & swissprot: no annotation & original description: none	RN1G004660	-0.608799	0.270873	0.41713	-2.65291	0.00426757	0.124562	-0.270421	0.0224689	0.0541295	0.04373	0.065888	0.103637	0.128069	0.20598	0.168264	0.821546	0.040899	1.16957	0.05316	0.042241	0.106181	29.6348	25.2336	29.4524	30.9885	24.5807	29.7938	25.9286	31.7427
Multi-process regulation.phosphoinositide signalling.phosphoinositide homeostasis.phosphatidylinositol 4-kinase *(PI4K-gamma)	phosphatidylinositol 4-kinase *(PI4K-gamma) & prot-scriber: 1 phosphatidylinositol 4 kinase & swissprot: Phosphatidylinositol 4-kinase gamma 4 & original description: none	RN1G004670	0.226673	0.138447	0.258277	0.423986	0.25334	0.514191	0.00728278	0.927152	0.951049	1.08582	0.85944	0.730893	0.97607	1.12569	1.34687	0.55233	0.632118	0.60852	0.833555	0.657291	0.723616	16.7626	17.3905	16.5307	15.3515	19.7428	20.1668	19.5554	18.4885
No Mercator4 annotation.other annotation available	not classified & prot-scriber: ring type e3 ubiquitin transferase & swissprot: no annotation & original description: none	RN1G004680	-0.139264	0.666621	0.777327	-1.7	0.0170238	0.182999	0.927488	2.06597e-06	3.29788e-05	0.070637	0.034084	0.027902	0.053046	0.081335	0.078982	0.029848	0.001519	0.030784	0.004528	0.003499	0.00363	2.22128	2.36371	2.29692	2.22487	4.49598	4.28351	6.85624	4.8159
No Mercator4 annotation.other annotation available	not classified & prot-scriber: ring type e3 ubiquitin transferase & swissprot: no annotation & original description: none	RN1G004680	-0.139264	0.666621	0.777327	-1.7	0.0170238	0.182999	0.927488	2.06597e-06	3.29788e-05	0.070637	0.034084	0.027902	0.053046	0.081335	0.078982	0.029848	0.001519	0.030784	0.004528	0.003499	0.00363	2.22128	2.36371	2.29692	2.22487	4.49598	4.28351	6.85624	4.8159
Protein homeostasis.ubiquitin-proteasome system.ubiquitin-fold protein conjugation.RING E3 ubiquitin ligase activities.RING-HC-class.E3 ubiquitin ligase *(SINA)	E3 ubiquitin ligase *(SINA) & prot-scriber: ring type e3 ubiquitin transferase & swissprot: E3 ubiquitin-protein ligase SINAT3 & original description: none	RN1G004690	0.909466	0.00037117	0.00516142	0.51407	0.0265212	0.207915	-0.0194963	0.873678	0.914205	14.1421	13.379	8.42689	7.79875	10.1994	10.7294	0.863042	0.325809	0.891443	0.886621	0.545711	0.769441	16.1555	18.0674	12.0693	17.8491	18.5257	18.9152	16.9431	19.6294
Protein homeostasis.ubiquitin-proteasome system.ubiquitin-fold protein conjugation.RING E3 ubiquitin ligase activities.RING-HC-class.E3 ubiquitin ligase *(SINA)	E3 ubiquitin ligase *(SINA) & prot-scriber: ring type e3 ubiquitin transferase & swissprot: E3 ubiquitin-protein ligase SINAT3 & original description: none	RN1G004690	0.909466	0.00037117	0.00516142	0.51407	0.0265212	0.207915	-0.0194963	0.873678	0.914205	14.1421	13.379	8.42689	7.79875	10.1994	10.7294	0.863042	0.325809	0.891443	0.886621	0.545711	0.769441	16.1555	18.0674	12.0693	17.8491	18.5257	18.9152	16.9431	19.6294
DNA damage response.nucleotide excision repair (NER).transcription-coupled nucleotide excision repair (TC-NER).DNA repair factor *(UVSSA)	DNA repair factor *(UVSSA) & prot-scriber: uv stimulated scaffold a protein & swissprot: UV-stimulated scaffold protein A homolog & original description: none	RN1G004700	0.621886	0.0147831	0.0535432	0.222012	0.319042	0.575616	-0.0211114	0.856392	0.902604	0.407361	0.32855	0.363876	0.324766	0.388021	0.380251	0.26968	0.119078	0.30032	0.220046	0.183631	0.200703	6.47163	7.1101	6.61247	9.3317	8.26502	7.83592	10.0474	8.0006
Protein homeostasis.proteolysis.aspartic peptidase activities.Pepsin-type protease	Pepsin-type protease & prot-scriber: peptidase a1 domain containing protein & swissprot: Aspartyl protease family protein 2 & original description: none	RN1G004710	-2.3938	1.46437e-05	0.000987277	-0.215443	0.598541	0.794427	-0.314082	0.0263044	0.0614857	1.87373	1.57606	0.873811	9.53166	14.6838	9.17489	0.345033	0.057963	0.578714	0.177752	0.168111	0.201698	60.5571	78.0298	60.9901	73.2834	63.6895	69.7833	51.3967	71.8192
Enzyme classification.EC_3 hydrolases.EC_3-4 hydrolase acting on peptide bond (peptidase)	EC_3.4 hydrolase acting on peptide bond (peptidase) & prot-scriber: peptidase a1 domain containing protein & swissprot: Aspartyl protease family protein 2 & original description: none	RN1G004710	-2.3938	1.46437e-05	0.000987277	-0.215443	0.598541	0.794427	-0.314082	0.0263044	0.0614857	1.87373	1.57606	0.873811	9.53166	14.6838	9.17489	0.345033	0.057963	0.578714	0.177752	0.168111	0.201698	60.5571	78.0298	60.9901	73.2834	63.6895	69.7833	51.3967	71.8192
Coenzyme metabolism.molybdenum cofactor biosynthesis.precursor Z biosynthesis.accessory protein *(CNX3)	accessory protein *(CNX3) & prot-scriber: cyclic pyranopterin monophosphate synthase & swissprot: Cyclic pyranopterin monophosphate synthase, mitochondrial & original description: none	RN1G004720	0.114004	0.684439	0.791518	-1.45926	0.00733712	0.141112	0.843176	0.00275955	0.00994913	1.31056	1.31874	1.22814	2.25172	1.58717	1.55765	1.24743	0.120882	1.13411	0.217644	0.164572	0.196992	1.95012	2.59474	3.0791	3.1464	5.58026	7.07326	5.46061	4.57722
Coenzyme metabolism.molybdenum cofactor biosynthesis.precursor Z biosynthesis.accessory protein *(CNX3)	accessory protein *(CNX3) & prot-scriber: cyclic pyranopterin monophosphate synthase & swissprot: Cyclic pyranopterin monophosphate synthase, mitochondrial & original description: none	RN1G004720	0.114004	0.684439	0.791518	-1.45926	0.00733712	0.141112	0.843176	0.00275955	0.00994913	1.31056	1.31874	1.22814	2.25172	1.58717	1.55765	1.24743	0.120882	1.13411	0.217644	0.164572	0.196992	1.95012	2.59474	3.0791	3.1464	5.58026	7.07326	5.46061	4.57722
Chromatin organisation.post-translational histone modification.histone methylation.JmjC-domain histone demethylase activities.histone demethylase *(KDM3)	histone demethylase *(KDM3) & prot-scriber: lysine specific demethylase 3a & swissprot: Lysine-specific demethylase JMJ27 & original description: none	RN1G004730	1.61819	0.000289942	0.00452167	1.15772	0.0515169	0.261652	0.62935	5.7747e-05	0.000445064	0.391602	0.30398	0.346273	0.169777	0.124363	0.224579	0.019205	0.033977	0.021253	0.070509	0.055998	0.040012	4.20909	3.2615	3.82802	3.82194	7.17441	5.64089	8.51376	6.22211
Phytohormone action.jasmonic acid.perception and signal transduction.receptor activities.regulatory protein *(JAM1/2)	regulatory protein *(JAM1/2) of jasmonate signalling & prot-scriber: bhlh transcription factor & swissprot: Transcription factor MTB1 & original description: none	RN1G004760	0.763932	0.00260948	0.0168475	0.200298	0.540986	0.754312	0.436634	9.6693e-05	0.000677301	1.22639	0.788117	0.883522	0.68075	0.897003	1.00776	0.163917	0.171052	0.308683	0.244182	0.180094	0.196533	13.2174	15.0146	15.4844	16.742	24.2717	22.0458	26.5654	23.3
RNA biosynthesis.DNA-binding transcriptional regulation.basic DNA-binding domain.basic helix-loop-helix (bHLH) domain.bHLH class-IIId transcription factor	bHLH class-IIId transcription factor & prot-scriber: bhlh transcription factor & swissprot: Transcription factor MTB1 & original description: none	RN1G004760	0.763932	0.00260948	0.0168475	0.200298	0.540986	0.754312	0.436634	9.6693e-05	0.000677301	1.22639	0.788117	0.883522	0.68075	0.897003	1.00776	0.163917	0.171052	0.308683	0.244182	0.180094	0.196533	13.2174	15.0146	15.4844	16.742	24.2717	22.0458	26.5654	23.3
Protein translocation.nucleus.nucleocytoplasmic transport.nuclear transport receptor activities.export karyopherin *(XPO2)	nucleocytoplasmic export karyopherin *(XPO2) & prot-scriber: exportin importin & swissprot: Exportin-2 & original description: none	RN1G004790	-0.17217	0.416776	0.565043	-0.425166	0.256596	0.517282	0.088218	0.372744	0.489423	0.19405	0.192008	0.171141	0.325365	0.29328	0.337235	0.036615	0.013974	0.061804	0.029758	0.01252	0.016699	6.11866	6.10816	4.99561	6.29139	6.45938	7.54795	8.3633	6.98106
RNA biosynthesis.DNA-binding transcriptional regulation.beta-barrel DNA-binding domain.ARF transcription factor	ARF transcription factor & prot-scriber: auxin response factor & swissprot: Auxin response factor 9 & original description: none	RN1G004810	-0.411084	0.389354	0.538386	-0.925366	0.0622145	0.282257	0.192423	0.0516791	0.105421	1.56589	0.768525	0.275224	1.64958	1.94493	1.18278	1.13001	0.190428	1.10313	0.330951	0.232156	0.286458	14.7307	10.9818	12.0541	12.7526	17.453	15.5097	18.8677	15.9993
No Mercator4 annotation.other annotation available	not classified & prot-scriber: no annotation & swissprot: Uncharacterized protein At4g00950 & original description: none	RN1G004820	-0.942223	0.0160091	0.056475	0.0336149	0.963535	1	-0.282959	0.146435	0.238535	4.83549	2.75117	1.37874	7.16849	10.1724	7.13656	0.011637	0.0648	0.05118	0.031261	0.036563	0.068748	5.50766	4.4194	3.9799	4.27182	4.29869	4.46911	3.69091	5.03219
Phytohormone action.signalling peptides.CRP (cysteine-rich-peptide) category.RALF/RALFL-peptide activity.RALF-peptide receptor *(CrRLK1L)	RALF-peptide receptor *(CrRLK1L) & prot-scriber: protein kinase domain containing & swissprot: Receptor-like protein kinase FERONIA & original description: none	RN1G004840	0.20614	0.710127	0.810537	-2.46564	0.0112609	0.157843	-0.402067	0.105272	0.184132	0.016397	0.017898	0.006647	0.02022	0.024661	0.009962	0.111436	0.002895	0.152031	0.010171	0.006252	0.012972	1.13033	1.70117	1.2637	0.766588	1.14641	1.18537	0.896376	1.09955
Protein modification.phosphorylation.TKL protein kinase families.CrlRLK1 protein kinase	CrlRLK1 protein kinase & prot-scriber: protein kinase domain containing & swissprot: Receptor-like protein kinase FERONIA & original description: none	RN1G004840	0.20614	0.710127	0.810537	-2.46564	0.0112609	0.157843	-0.402067	0.105272	0.184132	0.016397	0.017898	0.006647	0.02022	0.024661	0.009962	0.111436	0.002895	0.152031	0.010171	0.006252	0.012972	1.13033	1.70117	1.2637	0.766588	1.14641	1.18537	0.896376	1.09955
Enzyme classification.EC_2 transferases.EC_2-7 transferase transferring phosphorus-containing group	EC_2.7 transferase transferring phosphorus-containing group & prot-scriber: protein kinase domain containing & swissprot: Receptor-like protein kinase FERONIA & original description: none	RN1G004840	0.20614	0.710127	0.810537	-2.46564	0.0112609	0.157843	-0.402067	0.105272	0.184132	0.016397	0.017898	0.006647	0.02022	0.024661	0.009962	0.111436	0.002895	0.152031	0.010171	0.006252	0.012972	1.13033	1.70117	1.2637	0.766588	1.14641	1.18537	0.896376	1.09955
Cellular respiration.oxidative phosphorylation.NADH dehydrogenase complex.non-core modules.alpha subcomplex.component *(NDUFA3/B9)	component *(NDUFA3/B9) of NADH dehydrogenase complex & prot-scriber: fiber protein fb & swissprot: no annotation & original description: none	RN1G004860	-0.31152	0.198263	0.333902	0.60306	0.0868754	0.322882	-0.54593	0.000402377	0.00212942	690.099	694.619	771.426	1434.75	1250.98	1460.89	462.053	404.583	499.151	693.815	520.417	589.003	445.523	452.408	391.997	434.384	281.302	373.636	412.951	320.16
No Mercator4 annotation.other annotation available	not classified & prot-scriber: pyridox oxase 2 domain containing protein & swissprot: no annotation & original description: none	RN1G004870	2.17256	2.19446e-05	0.00119745	0.553853	0.0528178	0.264542	0.244441	0.016961	0.0431966	3.01357	3.56203	1.6759	0.815467	0.821656	1.09997	0.491321	0.225475	0.483141	0.363112	0.444179	0.540509	14.8418	18.8651	15.8819	16.8674	21.7786	25.0043	23.2903	22.3392
RNA processing.RNA modification.RNA pseudouridylation.stand-alone pseudouridine synthase activities.TruB-type tRNA pseudouridine synthase	TruB-type tRNA pseudouridine synthase & prot-scriber: trna pseudouridine synthase b & swissprot: H/ACA ribonucleoprotein complex subunit 4 & original description: none	RN1G004880	-0.921273	0.00829757	0.0358944	-0.490204	0.237744	0.499594	-0.308428	0.00220655	0.00831855	0.118734	0.089954	0.106486	0.26199	0.308749	0.337957	0.302429	0.03546	0.273334	0.095846	0.09034	0.094126	19.4211	19.126	17.5011	16.9852	17.2633	16.4769	17.065	18.4401
Cell division.cell cycle organisation.chromosome segregation.outer kinetochore KNL1-Mis12-Ndc80 network.MIS12 complex.component *(DSN1)	component *(DSN1) of kinetochore KNL1-Mis12-Ndc80 network & prot-scriber: dna ligase & swissprot: no annotation & original description: none	RN1G004890	0.0422284	0.901734	0.940266	0.86409	0.022316	0.197935	-0.6191	0.0648378	0.126054	0.622212	0.329191	0.525702	0.706583	0.596127	0.863197	0.379461	0.159714	0.294336	0.363937	0.374112	0.429456	4.2672	3.25153	3.77579	3.32012	2.77011	2.96667	3.94549	1.53063
Carbohydrate metabolism.nucleotide sugar biosynthesis.UDP-D-glucuronic acid biosynthesis.myo-inositol oxidation pathway (MIOP).D-glucuronic acid kinase	D-glucuronic acid kinase & prot-scriber: ghmp kinases n domain containing protein & swissprot: Glucuronokinase 1 & original description: none	RN1G004900	0.280584	0.148027	0.270764	0.31834	0.257152	0.517925	-0.0519421	0.792185	0.854589	0.738104	0.748209	0.588864	0.829277	0.863093	0.900691	0.123269	0.083893	0.140021	0.128938	0.105762	0.117756	1.90436	2.30532	2.23762	2.82078	3.15107	2.19564	2.42926	2.68844
Vesicle trafficking.vesicle tethering.Golgin-mediated tethering.Golgin-type membrane tethering protein *(GC6)	Golgin-type membrane tethering protein *(GC6) & prot-scriber: uso1 p115 domain containing protein & swissprot: Golgin candidate 6 & original description: none	RN1G004910	-0.829837	0.0047621	0.0247869	-2.37571	0.0274264	0.210324	0.200389	0.0705309	0.134642	0.204074	0.119402	0.10745	0.29883	0.361218	0.478502	0.027644	0.000334	0.042498	0.003416	0.00385	0	3.1758	3.13987	3.6631	3.08787	4.35431	4.1792	4.50397	4.62363
Vesicle trafficking.vesicle tethering.Golgin-mediated tethering.Golgin-type membrane tethering protein *(GC6)	Golgin-type membrane tethering protein *(GC6) & prot-scriber: uso1 p115 domain containing protein & swissprot: Golgin candidate 6 & original description: none	RN1G004910	-0.829837	0.0047621	0.0247869	-2.37571	0.0274264	0.210324	0.200389	0.0705309	0.134642	0.204074	0.119402	0.10745	0.29883	0.361218	0.478502	0.027644	0.000334	0.042498	0.003416	0.00385	0	3.1758	3.13987	3.6631	3.08787	4.35431	4.1792	4.50397	4.62363
Protein homeostasis.autophagy.nucleation kinase complexes.regulatory component *(VPS30/ATG6)	regulatory component *(VPS30/ATG6) of PI3-kinase vesicle nucleation complex I/II & prot-scriber: beclin protein & swissprot: Beclin-1-like protein & original description: none	RN1G004930	0.438572	0.0133076	0.0497067	0.505432	0.138281	0.38816	0.196074	0.025559	0.0600542	1.27247	0.903822	0.755246	0.960151	1.1214	1.14053	0.642313	0.43558	0.38517	0.553759	0.651452	0.585053	11.8286	12.2873	12.5387	12.0015	16.5793	15.8134	16.4931	16.5911
Solute transport.channels.VIC superfamily.cyclic nucleotide-gated cation channel *(CNGC)	cyclic nucleotide-gated cation channel *(CNGC) & prot-scriber: cyclic nucleotide binding domain containing protein & swissprot: Cyclic nucleotide-gated ion channel 1 & original description: none	RN1G004950	0.00319908	0.995513	0.997841	2.64931	0.113676	0.356377	-0.305662	0.531396	0.638504	0.052401	0.017838	0.06421	0.069757	0.060771	0.07332	0	0	0	0.000638	0	0	0.22932	0.250405	0.309097	0.125446	0.213758	0.182558	0.104548	0.37107
Solute transport.channels.VIC superfamily.cyclic nucleotide-gated cation channel *(CNGC)	cyclic nucleotide-gated cation channel *(CNGC) & prot-scriber: cyclic nucleotide binding domain containing protein & swissprot: Cyclic nucleotide-gated ion channel 1 & original description: none	RN1G004990	0.0354962	0.866979	0.918369	-0.252282	0.38021	0.627364	-0.1066	0.708046	0.788921	0.281543	0.176677	0.166996	0.253988	0.323248	0.33209	0.072801	0.027402	0.058268	0.027943	0.037637	0.034007	1.15143	0.879096	0.941989	0.711428	1.50817	0.753095	0.750084	1.00096
Solute transport.channels.VIC superfamily.cyclic nucleotide-gated cation channel *(CNGC)	cyclic nucleotide-gated cation channel *(CNGC) & prot-scriber: cyclic nucleotide binding domain containing protein & swissprot: Cyclic nucleotide-gated ion channel 1 & original description: none	RN1G005030	0.133416	0.53696	0.672821	-0.712215	0.0221144	0.197592	-0.536264	0.000961396	0.00429345	0.820687	0.412696	0.467467	0.621773	0.819582	0.861259	0.193612	0.05515	0.162933	0.056326	0.071098	0.050533	3.34255	4.27382	3.30012	3.92658	2.94153	2.95268	3.14911	2.96626
Solute transport.channels.VIC superfamily.cyclic nucleotide-gated cation channel *(CNGC)	cyclic nucleotide-gated cation channel *(CNGC) & prot-scriber: cyclic nucleotide binding domain containing protein & swissprot: Cyclic nucleotide-gated ion channel 1 & original description: none	RN1G005030	0.133416	0.53696	0.672821	-0.712215	0.0221144	0.197592	-0.536264	0.000961396	0.00429345	0.820687	0.412696	0.467467	0.621773	0.819582	0.861259	0.193612	0.05515	0.162933	0.056326	0.071098	0.050533	3.34255	4.27382	3.30012	3.92658	2.94153	2.95268	3.14911	2.96626
External stimuli response.pathogen.effector-triggered immunity (ETI) machinery.RIN4-RPM1 immune signalling.regulatory factor *(RIN4) guarded by RPM1/RPS2 activities	regulatory factor *(RIN4) guarded by RPM1/RPS2 activities & prot-scriber: avrrpt cleavage domain containing protein & swissprot: RPM1-interacting protein 4 & original description: none	RN1G005060	-0.846324	0.120596	0.235191	-0.736777	0.232679	0.49449	0.17224	0.512369	0.621718	0.04381	0.046132	0.049856	0.099177	0.077696	0.201782	0.013063	0.00798	0.012272	0.003675	0.006625	0.005992	1.74137	2.237	2.35095	2.48674	2.56337	3.45521	3.55146	2.10961
External stimuli response.pathogen.effector-triggered immunity (ETI) machinery.RIN4-RPM1 immune signalling.regulatory factor *(RIN4) guarded by RPM1/RPS2 activities	regulatory factor *(RIN4) guarded by RPM1/RPS2 activities & prot-scriber: avrrpt cleavage domain containing protein & swissprot: RPM1-interacting protein 4 & original description: none	RN1G005060	-0.846324	0.120596	0.235191	-0.736777	0.232679	0.49449	0.17224	0.512369	0.621718	0.04381	0.046132	0.049856	0.099177	0.077696	0.201782	0.013063	0.00798	0.012272	0.003675	0.006625	0.005992	1.74137	2.237	2.35095	2.48674	2.56337	3.45521	3.55146	2.10961
Solute transport.channels.VIC superfamily.cyclic nucleotide-gated cation channel *(CNGC)	cyclic nucleotide-gated cation channel *(CNGC) & prot-scriber: cyclic nucleotide binding domain containing protein & swissprot: Cyclic nucleotide-gated ion channel 1 & original description: none	RN1G005100	-0.396449	0.0756107	0.169288	-0.461267	0.0741349	0.301954	0.52151	0.0683897	0.131381	0.383255	0.237226	0.272266	0.49401	0.605057	0.672918	0.122174	0.047321	0.127936	0.049833	0.052716	0.056862	0.543007	0.721059	1.32372	0.9299	1.36153	1.31408	1.47327	1.81307
Solute transport.channels.VIC superfamily.cyclic nucleotide-gated cation channel *(CNGC)	cyclic nucleotide-gated cation channel *(CNGC) & prot-scriber: cyclic nucleotide binding domain containing protein & swissprot: Cyclic nucleotide-gated ion channel 1 & original description: none	RN1G005110	0.524794	0.233951	0.375242	-0.588706	0.234565	0.496301	-0.0408079	0.90679	0.936943	0.184523	0.067557	0.0963	0.065657	0.144318	0.145983	0.02863	0.015906	0.021985	0.013858	0.013327	0.007776	0.497113	0.589553	0.963262	0.808451	1.20865	0.526766	0.706422	0.820543
No Mercator4 annotation.other annotation available	not classified & prot-scriber: ubiquitin conjugating enzyme e2 17 & swissprot: no annotation & original description: none	RN1G005120	0.507521	0.0350776	0.0976998	-0.754859	0.0382148	0.234979	0.480629	0.22506	0.333291	7.7903	5.15447	3.50513	4.56301	6.32889	6.11383	3.82447	0.659695	2.64604	1.12391	0.983481	0.730411	4.31411	3.34289	5.0269	2.95716	5.3719	9.30892	4.54259	6.58735
Solute transport.channels.VIC superfamily.cyclic nucleotide-gated cation channel *(CNGC)	cyclic nucleotide-gated cation channel *(CNGC) & prot-scriber: cyclic nucleotide binding domain containing protein & swissprot: Cyclic nucleotide-gated ion channel 1 & original description: none	RN1G005130	-0.868319	0.0155912	0.0553758	-0.115636	0.74413	0.887567	0.484718	0.00265046	0.00963981	0.088174	0.06465	0.038588	0.160417	0.185428	0.171352	0.030558	0.017364	0.032515	0.016103	0.021293	0.021085	2.24022	2.63462	2.13083	2.67504	4.03059	3.6919	4.37736	3.80405
Solute transport.channels.VIC superfamily.cyclic nucleotide-gated cation channel *(CNGC)	cyclic nucleotide-gated cation channel *(CNGC) & prot-scriber: cyclic nucleotide binding domain containing protein & swissprot: Cyclic nucleotide-gated ion channel 1 & original description: none	RN1G005160	-0.312234	0.251387	0.394774	-0.643592	0.0643539	0.28577	0.542874	0.0357319	0.0786328	0.606803	0.400595	0.486325	0.70124	0.890423	1.23684	0.159731	0.052256	0.174866	0.075557	0.042773	0.059163	1.84017	1.88421	2.46349	3.33135	4.85106	3.77475	3.69214	3.88882
Solute transport.channels.VIC superfamily.cyclic nucleotide-gated cation channel *(CNGC)	cyclic nucleotide-gated cation channel *(CNGC) & prot-scriber: cyclic nucleotide binding domain containing protein & swissprot: Cyclic nucleotide-gated ion channel 1 & original description: none	RN1G005210	-0.505603	0.0201742	0.0660478	-0.544061	0.0238623	0.200789	0.142636	0.673068	0.760506	1.02105	0.586018	0.569858	1.20263	1.57811	1.82211	0.266399	0.091648	0.257008	0.091076	0.102756	0.11353	0.344123	0.281837	0.318152	0.559451	0.435333	0.456545	0.605295	0.443578
Solute transport.channels.VIC superfamily.cyclic nucleotide-gated cation channel *(CNGC)	cyclic nucleotide-gated cation channel *(CNGC) & prot-scriber: cyclic nucleotide binding domain containing protein & swissprot: Cyclic nucleotide-gated ion channel 1 & original description: none	RN1G005210	-0.505603	0.0201742	0.0660478	-0.544061	0.0238623	0.200789	0.142636	0.673068	0.760506	1.02105	0.586018	0.569858	1.20263	1.57811	1.82211	0.266399	0.091648	0.257008	0.091076	0.102756	0.11353	0.344123	0.281837	0.318152	0.559451	0.435333	0.456545	0.605295	0.443578
Solute transport.channels.VIC superfamily.cyclic nucleotide-gated cation channel *(CNGC)	cyclic nucleotide-gated cation channel *(CNGC) & prot-scriber: cyclic nucleotide binding domain containing protein & swissprot: Cyclic nucleotide-gated ion channel 1 & original description: none	RN1G005270	-0.0652189	0.634514	0.752257	-0.268343	0.155017	0.40899	0.0590937	0.591249	0.690182	1.82627	1.26659	0.990482	1.93166	2.21626	2.1668	0.832155	0.315662	0.72356	0.431674	0.311548	0.423223	8.3934	7.03608	7.17778	6.59713	8.91267	8.96758	7.85873	9.94007
Solute transport.channels.VIC superfamily.cyclic nucleotide-gated cation channel *(CNGC)	cyclic nucleotide-gated cation channel *(CNGC) & prot-scriber: cyclic nucleotide binding domain containing protein & swissprot: Cyclic nucleotide-gated ion channel 1 & original description: none	RN1G005270	-0.0652189	0.634514	0.752257	-0.268343	0.155017	0.40899	0.0590937	0.591249	0.690182	1.82627	1.26659	0.990482	1.93166	2.21626	2.1668	0.832155	0.315662	0.72356	0.431674	0.311548	0.423223	8.3934	7.03608	7.17778	6.59713	8.91267	8.96758	7.85873	9.94007
Solute transport.channels.VIC superfamily.cyclic nucleotide-gated cation channel *(CNGC)	cyclic nucleotide-gated cation channel *(CNGC) & prot-scriber: cyclic nucleotide binding domain containing protein & swissprot: Cyclic nucleotide-gated ion channel 1 & original description: none	RN1G005280	-0.0316609	0.814376	0.884218	-0.251956	0.17955	0.438293	0.224719	0.0556832	0.111781	2.02547	1.44691	1.08005	2.06551	2.38089	2.43533	0.92582	0.296999	0.807764	0.464073	0.341137	0.437943	8.5816	8.94926	9.20916	7.3696	12.2217	12.2531	10.0433	12.2628
Solute transport.channels.VIC superfamily.cyclic nucleotide-gated cation channel *(CNGC)	cyclic nucleotide-gated cation channel *(CNGC) & prot-scriber: cyclic nucleotide binding domain containing protein & swissprot: Cyclic nucleotide-gated ion channel 1 & original description: none	RN1G005280	-0.0316609	0.814376	0.884218	-0.251956	0.17955	0.438293	0.224719	0.0556832	0.111781	2.02547	1.44691	1.08005	2.06551	2.38089	2.43533	0.92582	0.296999	0.807764	0.464073	0.341137	0.437943	8.5816	8.94926	9.20916	7.3696	12.2217	12.2531	10.0433	12.2628
No Mercator4 annotation.other annotation available	not classified & prot-scriber: cyclic nucleotide domain containing protein & swissprot: no annotation & original description: none	RN1G005290	-0.364457	0.040186	0.108186	-1.31411	0.0140506	0.171489	0.0820243	0.345929	0.462875	2.28053	2.10416	1.67165	3.06939	4.38403	4.41635	8.28238	0.643077	6.47736	0.913265	1.53161	1.41309	38.4662	36.715	34.3836	39.3258	44.9633	47.578	41.566	50.4649
No Mercator4 annotation.other annotation available	not classified & prot-scriber: cyclic nucleotide domain containing protein & swissprot: no annotation & original description: none	RN1G005290	-0.364457	0.040186	0.108186	-1.31411	0.0140506	0.171489	0.0820243	0.345929	0.462875	2.28053	2.10416	1.67165	3.06939	4.38403	4.41635	8.28238	0.643077	6.47736	0.913265	1.53161	1.41309	38.4662	36.715	34.3836	39.3258	44.9633	47.578	41.566	50.4649
RNA processing.RNA homeostasis.mRNA stress granule formation.mRNA helicase *(RH31)	mRNA helicase *(RH31) & prot-scriber: dead box atp dependent rna helicase protein & swissprot: DEAD-box ATP-dependent RNA helicase 31 & original description: none	RN1G005310	-0.0313018	0.881768	0.92749	-2.29368	0.00140329	0.108619	0.315668	0.00362365	0.0123884	0.599715	0.332801	0.320514	0.683426	0.556254	0.634194	0.45695	0.043788	0.711128	0.040651	0.035468	0.080946	18.6354	14.7305	16.8115	17.4137	21.1539	23.616	29.2482	24.9433
RNA processing.RNA homeostasis.mRNA stress granule formation.mRNA helicase *(RH31)	mRNA helicase *(RH31) & prot-scriber: dead box atp dependent rna helicase protein & swissprot: DEAD-box ATP-dependent RNA helicase 31 & original description: none	RN1G005310	-0.0313018	0.881768	0.92749	-2.29368	0.00140329	0.108619	0.315668	0.00362365	0.0123884	0.599715	0.332801	0.320514	0.683426	0.556254	0.634194	0.45695	0.043788	0.711128	0.040651	0.035468	0.080946	18.6354	14.7305	16.8115	17.4137	21.1539	23.616	29.2482	24.9433
RNA processing.mRNA silencing.miRNA pathway.miRNA biogenesis.cytidylyltransferase *(NTP2/6/7/8)	miRNA cytidylyltransferase *(NTP2/6/7/8) & prot-scriber: ntp transf 2 domain containing protein & swissprot: no annotation & original description: none	RN1G005320	0.148636	0.472847	0.616467	0.361536	0.326068	0.582033	0.0853878	0.297044	0.412646	0.209703	0.181959	0.167501	0.181969	0.276897	0.314126	0.073353	0.024965	0.12542	0.095559	0.037012	0.069657	8.59387	8.64802	8.33665	8.81451	10.6501	9.74106	12.7632	9.78897
RNA processing.mRNA silencing.miRNA pathway.miRNA biogenesis.cytidylyltransferase *(NTP2/6/7/8)	miRNA cytidylyltransferase *(NTP2/6/7/8) & prot-scriber: ntp transf 2 domain containing protein & swissprot: no annotation & original description: none	RN1G005320	0.148636	0.472847	0.616467	0.361536	0.326068	0.582033	0.0853878	0.297044	0.412646	0.209703	0.181959	0.167501	0.181969	0.276897	0.314126	0.073353	0.024965	0.12542	0.095559	0.037012	0.069657	8.59387	8.64802	8.33665	8.81451	10.6501	9.74106	12.7632	9.78897
No Mercator4 annotation.other annotation available	not classified & prot-scriber: f box domain containing protein & swissprot: F-box/kelch-repeat protein At3g23880 & original description: none	RN1G005330	-0.399221	0.105825	0.215066	0.671802	0.0410474	0.241093	0.0879622	0.704461	0.786505	0.264145	0.21154	0.143693	0.395466	0.464202	0.349427	0.184412	0.072505	0.101588	0.166887	0.117851	0.162021	1.29683	0.846789	0.881099	0.96095	1.26961	1.0736	1.05946	1.55909
No Mercator4 annotation.other annotation available	not classified & prot-scriber: f box domain containing protein & swissprot: F-box/kelch-repeat protein At3g23880 & original description: none	RN1G005340	-0.247311	0.28189	0.428779	0.754069	0.0198442	0.190862	0.320212	0.0388858	0.0839902	0.437091	0.425044	0.276602	0.584705	0.836083	0.608573	0.21148	0.069518	0.124519	0.164285	0.142107	0.209688	2.89674	2.59017	3.64985	3.09175	4.58667	4.26627	4.51685	4.56436
No Mercator4 annotation.other annotation available	not classified & prot-scriber: f box domain containing protein & swissprot: F-box/kelch-repeat protein At3g23880 & original description: none	RN1G005340	-0.247311	0.28189	0.428779	0.754069	0.0198442	0.190862	0.320212	0.0388858	0.0839902	0.437091	0.425044	0.276602	0.584705	0.836083	0.608573	0.21148	0.069518	0.124519	0.164285	0.142107	0.209688	2.89674	2.59017	3.64985	3.09175	4.58667	4.26627	4.51685	4.56436
RNA processing.pre-RNA splicing.MAC/NTC spliceosome-associated complex.associated components.component *(CWC24)	component *(CWC24) of MAC spliceosome-associated complex & prot-scriber: pre mrna splicing factor cwc & swissprot: Zinc finger CCCH domain-containing protein 1 & original description: none	RN1G005350	0.877359	0.000466933	0.00589747	0.170928	0.428995	0.670441	0.195116	0.0714797	0.135972	3.29807	2.54563	1.69556	1.90677	2.07508	2.07056	0.958825	0.242762	0.785501	0.56392	0.467818	0.545474	15.5537	13.376	13.1878	13.2494	20.7721	18.1248	18.441	17.0486
Lipid metabolism.glycerolipid metabolism.glycerolipid degradation.phospholipase activities.phospholipase A1 activities.phosphatidylglycerol lipase *(PLIP1)	phosphatidylglycerol lipase *(PLIP1) & prot-scriber: lipase 3 domain containing protein & swissprot: Phospholipase A1 PLIP1, chloroplastic & original description: none	RN1G005360	-2.24916	0.00575288	0.0281593	-2.50391	0.0884687	0.325105	-0.879118	2.82651e-05	0.000254033	0.040277	0.051047	0.013572	0.406951	0.176751	0.147228	0.004086	0	0.005835	0	0	0.001514	4.1309	6.18685	4.51282	4.761	3.1608	2.59847	2.98827	3.75831
Phytohormone action.abscisic acid.perception and signalling.receptor activities.cytoplasm-localized receptor complex.receptor component *(PYL/RCAR)	receptor component *(PYL/RCAR) of cytoplasm-localized abscisic acid receptor complex & prot-scriber: abscisic acid receptor pyl protein & swissprot: Abscisic acid receptor PYL9 & original description: none	RN1G005390	-0.466874	0.0568777	0.139101	-0.648762	0.122543	0.367889	-0.0184961	0.878248	0.917357	14.9394	8.85159	6.03947	15.0056	20.4368	24.9024	8.11624	1.12599	8.77123	1.75846	3.01743	2.61014	60.8704	80.0834	65.9613	59.9032	64.0908	89.2666	79.5102	76.8156
RNA processing.organelle RNA processing machinery.pre-RNA splicing.plastidial RNA splicing.basal RNA splicing factor *(WTF1)	plastidial basal RNA splicing factor *(WTF1) & prot-scriber: porr domain containing protein & swissprot: Protein WHATS THIS FACTOR 1 homolog, chloroplastic & original description: none	RN1G005420	0.0707504	0.783359	0.864261	-2.85384	0.000720567	0.0985587	0.640733	1.61483e-06	2.72251e-05	0.276498	0.17847	0.117076	0.262856	0.262976	0.269227	0.311362	0.024884	0.503328	0.014347	0.026569	0.031552	10.4899	9.08129	9.85359	10.5538	17.9379	17.7776	17.9589	19.4427
No Mercator4 annotation.other annotation available	not classified & prot-scriber: gh domain containing protein & swissprot: no annotation & original description: none	RN1G005430	0.139711	0.604898	0.729237	-0.461846	0.234203	0.496075	0.0796004	0.651805	0.742484	1.19537	0.852899	0.395562	0.995787	1.18922	1.01303	0.154841	0.031184	0.121094	0.03605	0.043621	0.075864	2.8741	4.35182	3.95293	3.11252	3.51544	4.68616	4.59635	4.99518
Photosynthesis.photophosphorylation.linear electron flow.ferredoxin-NADP reductase (FNR) activity.FNR membrane-tethering.FNR-recruitment protein *(TROL)	protein involved in ferredoxin-NADP oxidoreductase membrane-tethering *(TROL) & prot-scriber: rhodanese domain containing protein 4 chloroplastic & swissprot: Rhodanese-like domain-containing protein 4, chloroplastic & original description: none	RN1G005440	-0.713494	0.0531998	0.132248	-2.50018	0.00196329	0.114432	-1.19988	4.81047e-10	7.47432e-08	0.11895	0.111751	0.056381	0.230456	0.272673	0.197162	3.67206	0.154215	3.54405	0.203913	0.326142	0.255816	327.04	265.247	304.322	310.76	150.686	163.003	150.46	152.177
No Mercator4 annotation.other annotation available	not classified & prot-scriber: histone h3 2 & swissprot: Histone H3-like centromeric protein CENH3 & original description: none	RN1G005460	-1.24058	0.000897144	0.00868778	-0.0257669	0.926136	0.984708	-1.40808	8.94819e-07	1.72413e-05	2.37249	1.91176	1.89386	4.77138	7.50899	10.1978	1.05531	0.44383	0.913646	0.653582	0.667213	0.468338	25.1532	18.0698	28.3393	28.8182	10.1663	12.2536	9.63898	12.2079
RNA biosynthesis.DNA-binding transcriptional regulation.helix-turn-helix DNA-binding domain.MYB transcription factor family.R3-MYB transcription factor	R3-MYB transcription factor & prot-scriber: myb transcription factor & swissprot: Transcription factor TRY & original description: none	RN1G005470	0.892622	0.0774384	0.17209	-0.230135	0.541876	0.75487	-0.51826	0.00456195	0.0149363	12.1325	11.4642	23.4856	12.032	11.5303	17.2902	38.5078	17.736	54.3849	21.5962	25.5474	22.3375	123.264	154.686	124.729	198.647	117.46	134.353	122.925	116.016
RNA biosynthesis.DNA-binding transcriptional regulation.beta-hairpin exposed by alpha/beta-scaffold structure.WRKY transcription factor activity.transcription factor *(WRKY)	transcription factor *(WRKY) & prot-scriber: wrky domain containing protein & swissprot: Probable WRKY transcription factor 41 & original description: none	RN1G005500	-0.0607727	0.849645	0.906875	1.22227	0.123092	0.368795	-0.27801	0.232256	0.341501	0.792124	0.351844	0.557063	0.692594	1.19036	0.780391	0.192282	0.437029	0.082491	0.415739	0.697517	0.805852	6.12181	3.97635	4.91975	4.51043	6.69982	4.44692	3.06091	4.60598
No Mercator4 annotation.other annotation available	not classified & prot-scriber: epimerase domain containing protein & swissprot: NADPH HC-toxin reductase 1 & original description: none	RN1G005510	-1.21435	0.0303212	0.0885251	-1.11785	0.160632	0.415713	0.0336199	0.859954	0.904795	1.27193	0.614567	0.241957	1.95264	1.5912	3.46011	0.103121	0.00215	0.083217	0.015111	0.022294	0.015418	5.60439	3.35295	4.97251	5.03306	4.67734	6.91045	5.09613	6.05098
No Mercator4 annotation.other annotation available	not classified & prot-scriber: epimerase domain containing protein & swissprot: NADPH HC-toxin reductase 1 & original description: none	RN1G005520	-1.69664	0.0227439	0.0718065	-1.08848	0.164422	0.42038	-0.872207	1.75611e-08	9.53798e-07	0.511157	0.089688	0.089933	0.615518	1.19692	1.3445	1.5967	0.104433	2.24336	0.208501	0.543885	0.372465	57.8855	61.3857	60.9784	58.0328	41.7727	38.9081	36.5507	35.5223
No Mercator4 annotation.other annotation available	not classified & prot-scriber: epimerase domain containing protein & swissprot: NADPH HC-toxin reductase 1 & original description: none	RN1G005540	-2.70856	0.00238219	0.0159123	-1.03397	0.214007	0.475855	-0.61746	0.0470928	0.0979687	0.069219	0.012593	0.007015	0.234727	0.267698	0.387832	0.303753	0.030548	0.468671	0.020492	0.131967	0.090355	2.66567	3.80593	2.74671	2.81319	2.76268	1.45585	1.76851	3.18941
Enzyme classification.EC_2 transferases.EC_2-4 glycosyltransferase	EC_2.4 glycosyltransferase & prot-scriber: arath udp glycosyltransferase & swissprot: Hydroquinone glucosyltransferase & original description: none	RN1G005550	0.425061	0.0898719	0.190603	-1.50336	0.00596451	0.134916	-0.749348	0.00625963	0.0192395	19.3591	12.9087	6.84391	12.2751	14.1434	15.6254	5.05461	0.605237	6.54424	0.675123	1.00978	1.04504	31.5329	48.3359	28.776	35.435	23.5157	30.056	19.1672	27.4623
Cellular respiration.tricarboxylic acid cycle.succinate dehydrogenase complex.components.component *(SDH8)	component *(SDH8) of succinate dehydrogenase complex & prot-scriber: no annotation & swissprot: no annotation & original description: none	RN1G005560	-0.31632	0.0734173	0.165788	0.131366	0.617921	0.806847	-0.502329	0.00194047	0.0075278	3001.35	2354.78	2257.38	4907.61	4467.32	4892.39	1378.4	1008.75	2449.08	1481.9	1252.33	1441.41	1149.82	1346.01	1130.63	1201.32	1174.69	876.52	962.555	984.364
Protein homeostasis.ubiquitin-proteasome system.ubiquitin-fold protein conjugation.CULLIN-based E3 ubiquitin ligase activities.CUL1-based/SCF E3 ubiquitin ligase complexes.F-BOX substrate adaptor component activities.substrate adaptor	substrate adaptor of SCF E3 ubiquitin ligase complex & prot-scriber: f box protein & swissprot: F-box protein SKIP22 & original description: none	RN1G005580	0.402315	0.0823838	0.179404	-0.0297691	0.902595	0.973045	-0.0544056	0.747873	0.820123	3.71954	2.22217	1.5474	2.60563	2.77671	2.84916	2.58353	0.74603	1.90262	1.10085	1.33349	1.25105	9.79493	12.5534	10.0471	9.99446	11.7252	11.6743	10.2579	14.212
No Mercator4 annotation.other annotation available	not classified & prot-scriber: zinc ribbon 12 domain containing protein & swissprot: no annotation & original description: none	RN1G005590	-0.317204	0.0805322	0.176515	-0.587079	0.0202651	0.191681	-0.257062	0.00367908	0.0125474	0.257586	0.22303	0.165822	0.345943	0.4091	0.456472	0.305052	0.116941	0.362127	0.158404	0.114103	0.108251	21.7836	19.8175	19.526	22.9845	20.4491	21.5654	20.0202	20.4443
Phytohormone action.jasmonic acid.conjugation and degradation.jasmonoyl-amino acid synthetase *(JAR1)	jasmonoyl-amino acid synthetase *(JAR1) & prot-scriber: indole acetic acid amido synthetase gh & swissprot: Jasmonoyl--L-amino acid synthetase JAR6 & original description: none	RN1G005610	0.289702	0.19021	0.324328	-0.94689	0.0362549	0.230657	0.885352	0.0539384	0.108988	0.337418	0.242592	0.220906	0.32017	0.289259	0.370454	0.753367	0.095064	0.929152	0.16449	0.222938	0.199829	0.466811	0.20581	0.257837	0.287026	0.252337	0.868043	0.946961	0.593811
No Mercator4 annotation.other annotation available	not classified & prot-scriber: bar domain containing protein & swissprot: no annotation & original description: none	RN1G005650	-1.339	0.00778603	0.0344756	-0.203559	0.760769	0.897174	-0.209714	0.607858	0.704447	5.68552	4.60981	2.02738	17.2676	13.7539	15.6648	5.67111	0.17657	2.44049	1.5793	1.01703	2.05737	31.5443	20.2101	45.1573	37.1603	47.3159	28.6416	47.9252	13.0147
No Mercator4 annotation.other annotation available	not classified & prot-scriber: homeobox domain containing protein & swissprot: no annotation & original description: none	RN1G005660	-1.18933	0.0492353	0.125204	-2.11053	0.052019	0.262466	0.511659	0.265223	0.37815	0.560577	0.298845	0.064444	0.882126	0.88804	1.27703	0.185204	0.003508	0.058181	0.015688	0.016164	0	2.20894	1.01747	1.43961	2.06337	2.56263	1.74993	5.16605	1.88654
Phytohormone action.jasmonic acid.conjugation and degradation.jasmonoyl-amino acid synthetase *(JAR1)	jasmonoyl-amino acid synthetase *(JAR1) & prot-scriber: indole acetic acid amido synthetase gh & swissprot: Jasmonoyl--L-amino acid synthetase JAR4 & original description: none	RN1G005690	0.335289	0.0943092	0.19715	-0.920274	0.0224041	0.197987	0.793711	2.23136e-07	6.06967e-06	2.15102	1.53017	1.38237	2.1656	1.64128	2.15598	3.93652	0.589548	4.90475	1.19742	1.00507	1.03253	38.2291	41.3559	34.9636	39.0137	65.4275	75.0053	89.3224	83.2641
Solute transport.carrier-mediated transport.MTCC family.adenine nucleotide transporter *(ADNT1)	adenine nucleotide transporter *(ADNT1) & prot-scriber: bovin calcium binding mitochondrial carrier protein scamc & swissprot: Mitochondrial adenine nucleotide transporter ADNT1 & original description: none	RN1G005710	0.748402	0.00113001	0.00998965	-0.0807046	0.671449	0.842785	0.0110752	0.8798	0.91815	9.35869	8.60247	5.41043	6.68772	6.6811	7.30673	2.37421	0.750937	2.0115	1.1134	1.07726	1.34069	51.7652	49.9725	46.2811	48.5741	56.0722	58.516	56.942	60.8844
	component *(SPA) of substrate adaptor module of CUL4-based ubiquitin ligase complex & prot-scriber: protein kinase domain containing & swissprot: Protein SUPPRESSOR OF PHYA-105 1 & original description: none	RN1G005740	0.181889	0.568507	0.699908	-2.36428	0.00558125	0.132639	0.19984	0.318581	0.43583	0.063257	0.046238	0.028814	0.047808	0.051368	0.081134	0.012547	0.00057	0.016555	0.001093	0.001314	0.001022	1.20197	1.06502	1.34439	1.52047	1.31643	1.49239	2.59897	1.54943
External stimuli response.light.multiple photoreceptor signalling.substrate adaptor module of CUL4-DDB1 ubiquitin ligase complex.regulatory component *(SPA)	regulatory component *(SPA) of COP1-SPA light signal transduction E3 ubiquitin ligase complex & prot-scriber: protein kinase domain containing & swissprot: Protein SUPPRESSOR OF PHYA-105 1 & original description: none	RN1G005740	0.181889	0.568507	0.699908	-2.36428	0.00558125	0.132639	0.19984	0.318581	0.43583	0.063257	0.046238	0.028814	0.047808	0.051368	0.081134	0.012547	0.00057	0.016555	0.001093	0.001314	0.001022	1.20197	1.06502	1.34439	1.52047	1.31643	1.49239	2.59897	1.54943
Protein modification.phosphorylation.TKL protein kinase families.MLK protein kinase families.MLK-I protein kinase	MLK-I protein kinase & prot-scriber: protein kinase domain containing & swissprot: Light-sensor Protein kinase & original description: none	RN1G005750	-0.219829	0.472286	0.615856	-3.78109	0.00680568	0.138799	0.389714	0.0953318	0.170397	0.308776	0.153597	0.100923	0.240256	0.337218	0.371193	0.057168	0.000478	0.077911	0.00061	0.004953	0	1.53957	1.83682	1.39877	0.854244	1.95777	2.62318	2.02361	2.08576
Enzyme classification.EC_2 transferases.EC_2-7 transferase transferring phosphorus-containing group	EC_2.7 transferase transferring phosphorus-containing group & prot-scriber: protein kinase domain containing & swissprot: Light-sensor Protein kinase & original description: none	RN1G005750	-0.219829	0.472286	0.615856	-3.78109	0.00680568	0.138799	0.389714	0.0953318	0.170397	0.308776	0.153597	0.100923	0.240256	0.337218	0.371193	0.057168	0.000478	0.077911	0.00061	0.004953	0	1.53957	1.83682	1.39877	0.854244	1.95777	2.62318	2.02361	2.08576
Solute transport.carrier-mediated transport.DMT superfamily.NST-TPT group.nucleotide sugar transporter *(CSTLP)	nucleotide sugar transporter *(CSTLP) & prot-scriber: cmp sialic acid transporter & swissprot: CMP-sialic acid transporter 1 & original description: none	RN1G005760	0.185443	0.275957	0.422302	0.282102	0.22476	0.487706	-0.117733	0.370185	0.486853	2.44868	2.50319	1.98636	2.74646	3.46673	3.08054	2.82931	1.08997	1.81749	1.56576	1.66831	2.11442	10.1469	8.85683	9.74352	11.8465	12.7054	8.93033	11.2311	10.9893
Solute transport.carrier-mediated transport.DMT superfamily.NST-TPT group.nucleotide sugar transporter *(CSTLP)	nucleotide sugar transporter *(CSTLP) & prot-scriber: cmp sialic acid transporter & swissprot: CMP-sialic acid transporter 1 & original description: none	RN1G005760	0.185443	0.275957	0.422302	0.282102	0.22476	0.487706	-0.117733	0.370185	0.486853	2.44868	2.50319	1.98636	2.74646	3.46673	3.08054	2.82931	1.08997	1.81749	1.56576	1.66831	2.11442	10.1469	8.85683	9.74352	11.8465	12.7054	8.93033	11.2311	10.9893
Cytoskeleton organisation.microtubular network.microtubule Tubulin heterodimer formation.gamma-Tubulin Ring Complex (gamma-TuRC).gamma tubulin component *(TUG1)	gamma tubulin component *(TUG1) of gamma-Tubulin ring complex & prot-scriber: tubulin gamma chain & swissprot: Tubulin gamma-1 chain & original description: none	RN1G005770	-1.27371	0.000964719	0.00907574	-0.502555	0.242449	0.504561	-0.363032	0.00371414	0.0126377	0.547838	0.542146	0.232984	1.34851	1.80422	1.57775	0.391824	0.045092	0.292144	0.082824	0.110384	0.141454	9.1035	8.12508	7.11249	8.28449	6.97742	6.86932	8.44593	7.50673
Cytoskeleton organisation.microtubular network.microtubule Tubulin heterodimer formation.gamma-Tubulin Ring Complex (gamma-TuRC).gamma tubulin component *(TUG1)	gamma tubulin component *(TUG1) of gamma-Tubulin ring complex & prot-scriber: tubulin gamma chain & swissprot: Tubulin gamma-1 chain & original description: none	RN1G005770	-1.27371	0.000964719	0.00907574	-0.502555	0.242449	0.504561	-0.363032	0.00371414	0.0126377	0.547838	0.542146	0.232984	1.34851	1.80422	1.57775	0.391824	0.045092	0.292144	0.082824	0.110384	0.141454	9.1035	8.12508	7.11249	8.28449	6.97742	6.86932	8.44593	7.50673
No Mercator4 annotation.other annotation available	not classified & prot-scriber: arabinogalactan protein & swissprot: Arabinogalactan protein 20 & original description: none	RN1G005780	-1.47077	0.000174424	0.00336612	-0.186956	0.493386	0.720528	-1.71908	2.25593e-06	3.52774e-05	40.9353	34.149	43.4073	161.897	179.186	167.006	17.5593	11.3843	20.129	13.6613	8.38842	13.0146	323.9	374.632	217.029	455.674	126.439	116.977	117.532	125.097
Solute transport.carrier-mediated transport.MTCC family.manganese trafficking protein *(MTM)	manganese trafficking protein *(MTM) & prot-scriber: mitochondrial carrier family protein & swissprot: Mitochondrial carrier protein MTM1 & original description: none	RN1G005790	1.32974	0.0355094	0.0986027	0.737986	0.142594	0.393972	0.455189	0.00756349	0.0224752	4.43328	2.47778	7.28366	3.9961	2.37743	2.54714	5.55031	3.36452	3.70783	7.34761	4.40233	6.00413	13.1213	11.6865	9.55741	10.7505	19.6311	16.081	23.563	13.588
Solute transport.carrier-mediated transport.MTCC family.manganese trafficking protein *(MTM)	manganese trafficking protein *(MTM) & prot-scriber: mitochondrial carrier family protein & swissprot: Mitochondrial carrier protein MTM1 & original description: none	RN1G005790	1.32974	0.0355094	0.0986027	0.737986	0.142594	0.393972	0.455189	0.00756349	0.0224752	4.43328	2.47778	7.28366	3.9961	2.37743	2.54714	5.55031	3.36452	3.70783	7.34761	4.40233	6.00413	13.1213	11.6865	9.55741	10.7505	19.6311	16.081	23.563	13.588
Solute transport.carrier-mediated transport.MTCC family.manganese trafficking protein *(MTM)	manganese trafficking protein *(MTM) & prot-scriber: mitochondrial substrate carrier family protein & swissprot: Mitochondrial carrier protein MTM1 & original description: none	RN1G005790	1.32974	0.0355094	0.0986027	0.737986	0.142594	0.393972	0.455189	0.00756349	0.0224752	4.43328	2.47778	7.28366	3.9961	2.37743	2.54714	5.55031	3.36452	3.70783	7.34761	4.40233	6.00413	13.1213	11.6865	9.55741	10.7505	19.6311	16.081	23.563	13.588
Solute transport.carrier-mediated transport.MTCC family.manganese trafficking protein *(MTM)	manganese trafficking protein *(MTM) & prot-scriber: mitochondrial carrier family protein & swissprot: Mitochondrial carrier protein MTM1 & original description: none	RN1G005790	1.32974	0.0355094	0.0986027	0.737986	0.142594	0.393972	0.455189	0.00756349	0.0224752	4.43328	2.47778	7.28366	3.9961	2.37743	2.54714	5.55031	3.36452	3.70783	7.34761	4.40233	6.00413	13.1213	11.6865	9.55741	10.7505	19.6311	16.081	23.563	13.588
Solute transport.carrier-mediated transport.MTCC family.manganese trafficking protein *(MTM)	manganese trafficking protein *(MTM) & prot-scriber: mitochondrial carrier family protein & swissprot: Mitochondrial carrier protein MTM1 & original description: none	RN1G005790	1.32974	0.0355094	0.0986027	0.737986	0.142594	0.393972	0.455189	0.00756349	0.0224752	4.43328	2.47778	7.28366	3.9961	2.37743	2.54714	5.55031	3.36452	3.70783	7.34761	4.40233	6.00413	13.1213	11.6865	9.55741	10.7505	19.6311	16.081	23.563	13.588
Nutrient uptake.micronutrient homeostasis.manganese.manganese trafficking protein *(MTM)	manganese trafficking protein *(MTM) & prot-scriber: mitochondrial carrier family protein & swissprot: Mitochondrial carrier protein MTM1 & original description: none	RN1G005790	1.32974	0.0355094	0.0986027	0.737986	0.142594	0.393972	0.455189	0.00756349	0.0224752	4.43328	2.47778	7.28366	3.9961	2.37743	2.54714	5.55031	3.36452	3.70783	7.34761	4.40233	6.00413	13.1213	11.6865	9.55741	10.7505	19.6311	16.081	23.563	13.588
Nutrient uptake.micronutrient homeostasis.manganese.manganese trafficking protein *(MTM)	manganese trafficking protein *(MTM) & prot-scriber: mitochondrial carrier family protein & swissprot: Mitochondrial carrier protein MTM1 & original description: none	RN1G005790	1.32974	0.0355094	0.0986027	0.737986	0.142594	0.393972	0.455189	0.00756349	0.0224752	4.43328	2.47778	7.28366	3.9961	2.37743	2.54714	5.55031	3.36452	3.70783	7.34761	4.40233	6.00413	13.1213	11.6865	9.55741	10.7505	19.6311	16.081	23.563	13.588
Nutrient uptake.micronutrient homeostasis.manganese.manganese trafficking protein *(MTM)	manganese trafficking protein *(MTM) & prot-scriber: mitochondrial substrate carrier family protein & swissprot: Mitochondrial carrier protein MTM1 & original description: none	RN1G005790	1.32974	0.0355094	0.0986027	0.737986	0.142594	0.393972	0.455189	0.00756349	0.0224752	4.43328	2.47778	7.28366	3.9961	2.37743	2.54714	5.55031	3.36452	3.70783	7.34761	4.40233	6.00413	13.1213	11.6865	9.55741	10.7505	19.6311	16.081	23.563	13.588
Nutrient uptake.micronutrient homeostasis.manganese.manganese trafficking protein *(MTM)	manganese trafficking protein *(MTM) & prot-scriber: mitochondrial carrier family protein & swissprot: Mitochondrial carrier protein MTM1 & original description: none	RN1G005790	1.32974	0.0355094	0.0986027	0.737986	0.142594	0.393972	0.455189	0.00756349	0.0224752	4.43328	2.47778	7.28366	3.9961	2.37743	2.54714	5.55031	3.36452	3.70783	7.34761	4.40233	6.00413	13.1213	11.6865	9.55741	10.7505	19.6311	16.081	23.563	13.588
Nutrient uptake.micronutrient homeostasis.manganese.manganese trafficking protein *(MTM)	manganese trafficking protein *(MTM) & prot-scriber: mitochondrial carrier family protein & swissprot: Mitochondrial carrier protein MTM1 & original description: none	RN1G005790	1.32974	0.0355094	0.0986027	0.737986	0.142594	0.393972	0.455189	0.00756349	0.0224752	4.43328	2.47778	7.28366	3.9961	2.37743	2.54714	5.55031	3.36452	3.70783	7.34761	4.40233	6.00413	13.1213	11.6865	9.55741	10.7505	19.6311	16.081	23.563	13.588
Phytohormone action.cytokinin.perception and signal transduction.transcription factor *(CRF)	transcription factor *(CRF) & prot-scriber: ethylene responsive transcription factor erf & swissprot: Ethylene-responsive transcription factor CRF4 & original description: none	RN1G005820	0.580954	0.0439619	0.115245	0.739689	0.0336913	0.224866	0.251005	0.565789	0.668497	0.318237	0.239634	0.212304	0.220158	0.250617	0.302111	0.074881	0.021011	0.058083	0.052353	0.065354	0.067797	0.330216	0.74825	0.39723	1.03455	0.51286	1.20483	0.936039	0.823425
RNA biosynthesis.DNA-binding transcriptional regulation.beta-hairpin exposed by alpha/beta-scaffold structure.AP2/ERF family.ERF subfamily.subgroup ERF-VI transcription factor	subgroup ERF-VI transcription factor & prot-scriber: ethylene responsive transcription factor erf & swissprot: Ethylene-responsive transcription factor CRF4 & original description: none	RN1G005820	0.580954	0.0439619	0.115245	0.739689	0.0336913	0.224866	0.251005	0.565789	0.668497	0.318237	0.239634	0.212304	0.220158	0.250617	0.302111	0.074881	0.021011	0.058083	0.052353	0.065354	0.067797	0.330216	0.74825	0.39723	1.03455	0.51286	1.20483	0.936039	0.823425
Protein homeostasis.ubiquitin-proteasome system.ubiquitin-fold protein conjugation.MUB conjugation.E2 MUB ubiquitin-conjugating enzyme	E2 MUB ubiquitin-conjugating enzyme & prot-scriber: ubiquitin conjugating enzyme e2 16 & swissprot: Ubiquitin-conjugating enzyme E2 28 & original description: none	RN1G005830	-0.120862	0.47482	0.618098	-0.0209801	0.940797	0.991698	-0.424228	0.000102972	0.000712477	98.5982	90.033	59.7733	124.727	153.705	123.84	87.5792	49.045	63.2755	44.8543	52.0748	64.2041	376.391	406.108	354.146	393.347	319.576	352.96	308.66	354.976
No Mercator4 annotation.other annotation available	not classified & prot-scriber: lea 2 domain containing protein & swissprot: no annotation & original description: none	RN1G005840	0.560866	0.156333	0.281368	0.200719	0.624524	0.811091	-0.522385	0.00663251	0.0201835	2.53017	3.17774	1.01597	1.82616	2.98604	1.92251	2.30043	1.85513	2.52936	1.56743	2.54829	2.3612	7.36069	8.98602	6.61165	7.58101	5.54587	5.49582	7.45714	6.50927
No Mercator4 annotation.other annotation available	not classified & prot-scriber: lea 2 domain containing protein & swissprot: no annotation & original description: none	RN1G005840	0.560866	0.156333	0.281368	0.200719	0.624524	0.811091	-0.522385	0.00663251	0.0201835	2.53017	3.17774	1.01597	1.82616	2.98604	1.92251	2.30043	1.85513	2.52936	1.56743	2.54829	2.3612	7.36069	8.98602	6.61165	7.58101	5.54587	5.49582	7.45714	6.50927
No Mercator4 annotation.other annotation available	not classified & prot-scriber: lea 2 domain containing protein & swissprot: no annotation & original description: none	RN1G005840	0.560866	0.156333	0.281368	0.200719	0.624524	0.811091	-0.522385	0.00663251	0.0201835	2.53017	3.17774	1.01597	1.82616	2.98604	1.92251	2.30043	1.85513	2.52936	1.56743	2.54829	2.3612	7.36069	8.98602	6.61165	7.58101	5.54587	5.49582	7.45714	6.50927
Enzyme classification.EC_5 isomerases.EC_5-1 racemase or epimerase	EC_5.1 racemase or epimerase & prot-scriber: glucose phosphate 1 epimerase & swissprot: Putative glucose-6-phosphate 1-epimerase & original description: none	RN1G005850	-1.25622	0.000227342	0.00393833	0.638988	0.0865477	0.322298	-0.855503	4.18434e-06	5.65934e-05	1.0903	1.17186	0.783378	3.93182	3.51559	3.46475	0.093055	0.047759	0.04715	0.064693	0.070737	0.110073	11.7682	11.7593	11.9983	14.1245	9.27721	7.89319	7.73883	7.22344
Enzyme classification.EC_5 isomerases.EC_5-1 racemase or epimerase	EC_5.1 racemase or epimerase & prot-scriber: glucose phosphate 1 epimerase & swissprot: Putative glucose-6-phosphate 1-epimerase & original description: none	RN1G005850	-1.25622	0.000227342	0.00393833	0.638988	0.0865477	0.322298	-0.855503	4.18434e-06	5.65934e-05	1.0903	1.17186	0.783378	3.93182	3.51559	3.46475	0.093055	0.047759	0.04715	0.064693	0.070737	0.110073	11.7682	11.7593	11.9983	14.1245	9.27721	7.89319	7.73883	7.22344
Enzyme classification.EC_5 isomerases.EC_5-1 racemase or epimerase	EC_5.1 racemase or epimerase & prot-scriber: glucose phosphate 1 epimerase & swissprot: Putative glucose-6-phosphate 1-epimerase & original description: none	RN1G005850	-1.25622	0.000227342	0.00393833	0.638988	0.0865477	0.322298	-0.855503	4.18434e-06	5.65934e-05	1.0903	1.17186	0.783378	3.93182	3.51559	3.46475	0.093055	0.047759	0.04715	0.064693	0.070737	0.110073	11.7682	11.7593	11.9983	14.1245	9.27721	7.89319	7.73883	7.22344
RNA biosynthesis.DNA-binding transcriptional regulation.basic DNA-binding domain.basic leucine zipper (bZIP) domain.bZIP class-G transcription factor	bZIP class-G transcription factor & prot-scriber: bzip domain containing protein & swissprot: Common plant regulatory factor 1 & original description: none	RN1G005870	1.48266	3.21699e-05	0.00145007	0.802315	0.036227	0.230657	0.503407	0.000124674	0.000829253	24.2742	19.3545	15.6097	9.78035	8.67894	13.3793	2.1917	2.15893	2.32138	3.42389	3.64282	3.27535	13.0516	14.8246	13.7095	14.2094	23.2589	20.0724	28.4988	21.339
RNA biosynthesis.DNA-binding transcriptional regulation.basic DNA-binding domain.basic leucine zipper (bZIP) domain.bZIP class-G transcription factor	bZIP class-G transcription factor & prot-scriber: bzip domain containing protein & swissprot: Common plant regulatory factor 1 & original description: none	RN1G005870	1.48266	3.21699e-05	0.00145007	0.802315	0.036227	0.230657	0.503407	0.000124674	0.000829253	24.2742	19.3545	15.6097	9.78035	8.67894	13.3793	2.1917	2.15893	2.32138	3.42389	3.64282	3.27535	13.0516	14.8246	13.7095	14.2094	23.2589	20.0724	28.4988	21.339
Plant reproduction.embryogenesis.embryo axis formation.transcriptional regulator *(GBF2)	transcriptional regulator *(GBF2) of embryo axis formation & prot-scriber: bzip domain containing protein & swissprot: Common plant regulatory factor 1 & original description: none	RN1G005870	1.48266	3.21699e-05	0.00145007	0.802315	0.036227	0.230657	0.503407	0.000124674	0.000829253	24.2742	19.3545	15.6097	9.78035	8.67894	13.3793	2.1917	2.15893	2.32138	3.42389	3.64282	3.27535	13.0516	14.8246	13.7095	14.2094	23.2589	20.0724	28.4988	21.339
Plant reproduction.embryogenesis.embryo axis formation.transcriptional regulator *(GBF2)	transcriptional regulator *(GBF2) of embryo axis formation & prot-scriber: bzip domain containing protein & swissprot: Common plant regulatory factor 1 & original description: none	RN1G005870	1.48266	3.21699e-05	0.00145007	0.802315	0.036227	0.230657	0.503407	0.000124674	0.000829253	24.2742	19.3545	15.6097	9.78035	8.67894	13.3793	2.1917	2.15893	2.32138	3.42389	3.64282	3.27535	13.0516	14.8246	13.7095	14.2094	23.2589	20.0724	28.4988	21.339
Enzyme classification.EC_3 hydrolases.EC_3-1 hydrolase acting on ester bond	EC_3.1 hydrolase acting on ester bond & prot-scriber: gdsl esterase lipase & swissprot: GDSL esterase/lipase At4g01130 & original description: none	RN1G005900	1.36522	0.0185826	0.0625038	1.06896	0.23136	0.493233	0.50281	0.000993062	0.00440248	2.67	2.99228	1.49277	2.03668	1.32173	0.678476	0.071501	0.459812	0.161197	0.305979	0.731227	0.699164	13.3977	11.1337	9.68961	14.1629	16.8444	18.2878	23.7782	21.5473
Photosynthesis.photophosphorylation.photosystem II.photosynthetic acclimation.thylakoid grana stacking.regulatory factor *(CURT)	regulatory factor *(CURT) of thylakoid grana stacking & prot-scriber: caad domain containing protein & swissprot: Protein CURVATURE THYLAKOID 1A, chloroplastic & original description: none	RN1G005940	0.568115	0.211454	0.349165	-0.292916	0.536124	0.75129	-0.974133	9.53637e-10	1.17454e-07	2.8274	3.92163	3.29916	4.70277	3.71669	1.92161	76.7048	35.4108	127.691	24.0906	67.3438	49.1109	2807.4	2875.66	2841.1	2990.27	1700.87	1704.18	1755.32	1720.34
Protein biosynthesis.organellar translation machinery.mitochondrial ribosome biogenesis.large ribosomal subunit proteome.component *(mL40)	component *(mL40) of large mitoribosomal-subunit proteome & prot-scriber: detected protein of confused function & swissprot: no annotation & original description: none	RN1G005950	0.650812	0.00277785	0.0176178	-0.0817459	0.70123	0.861574	0.248331	0.099578	0.176172	3.95677	3.82547	2.43691	2.84676	3.37677	3.53976	0.999889	0.263698	0.883578	0.508478	0.445541	0.475571	13.4208	9.06914	8.72818	10.4753	14.3511	14.8361	13.8878	14.9304
Protein biosynthesis.translation initiation.Pre-Initiation Complex (PIC) module.eIF1 PIC assembly factor activity.assembly factor *(eIF1A)	assembly factor (eIF1A) of eIF1 & prot-scriber: eukaryotic translation initiation factor 1a & swissprot: Eukaryotic translation initiation factor 1A & original description: none	RN1G005960	0.962142	0.0073767	0.0332822	0.502508	0.374758	0.622793	0.203562	0.0146126	0.0382922	120.134	138.187	132.995	117.84	107.168	83.2117	93.7635	144.196	64.2231	129.721	150.844	161.591	158.458	172.677	148.515	176.532	212.725	218.357	236.354	219.588
Protein homeostasis.ubiquitin-proteasome system.ubiquitin-fold protein conjugation.CULLIN-based E3 ubiquitin ligase activities.CUL3-based E3 ubiquitin ligase complexes.BTB/POZ substrate adaptor component activities.substrate adaptor *(LRB)	substrate adaptor *(LRB) of CUL3-BTB E3 ubiquitin ligase complex & prot-scriber: btb poz domain containing protein & swissprot: BTB/POZ domain-containing protein POB1 & original description: none	RN1G005970	0.356793	0.0306982	0.0891946	0.892183	0.0478879	0.254516	0.0543703	0.48278	0.594591	2.6609	2.08217	1.87311	2.26936	2.44306	3.10051	0.747359	1.01988	0.798638	1.57113	1.43687	1.57032	27.3319	26.9613	24.0164	26.1946	32.5718	33.5928	31.7615	29.3646
No Mercator4 annotation.other annotation available	not classified & prot-scriber: dj 1 domain containing protein & swissprot: Uncharacterized protein At5g41620 & original description: none	RN1G005990	-0.850368	0.0153768	0.0548472	0.351013	0.576794	0.780041	0.169559	0.10178	0.179038	0.095039	0.073431	0.045213	0.196472	0.203114	0.169222	0.0462	0.001875	0.063497	0.031746	0.024841	0.030252	21.1588	19.508	21.09	18.1631	31.3809	23.2309	26.9169	24.1358
Multi-process regulation.phosphoinositide signalling.phosphoinositide homeostasis.phosphatidylinositol 4-phosphate 5-kinase *(PIP5K)	phosphatidylinositol 4-phosphate 5-kinase *(PIP5K) & prot-scriber: 1 phosphatidylinositol phosphate 5 kinase & swissprot: Phosphatidylinositol 4-phosphate 5-kinase 2 & original description: none	RN1G006000	-0.654147	0.135371	0.254499	-1.8258	0.0167985	0.182675	-0.0700628	0.70457	0.786581	0.340969	0.273513	0.225813	1.0071	0.43614	0.494154	0.860692	0.053206	1.03639	0.073601	0.086953	0.183469	7.42833	9.55063	7.6061	7.87492	11.131	8.74264	6.00018	10.327
Multi-process regulation.phosphoinositide signalling.phosphoinositide homeostasis.phosphatidylinositol 4-phosphate 5-kinase *(PIP5K)	phosphatidylinositol 4-phosphate 5-kinase *(PIP5K) & prot-scriber: 1 phosphatidylinositol phosphate 5 kinase & swissprot: Phosphatidylinositol 4-phosphate 5-kinase 2 & original description: none	RN1G006000	-0.654147	0.135371	0.254499	-1.8258	0.0167985	0.182675	-0.0700628	0.70457	0.786581	0.340969	0.273513	0.225813	1.0071	0.43614	0.494154	0.860692	0.053206	1.03639	0.073601	0.086953	0.183469	7.42833	9.55063	7.6061	7.87492	11.131	8.74264	6.00018	10.327
Multi-process regulation.phosphoinositide signalling.phosphoinositide homeostasis.phosphatidylinositol 4-phosphate 5-kinase *(PIP5K)	phosphatidylinositol 4-phosphate 5-kinase *(PIP5K) & prot-scriber: 1 phosphatidylinositol phosphate 5 kinase & swissprot: Phosphatidylinositol 4-phosphate 5-kinase 2 & original description: none	RN1G006000	-0.654147	0.135371	0.254499	-1.8258	0.0167985	0.182675	-0.0700628	0.70457	0.786581	0.340969	0.273513	0.225813	1.0071	0.43614	0.494154	0.860692	0.053206	1.03639	0.073601	0.086953	0.183469	7.42833	9.55063	7.6061	7.87492	11.131	8.74264	6.00018	10.327
Multi-process regulation.phosphoinositide signalling.phosphoinositide homeostasis.phosphatidylinositol 4-phosphate 5-kinase *(PIP5K)	phosphatidylinositol 4-phosphate 5-kinase *(PIP5K) & prot-scriber: 1 phosphatidylinositol phosphate 5 kinase & swissprot: Phosphatidylinositol 4-phosphate 5-kinase 2 & original description: none	RN1G006000	-0.654147	0.135371	0.254499	-1.8258	0.0167985	0.182675	-0.0700628	0.70457	0.786581	0.340969	0.273513	0.225813	1.0071	0.43614	0.494154	0.860692	0.053206	1.03639	0.073601	0.086953	0.183469	7.42833	9.55063	7.6061	7.87492	11.131	8.74264	6.00018	10.327
Enzyme classification.EC_2 transferases.EC_2-7 transferase transferring phosphorus-containing group	EC_2.7 transferase transferring phosphorus-containing group & prot-scriber: 1 phosphatidylinositol phosphate 5 kinase & swissprot: Phosphatidylinositol 4-phosphate 5-kinase 2 & original description: none	RN1G006000	-0.654147	0.135371	0.254499	-1.8258	0.0167985	0.182675	-0.0700628	0.70457	0.786581	0.340969	0.273513	0.225813	1.0071	0.43614	0.494154	0.860692	0.053206	1.03639	0.073601	0.086953	0.183469	7.42833	9.55063	7.6061	7.87492	11.131	8.74264	6.00018	10.327
Enzyme classification.EC_2 transferases.EC_2-7 transferase transferring phosphorus-containing group	EC_2.7 transferase transferring phosphorus-containing group & prot-scriber: 1 phosphatidylinositol phosphate 5 kinase & swissprot: Phosphatidylinositol 4-phosphate 5-kinase 2 & original description: none	RN1G006000	-0.654147	0.135371	0.254499	-1.8258	0.0167985	0.182675	-0.0700628	0.70457	0.786581	0.340969	0.273513	0.225813	1.0071	0.43614	0.494154	0.860692	0.053206	1.03639	0.073601	0.086953	0.183469	7.42833	9.55063	7.6061	7.87492	11.131	8.74264	6.00018	10.327
Enzyme classification.EC_2 transferases.EC_2-7 transferase transferring phosphorus-containing group	EC_2.7 transferase transferring phosphorus-containing group & prot-scriber: 1 phosphatidylinositol phosphate 5 kinase & swissprot: Phosphatidylinositol 4-phosphate 5-kinase 2 & original description: none	RN1G006000	-0.654147	0.135371	0.254499	-1.8258	0.0167985	0.182675	-0.0700628	0.70457	0.786581	0.340969	0.273513	0.225813	1.0071	0.43614	0.494154	0.860692	0.053206	1.03639	0.073601	0.086953	0.183469	7.42833	9.55063	7.6061	7.87492	11.131	8.74264	6.00018	10.327
Enzyme classification.EC_2 transferases.EC_2-7 transferase transferring phosphorus-containing group	EC_2.7 transferase transferring phosphorus-containing group & prot-scriber: 1 phosphatidylinositol phosphate 5 kinase & swissprot: Phosphatidylinositol 4-phosphate 5-kinase 2 & original description: none	RN1G006000	-0.654147	0.135371	0.254499	-1.8258	0.0167985	0.182675	-0.0700628	0.70457	0.786581	0.340969	0.273513	0.225813	1.0071	0.43614	0.494154	0.860692	0.053206	1.03639	0.073601	0.086953	0.183469	7.42833	9.55063	7.6061	7.87492	11.131	8.74264	6.00018	10.327
RNA processing.mRNA silencing.miRNA pathway.miRNA degradation.regulatory protein *(HWS)	regulatory protein *(HWS) of miRNA degradation & prot-scriber: f box domain containing protein & swissprot: F-box/kelch-repeat protein At3g61590 & original description: none	RN1G006010	-0.391494	0.125205	0.240996	-0.620282	0.280133	0.539617	-0.583088	0.00779713	0.0230321	1.2851	1.2198	0.542046	1.88181	1.91108	2.07212	0.065472	0.015393	0.226956	0.039339	0.053202	0.032193	6.60525	6.16589	4.24865	6.1088	5.94446	3.70281	3.50714	4.86659
RNA processing.mRNA silencing.miRNA pathway.miRNA degradation.regulatory protein *(HWS)	regulatory protein *(HWS) of miRNA degradation & prot-scriber: f box domain containing protein & swissprot: F-box/kelch-repeat protein At3g61590 & original description: none	RN1G006010	-0.391494	0.125205	0.240996	-0.620282	0.280133	0.539617	-0.583088	0.00779713	0.0230321	1.2851	1.2198	0.542046	1.88181	1.91108	2.07212	0.065472	0.015393	0.226956	0.039339	0.053202	0.032193	6.60525	6.16589	4.24865	6.1088	5.94446	3.70281	3.50714	4.86659
RNA processing.mRNA silencing.miRNA pathway.miRNA degradation.regulatory protein *(HWS)	regulatory protein *(HWS) of miRNA degradation & prot-scriber: f box domain containing protein & swissprot: F-box/kelch-repeat protein At3g61590 & original description: none	RN1G006010	-0.391494	0.125205	0.240996	-0.620282	0.280133	0.539617	-0.583088	0.00779713	0.0230321	1.2851	1.2198	0.542046	1.88181	1.91108	2.07212	0.065472	0.015393	0.226956	0.039339	0.053202	0.032193	6.60525	6.16589	4.24865	6.1088	5.94446	3.70281	3.50714	4.86659
Protein homeostasis.ubiquitin-proteasome system.ubiquitin-fold protein conjugation.CULLIN-based E3 ubiquitin ligase activities.CUL1-based/SCF E3 ubiquitin ligase complexes.F-BOX substrate adaptor component activities.substrate adaptor *(HWS)	substrate adaptor *(HWS) of SCF E3 ubiquitin ligase complex & prot-scriber: f box domain containing protein & swissprot: F-box/kelch-repeat protein At3g61590 & original description: none	RN1G006010	-0.391494	0.125205	0.240996	-0.620282	0.280133	0.539617	-0.583088	0.00779713	0.0230321	1.2851	1.2198	0.542046	1.88181	1.91108	2.07212	0.065472	0.015393	0.226956	0.039339	0.053202	0.032193	6.60525	6.16589	4.24865	6.1088	5.94446	3.70281	3.50714	4.86659
Protein homeostasis.ubiquitin-proteasome system.ubiquitin-fold protein conjugation.CULLIN-based E3 ubiquitin ligase activities.CUL1-based/SCF E3 ubiquitin ligase complexes.F-BOX substrate adaptor component activities.substrate adaptor *(HWS)	substrate adaptor *(HWS) of SCF E3 ubiquitin ligase complex & prot-scriber: f box domain containing protein & swissprot: F-box/kelch-repeat protein At3g61590 & original description: none	RN1G006010	-0.391494	0.125205	0.240996	-0.620282	0.280133	0.539617	-0.583088	0.00779713	0.0230321	1.2851	1.2198	0.542046	1.88181	1.91108	2.07212	0.065472	0.015393	0.226956	0.039339	0.053202	0.032193	6.60525	6.16589	4.24865	6.1088	5.94446	3.70281	3.50714	4.86659
Protein homeostasis.ubiquitin-proteasome system.ubiquitin-fold protein conjugation.CULLIN-based E3 ubiquitin ligase activities.CUL1-based/SCF E3 ubiquitin ligase complexes.F-BOX substrate adaptor component activities.substrate adaptor *(HWS)	substrate adaptor *(HWS) of SCF E3 ubiquitin ligase complex & prot-scriber: f box domain containing protein & swissprot: F-box/kelch-repeat protein At3g61590 & original description: none	RN1G006010	-0.391494	0.125205	0.240996	-0.620282	0.280133	0.539617	-0.583088	0.00779713	0.0230321	1.2851	1.2198	0.542046	1.88181	1.91108	2.07212	0.065472	0.015393	0.226956	0.039339	0.053202	0.032193	6.60525	6.16589	4.24865	6.1088	5.94446	3.70281	3.50714	4.86659
Protein biosynthesis.ribosome biogenesis.rRNA maturation.RNA endonuclease *(FCF1)	RNA endonuclease *(FCF1) & prot-scriber: rrna processing protein fcf homolog & swissprot: no annotation & original description: none	RN1G006060	-0.193708	0.350417	0.500376	-0.402185	0.245663	0.507989	-0.282721	0.0417602	0.0889282	2.38428	2.39309	1.57785	3.74967	3.89096	3.22595	2.2295	0.324461	1.56961	0.565479	0.747553	0.74842	18.6273	18.8795	16.5027	17.5635	14.9571	17.8628	20.3843	16.0135
No Mercator4 annotation.other annotation available	not classified & prot-scriber: glycos transf 1 domain containing protein & swissprot: no annotation & original description: none	RN1G006070	0.100164	0.591586	0.718665	-0.0979467	0.802682	0.920283	-0.0658019	0.564468	0.667302	0.261715	0.183308	0.14588	0.213805	0.285371	0.323309	0.073177	0.00924	0.064655	0.040032	0.021289	0.028469	5.65616	5.75623	4.96995	7.69886	6.67779	6.12008	7.01813	7.12562
Enzyme classification.EC_1 oxidoreductases.EC_1-14 oxidoreductase acting on paired donor with incorporation or reduction of molecular oxygen	EC_1.14 oxidoreductase acting on paired donor with incorporation or reduction of molecular oxygen & prot-scriber: cytochrome p450 protein & swissprot: Labd-13Z-ene-9,15,16-triol synthase, chloroplastic & original description: none	RN1G006090	0.153311	0.480453	0.623233	1.76985	0.0179349	0.184213	-0.594021	0.0179029	0.0451806	1.19368	0.770951	0.548087	1.00818	0.900362	1.40869	0.058278	0.073101	0.013817	0.238703	0.141073	0.142241	1.58211	1.87007	1.13913	1.82042	1.18607	1.18687	1.09832	1.48909
Enzyme classification.EC_1 oxidoreductases.EC_1-14 oxidoreductase acting on paired donor with incorporation or reduction of molecular oxygen	EC_1.14 oxidoreductase acting on paired donor with incorporation or reduction of molecular oxygen & prot-scriber: cytochrome p450 706 & swissprot: Flavonoid 3-monooxygenase CYP75B137 & original description: none	RN1G006110	0.554337	0.0917881	0.193572	-0.915094	0.0760645	0.304698	-0.412684	0.0244234	0.0579465	1.40058	0.723819	0.639213	0.615854	0.769354	1.39776	0.957795	0.11367	1.28448	0.204758	0.31619	0.26738	5.69222	8.0405	6.61862	6.34021	3.94631	6.70703	6.89235	6.06574
Enzyme classification.EC_1 oxidoreductases.EC_1-14 oxidoreductase acting on paired donor with incorporation or reduction of molecular oxygen	EC_1.14 oxidoreductase acting on paired donor with incorporation or reduction of molecular oxygen & prot-scriber: cytochrome p450 706 & swissprot: Flavonoid 3-monooxygenase CYP75B137 & original description: none	RN1G006130	-1.21903	0.0291362	0.086221	-2.21832	0.0232473	0.199296	-0.502039	0.000861908	0.00393882	0.186745	0.04837	0.075263	0.423961	0.233429	0.375061	0.037385	0.004855	0.187909	0.011633	0.011886	0.00544	6.13258	4.60903	5.51276	5.43733	4.7688	4.3621	4.37748	4.45782
No Mercator4 annotation.other annotation available	not classified & prot-scriber: bed type domain containing protein & swissprot: no annotation & original description: none	RN1G006140	-0.0738768	0.787345	0.866516	-0.0681641	0.87315	0.957332	-0.290483	0.0743057	0.140127	0.121132	0.101396	0.061475	0.108675	0.157904	0.179695	0.041617	0.016838	0.025739	0.01165	0.030168	0.01996	2.31383	2.38675	2.57931	2.61647	2.92121	2.31307	2.21623	2.03235
No Mercator4 annotation.other annotation available	not classified & prot-scriber: bed type domain containing protein & swissprot: no annotation & original description: none	RN1G006140	-0.0738768	0.787345	0.866516	-0.0681641	0.87315	0.957332	-0.290483	0.0743057	0.140127	0.121132	0.101396	0.061475	0.108675	0.157904	0.179695	0.041617	0.016838	0.025739	0.01165	0.030168	0.01996	2.31383	2.38675	2.57931	2.61647	2.92121	2.31307	2.21623	2.03235
No Mercator4 annotation.other annotation available	not classified & prot-scriber: like domain containing protein & swissprot: no annotation & original description: none	RN1G006180	0.265539	0.0852846	0.183689	0.496073	0.228723	0.490417	0.240835	0.0829534	0.152584	12.1305	10.0864	7.48756	11.9604	12.8888	11.9369	6.15595	5.48982	3.42098	6.84138	5.50074	7.47576	13.5444	13.6154	12.4769	14.0655	18.1911	18.8373	18.9471	18.485
RNA biosynthesis.DNA-binding transcriptional regulation.helix-turn-helix DNA-binding domain.MYB transcription factor family.R2R3-MYB transcription factor family.subgroup transcription factor *(MYB20/42/43/85)	MYB class-R2R3 transcription factor *(MYB20/42/43/85) & prot-scriber: transcription factor myb & swissprot: MYB-like transcription factor ODO1 & original description: none	RN1G006190	1.63295	1.27118e-05	0.000903048	0.291905	0.736863	0.883175	-1.07508	0.00325756	0.0113526	3.7233	2.97132	2.9148	1.43006	1.77534	1.49137	0.029274	0.344192	0.102574	0.262406	0.144452	0.334877	1.73545	2.69717	1.67894	2.55236	0.740282	1.36041	1.15909	1.54221
No Mercator4 annotation.other annotation available	not classified & prot-scriber: sti domain containing protein & swissprot: FAM10 family protein At4g22670 & original description: none	RN1G006200	0.300255	0.0763746	0.170352	-0.137242	0.551208	0.761291	0.19695	0.0246724	0.058402	6.32974	5.91388	3.82799	6.3325	6.6612	6.43341	1.12061	0.256947	1.00994	0.461183	0.522627	0.509543	59.3196	49.5445	49.0654	54.1947	65.1565	69.922	80.9525	69.703
No Mercator4 annotation.other annotation available	not classified & prot-scriber: thioredoxin domain containing protein & swissprot: FAM10 family protein At4g22670 & original description: none	RN1G006210	0.0881751	0.899772	0.939137	0.533149	0.434019	0.674622	-0.173202	0.585055	0.685216	0.031205	0.011985	0.053411	0.030463	0.07077	0.035576	0.027502	0.007995	0.020092	0.034362	0.007536	0.016938	0.646492	0.512236	0.634542	0.9207	0.578298	0.725658	0.674643	0.831311
No Mercator4 annotation.other annotation available	not classified & prot-scriber: aai domain containing protein & swissprot: Non-specific lipid transfer protein GPI-anchored 7 & original description: none	RN1G006220	-0.216039	0.39506	0.544344	-0.0115001	0.97949	1	-0.110959	0.293475	0.408711	50.8192	49.736	39.3316	95.4581	87.009	60.0429	19.5328	22.6531	15.8112	15.1989	17.3442	22.4164	150.97	170.687	127.841	149.606	145.074	169.502	151.952	183.684
No Mercator4 annotation.other annotation available	not classified & prot-scriber: dimethylallyl adenosine trna methylthiotransferase & swissprot: no annotation & original description: none	RN1G006230	0.965153	0.000719174	0.00763537	-0.868892	0.0207634	0.193454	-0.122118	0.0822325	0.151544	2.03837	2.12807	1.42143	1.44126	1.37651	1.48838	9.45779	1.66207	9.47425	1.74943	3.06791	2.61186	89.4296	89.4126	87.1405	92.7472	99.9344	92.5979	99.1229	95.2946
Cell wall organisation.pectin.homogalacturonan.modification and degradation.pectin methylesterase inhibitor	pectin methylesterase inhibitor & prot-scriber: pmei domain containing protein & swissprot: 21 kDa protein & original description: none	RN1G006240	0.742157	0.161129	0.287681	1.05135	0.194189	0.454513	0.154678	0.408514	0.524886	45.4612	26.7469	6.68828	20.5245	24.6206	19.8211	0.430288	1.32113	0.343863	1.82374	1.57876	1.70315	14.7398	11.3857	12.0518	19.9313	23.2488	14.088	20.2108	18.0668
Cell wall organisation.pectin.homogalacturonan.modification and degradation.pectin methylesterase inhibitor	pectin methylesterase inhibitor & prot-scriber: pmei domain containing protein & swissprot: Pectinesterase inhibitor 10 & original description: none	RN1G006250	-4.59443	6.58088e-05	0.00201569	-5.13105	0.00652046	0.137598	-0.990395	1.68873e-07	4.92471e-06	0.464605	0.413651	0.040665	9.64835	13.0824	10.3944	0.124658	0	0.489511	0	0.0102	0	257.324	339.162	251.586	295.74	173.339	172.251	147.938	180.768
Protein biosynthesis.organellar translation machinery.translation elongation.elongation factor *(EF-G)	translation elongation factor *(EF-G) & prot-scriber: elongation factor g 1 & swissprot: Elongation factor G, chloroplastic & original description: none	RN1G006260	0.804046	0.00377495	0.0214671	-0.837505	0.141135	0.391815	-0.227224	0.00954298	0.0271169	0.41062	0.407705	0.293316	0.340818	0.289674	0.326433	2.96833	0.210632	4.62518	0.913344	0.911182	0.862532	275.863	247.617	266.11	257.055	269.482	258.019	277.303	245.631
Protein homeostasis.protein quality control.Hsp90 chaperone system.Hsp90/Hsp70-co-chaperone *(HOP)	Hsp90/Hsp70-co-chaperone *(HOP) & prot-scriber: hsp organizing protein & swissprot: Hsp70-Hsp90 organizing protein 2 & original description: none	RN1G006270	0.152507	0.315372	0.464201	0.193448	0.34334	0.597795	0.0592115	0.582876	0.683199	4.0293	3.97446	3.04071	4.38994	5.57375	5.11829	1.86751	0.887225	1.49726	1.32117	1.20404	1.28621	51.5703	40.6739	41.3097	50.6335	49.6424	51.0522	71.6532	53.4842
Cellular respiration.oxidative phosphorylation.NADH dehydrogenase complex.assembly.assembly factor *(NDUFAF6)	assembly factor of NADH dehydrogenase complex *(NDUFAF6) & prot-scriber: nadh dehydrogenase ubiquinone complex i assembly factor & swissprot: no annotation & original description: none	RN1G006300	0.32	0.214644	0.352793	0.527967	0.0969176	0.337076	0.360755	0.0472156	0.0981891	0.976798	0.866532	0.496187	1.03547	0.886796	0.833948	0.259773	0.116829	0.208358	0.179777	0.240229	0.231947	4.59719	4.16607	4.3767	3.53651	5.53517	6.61493	5.87069	7.16009
Protein homeostasis.proteolysis.cysteine peptidase activities.Legumain-type asparaginyl endopeptidase *(AEP)	Legumain-type asparaginyl endopeptidase *(AEP) & prot-scriber: vacuolar processing enzyme isozyme & swissprot: Vacuolar-processing enzyme & original description: none	RN1G006310	2.78846	0.00108701	0.00971988	0.300458	0.546111	0.758047	2.56823	4.46705e-08	1.92149e-06	5.85621	9.41192	7.38808	2.71856	1.3396	0.906522	0.577978	0.490232	0.554902	0.451915	0.633959	0.648689	1.76558	2.50208	1.70714	1.23373	9.47272	11.2067	16.825	13.2532
Protein homeostasis.proteolysis.cysteine peptidase activities.Legumain-type asparaginyl endopeptidase *(AEP)	Legumain-type asparaginyl endopeptidase *(AEP) & prot-scriber: vacuolar processing enzyme isozyme & swissprot: Vacuolar-processing enzyme & original description: none	RN1G006310	2.78846	0.00108701	0.00971988	0.300458	0.546111	0.758047	2.56823	4.46705e-08	1.92149e-06	5.85621	9.41192	7.38808	2.71856	1.3396	0.906522	0.577978	0.490232	0.554902	0.451915	0.633959	0.648689	1.76558	2.50208	1.70714	1.23373	9.47272	11.2067	16.825	13.2532
Multi-process regulation.Programmed Cell Death (PCD) system.vacuole-mediated cell death.cysteine proteinase *(VPE)	programmed cell death cysteine proteinase *(VPE) & prot-scriber: vacuolar processing enzyme isozyme & swissprot: Vacuolar-processing enzyme & original description: none	RN1G006310	2.78846	0.00108701	0.00971988	0.300458	0.546111	0.758047	2.56823	4.46705e-08	1.92149e-06	5.85621	9.41192	7.38808	2.71856	1.3396	0.906522	0.577978	0.490232	0.554902	0.451915	0.633959	0.648689	1.76558	2.50208	1.70714	1.23373	9.47272	11.2067	16.825	13.2532
Multi-process regulation.Programmed Cell Death (PCD) system.vacuole-mediated cell death.cysteine proteinase *(VPE)	programmed cell death cysteine proteinase *(VPE) & prot-scriber: vacuolar processing enzyme isozyme & swissprot: Vacuolar-processing enzyme & original description: none	RN1G006310	2.78846	0.00108701	0.00971988	0.300458	0.546111	0.758047	2.56823	4.46705e-08	1.92149e-06	5.85621	9.41192	7.38808	2.71856	1.3396	0.906522	0.577978	0.490232	0.554902	0.451915	0.633959	0.648689	1.76558	2.50208	1.70714	1.23373	9.47272	11.2067	16.825	13.2532
Enzyme classification.EC_3 hydrolases.EC_3-4 hydrolase acting on peptide bond (peptidase)	EC_3.4 hydrolase acting on peptide bond (peptidase) & prot-scriber: vacuolar processing enzyme isozyme & swissprot: Vacuolar-processing enzyme & original description: none	RN1G006310	2.78846	0.00108701	0.00971988	0.300458	0.546111	0.758047	2.56823	4.46705e-08	1.92149e-06	5.85621	9.41192	7.38808	2.71856	1.3396	0.906522	0.577978	0.490232	0.554902	0.451915	0.633959	0.648689	1.76558	2.50208	1.70714	1.23373	9.47272	11.2067	16.825	13.2532
Enzyme classification.EC_3 hydrolases.EC_3-4 hydrolase acting on peptide bond (peptidase)	EC_3.4 hydrolase acting on peptide bond (peptidase) & prot-scriber: vacuolar processing enzyme isozyme & swissprot: Vacuolar-processing enzyme & original description: none	RN1G006310	2.78846	0.00108701	0.00971988	0.300458	0.546111	0.758047	2.56823	4.46705e-08	1.92149e-06	5.85621	9.41192	7.38808	2.71856	1.3396	0.906522	0.577978	0.490232	0.554902	0.451915	0.633959	0.648689	1.76558	2.50208	1.70714	1.23373	9.47272	11.2067	16.825	13.2532
No Mercator4 annotation.other annotation available	not classified & prot-scriber: auxin responsive protein saur & swissprot: Auxin-responsive protein SAUR36 & original description: none	RN1G006320	-0.90494	0.0296729	0.0872072	-0.30207	0.292879	0.551557	0.238207	0.194137	0.297239	0.853668	0.521728	0.414523	1.06526	2.48487	1.42815	9.40439	3.9183	8.52583	3.72814	4.78632	4.84814	20.2461	24.9434	17.3687	21.8501	29.7005	33.6556	20.1308	32.7358
RNA biosynthesis.DNA-binding transcriptional regulation.beta-hairpin exposed by alpha/beta-scaffold structure.NAC transcription factor	NAC transcription factor & prot-scriber: nac domain containing protein & swissprot: NAC domain-containing protein 7 & original description: none	RN1G006330	-0.609581	0.303887	0.45233	2.56103	0.130685	0.379502	-0.541458	0.221078	0.328698	0.39396	0.404397	0.082755	0.272709	0.9357	0.780906	0	0	0.002768	0.005757	0	0	0.897657	0.711809	0.797761	1.72228	0.754763	0.275067	1.03108	1.24464
RNA biosynthesis.DNA-binding transcriptional regulation.beta-hairpin exposed by alpha/beta-scaffold structure.NAC transcription factor	NAC transcription factor & prot-scriber: nac domain containing protein & swissprot: NAC domain-containing protein 7 & original description: none	RN1G006330	-0.609581	0.303887	0.45233	2.56103	0.130685	0.379502	-0.541458	0.221078	0.328698	0.39396	0.404397	0.082755	0.272709	0.9357	0.780906	0	0	0.002768	0.005757	0	0	0.897657	0.711809	0.797761	1.72228	0.754763	0.275067	1.03108	1.24464
RNA biosynthesis.DNA-binding transcriptional regulation.beta-hairpin exposed by alpha/beta-scaffold structure.NAC transcription factor	NAC transcription factor & prot-scriber: nac domain containing protein & swissprot: NAC domain-containing protein 7 & original description: none	RN1G006330	-0.609581	0.303887	0.45233	2.56103	0.130685	0.379502	-0.541458	0.221078	0.328698	0.39396	0.404397	0.082755	0.272709	0.9357	0.780906	0	0	0.002768	0.005757	0	0	0.897657	0.711809	0.797761	1.72228	0.754763	0.275067	1.03108	1.24464
No Mercator4 annotation.no other annotation available	not classified & prot-scriber: no annotation & swissprot: no annotation & original description: none	RN1G006340	-2.09437	0.0109459	0.0434533	-0.324483	0.548137	0.759394	-1.19237	0.0213666	0.0521007	0.00917	0.001761	0.011771	0.040283	0.043672	0.054886	0.073862	0.01666	0.033654	0.016784	0.028049	0.026418	0.341094	0.478465	0.318771	0.342444	0.169759	0.144979	0.355876	0.087764
No Mercator4 annotation.other annotation available	not classified & prot-scriber: thylakoid lumenal protein chloroplastic & swissprot: Thylakoid lumenal protein TL20.3, chloroplastic & original description: none	RN1G006350	-1.2903	0.000849485	0.00837944	-0.0895888	0.743133	0.887095	-0.212039	0.0386087	0.083534	0.378685	0.428525	0.286465	1.33678	1.53208	1.17089	23.9959	5.53981	18.6878	7.76955	11.6352	11.9763	120.055	117.91	135.818	103.144	130.31	122.405	119.604	111.667
Cell wall organisation.cell surface reactive oxygen homeostasis.cell surface multi-copper oxidase *(SKU5)	cell surface multi-copper oxidase *(SKU5) & prot-scriber: monocopper oxidase protein sku & swissprot: Monocopper oxidase-like protein SKU5 & original description: none	RN1G006370	-2.36218	6.93618e-05	0.00206408	-2.93402	0.0204615	0.192569	-1.94092	1.10177e-06	2.02064e-05	0.267079	0.150875	0.082385	0.865715	1.26494	1.64627	0.006218	0	0.016529	0.001042	0	0	44.0266	41.2123	31.022	59.8039	15.0737	13.5841	12.5913	12.3016
Enzyme classification.EC_1 oxidoreductases.EC_1-10 oxidoreductase acting on diphenol or related substance as donor	EC_1.10 oxidoreductase acting on diphenol or related substance as donor & prot-scriber: monocopper oxidase protein sku & swissprot: Monocopper oxidase-like protein SKU5 & original description: none	RN1G006370	-2.36218	6.93618e-05	0.00206408	-2.93402	0.0204615	0.192569	-1.94092	1.10177e-06	2.02064e-05	0.267079	0.150875	0.082385	0.865715	1.26494	1.64627	0.006218	0	0.016529	0.001042	0	0	44.0266	41.2123	31.022	59.8039	15.0737	13.5841	12.5913	12.3016
Carbohydrate metabolism.sucrose metabolism.degradation.invertase activities.vacuolar acid beta-fructofuranosidase *(VIN)	vacuolar acid beta-fructofuranosidase *(VIN) & prot-scriber: acid beta fructofuranosidase 1 vacuolar & swissprot: Acid beta-fructofuranosidase & original description: none	RN1G006380	0.0857731	0.910092	0.945519	0.843615	0.475877	0.708612	-1.20138	2.91136e-09	2.72197e-07	0.253374	0.039009	0.250254	0.201503	0.124833	0.462253	0.208307	1.77979	0.091134	2.35956	1.56819	1.25583	75.2979	71.7308	69.064	89.2105	43.826	34.7365	42.9917	34.3081
Enzyme classification.EC_3 hydrolases.EC_3-2 glycosylase	EC_3.2 glycosylase & prot-scriber: acid beta fructofuranosidase 1 vacuolar & swissprot: Acid beta-fructofuranosidase & original description: none	RN1G006380	0.0857731	0.910092	0.945519	0.843615	0.475877	0.708612	-1.20138	2.91136e-09	2.72197e-07	0.253374	0.039009	0.250254	0.201503	0.124833	0.462253	0.208307	1.77979	0.091134	2.35956	1.56819	1.25583	75.2979	71.7308	69.064	89.2105	43.826	34.7365	42.9917	34.3081
Enzyme classification.EC_2 transferases.EC_2-2 transferase transferring aldehyde or ketonic group	EC_2.2 transferase transferring aldehyde or ketonic group & prot-scriber: transaldolase protein & swissprot: no annotation & original description: none	RN1G006390	-0.184597	0.44019	0.5872	0.370109	0.156583	0.41094	-0.0163847	0.839536	0.889883	8.04449	7.41597	4.64063	13.7492	9.40343	10.3232	3.41007	1.62156	3.1707	2.4434	2.79195	2.9539	80.1393	71.1755	86.7501	75.2835	86.2392	88.9683	99.6601	89.5643
Enzyme classification.EC_2 transferases.EC_2-2 transferase transferring aldehyde or ketonic group	EC_2.2 transferase transferring aldehyde or ketonic group & prot-scriber: transaldolase protein & swissprot: no annotation & original description: none	RN1G006390	-0.184597	0.44019	0.5872	0.370109	0.156583	0.41094	-0.0163847	0.839536	0.889883	8.04449	7.41597	4.64063	13.7492	9.40343	10.3232	3.41007	1.62156	3.1707	2.4434	2.79195	2.9539	80.1393	71.1755	86.7501	75.2835	86.2392	88.9683	99.6601	89.5643
Carbohydrate metabolism.trehalose metabolism.trehalose-6-phosphate phosphatase	trehalose-6-phosphate phosphatase & prot-scriber: trehalose 6 phosphate phosphatase & swissprot: Probable trehalose-phosphate phosphatase F & original description: none	RN1G006420	-0.0940435	0.744092	0.835524	0.85404	0.40722	0.651769	1.06939	0.00102082	0.00450188	4.18416	2.69334	4.46887	6.58787	5.3024	6.81996	0.250824	2.59353	0.209148	2.82829	2.91272	1.82938	3.89139	4.12807	4.11663	3.3169	8.10389	8.78803	15.5917	6.02102
Carbohydrate metabolism.trehalose metabolism.trehalose-6-phosphate phosphatase	trehalose-6-phosphate phosphatase & prot-scriber: trehalose 6 phosphate phosphatase & swissprot: Probable trehalose-phosphate phosphatase F & original description: none	RN1G006420	-0.0940435	0.744092	0.835524	0.85404	0.40722	0.651769	1.06939	0.00102082	0.00450188	4.18416	2.69334	4.46887	6.58787	5.3024	6.81996	0.250824	2.59353	0.209148	2.82829	2.91272	1.82938	3.89139	4.12807	4.11663	3.3169	8.10389	8.78803	15.5917	6.02102
No Mercator4 annotation.other annotation available	not classified & prot-scriber: exostosin domain containing protein & swissprot: Probable xyloglucan galactosyltransferase GT19 & original description: none	RN1G006440	-0.527323	0.0135414	0.0503426	0.451604	0.0952964	0.334601	0.117493	0.383491	0.500146	0.783331	0.509501	0.406631	1.03076	1.21942	1.37741	0.27301	0.160425	0.261479	0.303125	0.20573	0.259091	5.92844	6.63942	5.98302	6.4959	7.42845	9.28131	6.61002	8.48813
Lipid metabolism.fatty acid metabolism.plastidial fatty acid synthase (ptFAS) system.ketoacyl-ACP synthase (ptKAS) activities.ketoacyl-ACP synthase III	ketoacyl-ACP synthase III & prot-scriber: 3 oxoacyl [acyl carrier protein synthase & swissprot: Beta-ketoacyl-[acyl-carrier-protein] synthase III B, chloroplastic & original description: none	RN1G006450	0.273673	0.5725	0.703032	0.5288	0.325675	0.58166	-0.624886	0.0279871	0.0646101	0.298253	0.088233	0.077609	0.153448	0.131626	0.258473	0.038661	0.006759	0.046712	0.029149	0.02336	0.03635	3.06568	1.9907	3.36022	5.1707	2.92207	2.84909	1.92839	2.54495
Lipid metabolism.fatty acid metabolism.plastidial fatty acid synthase (ptFAS) system.ketoacyl-ACP synthase (ptKAS) activities.ketoacyl-ACP synthase III	ketoacyl-ACP synthase III & prot-scriber: 3 oxoacyl [acyl carrier protein synthase & swissprot: Beta-ketoacyl-[acyl-carrier-protein] synthase III B, chloroplastic & original description: none	RN1G006450	0.273673	0.5725	0.703032	0.5288	0.325675	0.58166	-0.624886	0.0279871	0.0646101	0.298253	0.088233	0.077609	0.153448	0.131626	0.258473	0.038661	0.006759	0.046712	0.029149	0.02336	0.03635	3.06568	1.9907	3.36022	5.1707	2.92207	2.84909	1.92839	2.54495
Enzyme classification.EC_2 transferases.EC_2-3 acyltransferase	EC_2.3 acyltransferase & prot-scriber: 3 oxoacyl [acyl carrier protein synthase & swissprot: Beta-ketoacyl-[acyl-carrier-protein] synthase III B, chloroplastic & original description: none	RN1G006450	0.273673	0.5725	0.703032	0.5288	0.325675	0.58166	-0.624886	0.0279871	0.0646101	0.298253	0.088233	0.077609	0.153448	0.131626	0.258473	0.038661	0.006759	0.046712	0.029149	0.02336	0.03635	3.06568	1.9907	3.36022	5.1707	2.92207	2.84909	1.92839	2.54495
Enzyme classification.EC_2 transferases.EC_2-3 acyltransferase	EC_2.3 acyltransferase & prot-scriber: 3 oxoacyl [acyl carrier protein synthase & swissprot: Beta-ketoacyl-[acyl-carrier-protein] synthase III B, chloroplastic & original description: none	RN1G006450	0.273673	0.5725	0.703032	0.5288	0.325675	0.58166	-0.624886	0.0279871	0.0646101	0.298253	0.088233	0.077609	0.153448	0.131626	0.258473	0.038661	0.006759	0.046712	0.029149	0.02336	0.03635	3.06568	1.9907	3.36022	5.1707	2.92207	2.84909	1.92839	2.54495
Enzyme classification.EC_1 oxidoreductases.EC_1-8 oxidoreductase acting on sulfur group of donor	EC_1.8 oxidoreductase acting on sulfur group of donor & prot-scriber: flavin containing monooxygenase fmo gs ox & swissprot: Flavin-containing monooxygenase FMO GS-OX-like 4 & original description: none	RN1G006470	-0.178106	0.316755	0.465721	0.263477	0.352934	0.605751	0.117369	0.205678	0.310483	0.799062	0.671066	0.48211	1.11808	1.00033	1.16836	0.875868	0.297044	0.405421	0.436627	0.499138	0.507125	11.5617	12.6087	10.5783	11.7169	15.5193	13.5796	15.0972	14.9724
No Mercator4 annotation.other annotation available	not classified & prot-scriber: c2h2 zinc finger protein & swissprot: no annotation & original description: none	RN1G006480	-0.798259	0.0197633	0.0650927	-2.28284	0.000370844	0.0904092	-0.547704	0.000179545	0.0011102	2.39715	1.40272	0.731374	3.5802	3.214	4.48768	0.097439	0.016873	0.139932	0.014823	0.008504	0.009452	13.2208	12.0292	13.648	11.3212	9.54838	10.9759	10.5349	9.337
Nucleotide metabolism.purines.salvage pathway.adenine phosphoribosyltransferase *(APT)	adenine phosphoribosyltransferase *(APT) & prot-scriber: adenine phosphoribosyltransferase 1 & swissprot: Adenine phosphoribosyltransferase 4 & original description: none	RN1G006490	-2.11941	2.30797e-06	0.000454187	-1.13623	0.0074809	0.142227	-0.128185	0.411473	0.527849	1.37609	0.975704	0.66636	5.4609	6.28234	7.7022	0.965787	0.162157	1.08525	0.175572	0.279222	0.201948	20.2896	22.2024	16.8588	23.9237	29.3238	19.533	18.6403	21.5044
Enzyme classification.EC_2 transferases.EC_2-4 glycosyltransferase	EC_2.4 glycosyltransferase & prot-scriber: adenine phosphoribosyltransferase 1 & swissprot: Adenine phosphoribosyltransferase 4 & original description: none	RN1G006490	-2.11941	2.30797e-06	0.000454187	-1.13623	0.0074809	0.142227	-0.128185	0.411473	0.527849	1.37609	0.975704	0.66636	5.4609	6.28234	7.7022	0.965787	0.162157	1.08525	0.175572	0.279222	0.201948	20.2896	22.2024	16.8588	23.9237	29.3238	19.533	18.6403	21.5044
No Mercator4 annotation.other annotation available	not classified & prot-scriber: duf 4283 domain containing protein & swissprot: no annotation & original description: none	RN1G006500	0.432367	0.0603173	0.144768	-3.03496	0.00280898	0.11789	0.439302	0.0108161	0.0300478	0.822386	0.669858	0.358234	0.563424	0.703366	0.7511	0.217606	0.006204	0.28667	0.022084	0.005106	0.009534	1.87642	2.82037	1.93558	2.61024	3.72864	3.40717	4.24034	3.34319
No Mercator4 annotation.other annotation available	not classified & prot-scriber: duf 4283 domain containing protein & swissprot: no annotation & original description: none	RN1G006500	0.432367	0.0603173	0.144768	-3.03496	0.00280898	0.11789	0.439302	0.0108161	0.0300478	0.822386	0.669858	0.358234	0.563424	0.703366	0.7511	0.217606	0.006204	0.28667	0.022084	0.005106	0.009534	1.87642	2.82037	1.93558	2.61024	3.72864	3.40717	4.24034	3.34319
Lipid metabolism.glycerolipid metabolism.diacylglycerol biosynthesis.phosphatidate phosphatase *(LPP-beta)	phosphatidate phosphatase *(LPP-beta) & prot-scriber: acidppc domain containing protein & swissprot: Probable lipid phosphate phosphatase beta & original description: none	RN1G006510	-0.685292	0.0221116	0.0702864	0.0784371	0.805663	0.922209	-0.666757	0.0264153	0.0617003	0.717081	0.508899	0.360206	0.928296	1.46365	1.40625	0.876082	0.159035	0.632339	0.39389	0.401549	0.398339	6.7811	9.00222	7.50563	5.92085	5.97896	7.80016	2.96637	4.74834
Protein homeostasis.autophagy.phagophore expansion.endoplasmic reticulum-autophagosome membrane contact site.regulatory protein *(ORP1/2)	regulatory protein *(ORP1/2) of endoplasmic reticulum-autophagosome membrane contact site & prot-scriber: oxysterol binding protein & swissprot: Oxysterol-binding protein-related protein 2A & original description: none	RN1G006520	-0.98793	0.000555033	0.00649637	-0.857721	0.0116672	0.159975	-0.837361	5.05629e-07	1.10465e-05	0.367053	0.359367	0.285644	0.935724	0.888946	1.22696	0.231539	0.046247	0.165312	0.045338	0.049602	0.074326	5.58609	6.71945	5.69024	6.57435	3.74128	4.10705	4.1958	4.09197
Protein homeostasis.autophagy.phagophore expansion.endoplasmic reticulum-autophagosome membrane contact site.regulatory protein *(ORP1/2)	regulatory protein *(ORP1/2) of endoplasmic reticulum-autophagosome membrane contact site & prot-scriber: oxysterol binding protein & swissprot: Oxysterol-binding protein-related protein 2A & original description: none	RN1G006520	-0.98793	0.000555033	0.00649637	-0.857721	0.0116672	0.159975	-0.837361	5.05629e-07	1.10465e-05	0.367053	0.359367	0.285644	0.935724	0.888946	1.22696	0.231539	0.046247	0.165312	0.045338	0.049602	0.074326	5.58609	6.71945	5.69024	6.57435	3.74128	4.10705	4.1958	4.09197
Solute transport.carrier-mediated transport.MFS superfamily.anion transporter *(NRT1/PTR)	anion transporter *(NRT1/PTR) & prot-scriber: protein nrt ptr family & swissprot: Protein NRT1/ PTR FAMILY 6.3 & original description: none	RN1G006530	-0.38681	0.500521	0.640696	0.0481375	0.933018	0.988242	-0.0218169	0.797361	0.858432	0.035435	0.061945	0.018823	0.042942	0.052374	0.136346	0.031104	0.009221	0.063726	0.020946	0.023016	0.028468	17.7881	16.5795	13.9322	18.5195	19.0179	18.5973	20.2374	19.317
Nutrient uptake.nitrogen assimilation.nitrate uptake system.nitrate tranceptor activity.nitrate receptor/transporter *(NRT1.1)	nitrate receptor/transporter *(NRT1.1) & prot-scriber: protein nrt ptr family & swissprot: Protein NRT1/ PTR FAMILY 6.3 & original description: none	RN1G006530	-0.38681	0.500521	0.640696	0.0481375	0.933018	0.988242	-0.0218169	0.797361	0.858432	0.035435	0.061945	0.018823	0.042942	0.052374	0.136346	0.031104	0.009221	0.063726	0.020946	0.023016	0.028468	17.7881	16.5795	13.9322	18.5195	19.0179	18.5973	20.2374	19.317
No Mercator4 annotation.other annotation available	not classified & prot-scriber: aai domain containing protein & swissprot: 14 kDa proline-rich protein DC2.15 & original description: none	RN1G006550	-6.07994	0.000886034	0.00863111	-5.67297	0.0253936	0.204477	-1.04215	0.00873411	0.0252413	0	0.081253	0.027158	2.51966	1.15152	8.01383	0.072847	0	0.098077	0	0	0	26.8583	24.6333	23.1148	47.0343	7.92594	24.7654	15.5681	20.7294
No Mercator4 annotation.other annotation available	not classified & prot-scriber: aai domain containing protein & swissprot: 14 kDa proline-rich protein DC2.15 & original description: none	RN1G006560	-0.996988	0.0360609	0.0998002	-3.94168	0.00287352	0.119007	-2.01088	2.27831e-06	3.55702e-05	52.4148	79.0011	22.6537	144.501	185.564	122.322	4.42753	0.242903	23.5835	0.37688	0.142766	0.62204	3315.31	4839.36	2972.87	4181.5	1152.31	1283.05	826.856	1173.32
No Mercator4 annotation.other annotation available	not classified & prot-scriber: aai domain containing protein & swissprot: 36.4 kDa proline-rich protein & original description: none	RN1G006580	-4.24896	9.2201e-05	0.00236501	0	1	1	-2.73298	3.69638e-08	1.66569e-06	0.568746	0.376379	0.061778	9.04581	9.7752	8.61155	0	0	0	0	0	0	23.6434	10.8875	19.1716	20.4131	3.09985	2.59531	3.75475	3.62013
No Mercator4 annotation.other annotation available	not classified & prot-scriber: aai domain containing protein & swissprot: Lipid transfer protein EARLI 1 & original description: none	RN1G006590	-2.60681	0.00204259	0.0145305	-5.27467	0.000435109	0.0905352	-1.51455	0.00201493	0.0077355	45.8665	40.2178	6.59561	244.46	285.216	262.014	0.871191	0.037169	2.64341	0.019429	0.011678	0.024229	174.362	160.479	88.5289	235.069	48.2295	77.3933	61.5629	81.533
No Mercator4 annotation.other annotation available	not classified & prot-scriber: plant lipid transfer protein domain containing & swissprot: no annotation & original description: none	RN1G006610	-8.61903	0.000381524	0.00524774	-2.90921	0.0449522	0.248748	-1.51849	0.00345905	0.0119139	0	0	0	0.13432	0.123177	0.390105	0.117553	0.026313	0.531551	0	0.024483	0.03447	59.7514	58.3336	28.7739	59.2205	13.4257	28.2611	16.3057	25.8407
Cellular respiration.oxidative phosphorylation.NADH dehydrogenase complex.non-core modules.beta subcomplex.component *(NDUFB8/ASHI)		RN1G006690	-0.477705	0.00991806	0.0406607	-0.0759873	0.731227	0.879525	-0.550356	2.03571e-05	0.000195714	51.2617	46.408	40.7842	93.9709	93.3904	105.3	31.9616	18.3615	30.0182	18.5652	20.3178	22.2485	180.674	200.764	184.853	195.294	131.82	148.233	164.232	166.975
Carbohydrate metabolism.fermentation.lactic acid fermentation.L-lactate dehydrogenase	L-lactate dehydrogenase & prot-scriber: ambme l actate dehydrogenase a chin & swissprot: L-lactate dehydrogenase & original description: none	RN1G006700	-0.462351	0.0575948	0.140186	-0.505718	0.0415922	0.242106	-1.03406	1.29473e-05	0.000137453	2.47866	2.10792	2.23017	4.06166	6.09319	4.23885	0.283042	0.121652	0.330588	0.117899	0.131829	0.13491	9.23848	6.65285	8.44618	8.57679	4.43747	5.15155	3.6965	5.51235
Enzyme classification.EC_1 oxidoreductases.EC_1-1 oxidoreductase acting on CH-OH group of donor	EC_1.1 oxidoreductase acting on CH-OH group of donor & prot-scriber: ambme l actate dehydrogenase a chin & swissprot: L-lactate dehydrogenase & original description: none	RN1G006700	-0.462351	0.0575948	0.140186	-0.505718	0.0415922	0.242106	-1.03406	1.29473e-05	0.000137453	2.47866	2.10792	2.23017	4.06166	6.09319	4.23885	0.283042	0.121652	0.330588	0.117899	0.131829	0.13491	9.23848	6.65285	8.44618	8.57679	4.43747	5.15155	3.6965	5.51235
No Mercator4 annotation.other annotation available	not classified & prot-scriber: trna edit domain containing protein & swissprot: no annotation & original description: none	RN1G006710	-0.192138	0.225323	0.365267	0.311223	0.220117	0.482846	0.140914	0.332771	0.449637	3.02562	2.44736	2.3626	4.26306	4.63174	4.65906	1.32228	0.625038	0.851167	0.871681	0.985539	0.898999	13.3139	15.756	12.9573	10.7233	16.1115	19.546	16.3393	16.3732
Protein homeostasis.autophagy.phagophore expansion.ATG8-phosphatidylethanolamine conjugation system.ubiquitin-fold protein *(ATG8)	autophagosome ubiquitin-fold protein *(ATG8) & prot-scriber: autophagy protein 8c & swissprot: Autophagy-related protein 8f & original description: none	RN1G006740	0.375974	0.0629971	0.149325	0.335434	0.464722	0.698537	0.12072	0.28351	0.397885	101.464	87.5021	85.5395	114.043	101.521	104.797	113.122	146.732	98.0176	129.629	163.264	143.775	110.292	127.795	137.314	103.399	155.497	160.655	149.356	146.882
Protein homeostasis.autophagy.phagophore expansion.ATG8-phosphatidylethanolamine conjugation system.ubiquitin-fold protein *(ATG8)	autophagosome ubiquitin-fold protein *(ATG8) & prot-scriber: autophagy protein 8c & swissprot: Autophagy-related protein 8f & original description: none	RN1G006740	0.375974	0.0629971	0.149325	0.335434	0.464722	0.698537	0.12072	0.28351	0.397885	101.464	87.5021	85.5395	114.043	101.521	104.797	113.122	146.732	98.0176	129.629	163.264	143.775	110.292	127.795	137.314	103.399	155.497	160.655	149.356	146.882
No Mercator4 annotation.other annotation available	not classified & prot-scriber: atp dependent rna helicase & swissprot: no annotation & original description: none	RN1G006780	0.820841	0.00472069	0.0246586	0.548236	0.0526328	0.264171	0.152467	0.488719	0.599804	2.28038	2.45294	1.58032	2.0001	1.44781	1.8985	0.608802	0.405528	0.784713	0.705024	0.700277	0.698313	1.08479	1.28774	1.50878	0.982508	1.5788	1.14074	1.56078	2.09956
No Mercator4 annotation.other annotation available	not classified & prot-scriber: atp dependent rna helicase & swissprot: no annotation & original description: none	RN1G006780	0.820841	0.00472069	0.0246586	0.548236	0.0526328	0.264171	0.152467	0.488719	0.599804	2.28038	2.45294	1.58032	2.0001	1.44781	1.8985	0.608802	0.405528	0.784713	0.705024	0.700277	0.698313	1.08479	1.28774	1.50878	0.982508	1.5788	1.14074	1.56078	2.09956
No Mercator4 annotation.other annotation available	not classified & prot-scriber: atp dependent rna helicase & swissprot: no annotation & original description: none	RN1G006780	0.820841	0.00472069	0.0246586	0.548236	0.0526328	0.264171	0.152467	0.488719	0.599804	2.28038	2.45294	1.58032	2.0001	1.44781	1.8985	0.608802	0.405528	0.784713	0.705024	0.700277	0.698313	1.08479	1.28774	1.50878	0.982508	1.5788	1.14074	1.56078	2.09956
No Mercator4 annotation.other annotation available	not classified & prot-scriber: chalcone flavonone isomerase family protein & swissprot: no annotation & original description: none	RN1G006790	0.786301	0.00748008	0.0335905	0.704333	0.0225878	0.198107	0.400018	0.00290771	0.0103831	0.894956	0.983879	0.667873	0.798322	0.572344	0.857145	0.240421	0.16344	0.287615	0.311686	0.290681	0.310607	5.52726	5.67852	6.29595	4.37015	8.21504	8.85822	8.45999	8.44812
No Mercator4 annotation.other annotation available	not classified & prot-scriber: cchc type domain containing protein & swissprot: no annotation & original description: none	RN1G006800	0.00673073	0.972392	0.984356	0.312997	0.216516	0.478616	0.306252	0.0144647	0.0379845	0.622393	0.523071	0.432386	0.60759	0.846919	0.923502	0.575393	0.142239	0.466745	0.349766	0.307676	0.377881	8.99874	8.37403	9.23485	8.60808	11.4857	14.1118	12.2258	13.2959
No Mercator4 annotation.other annotation available	not classified & prot-scriber: cir n domain containing protein & swissprot: no annotation & original description: none	RN1G006810	0.607881	0.00160604	0.0125048	0.14422	0.43468	0.674983	0.329828	0.0379647	0.082533	4.50992	3.46722	2.85163	3.07646	3.79658	3.77356	2.32674	0.733477	1.92231	1.45976	1.08147	1.48104	9.99342	7.90593	12.4882	9.81369	15.7677	15.0383	14.7256	13.8964
No Mercator4 annotation.other annotation available	not classified & prot-scriber: jacalin lectin & swissprot: Agglutinin & original description: none	RN1G006880	-0.241418	0.611423	0.734902	-1.22682	0.0758998	0.304493	5.10787	0.00452643	0.01484	3.06818	2.38358	1.26934	6.20097	2.10818	2.91442	0.903303	0.10571	0.204202	0.173316	0.114441	0.054794	2.02285	12.1013	6.49279	1.91676	12.6433	308.424	288.29	318.451
No Mercator4 annotation.other annotation available	not classified & prot-scriber: jacalin lectin & swissprot: Agglutinin & original description: none	RN1G006890	-0.359102	0.448541	0.594698	-1.29103	0.0545786	0.267672	3.18335	0.0163833	0.042056	2.59428	2.07907	1.02366	5.64048	2.15778	2.517	1.09607	0.117173	0.316865	0.200981	0.137917	0.068493	35.137	167.482	86.9123	43.5545	79.2169	1236.13	1022.38	1238.29
No Mercator4 annotation.other annotation available	not classified & prot-scriber: jacalin lectin & swissprot: Agglutinin & original description: none	RN1G006900	-0.265927	0.570789	0.701455	-1.37091	0.0444183	0.247574	4.41984	0.00569168	0.0178383	3.10767	2.46059	1.29859	6.42339	2.29419	2.95339	1.05908	0.115899	0.306302	0.193658	0.118843	0.061643	9.07098	37.8088	23.1205	14.3231	30.8092	728.501	591.389	781.557
No Mercator4 annotation.other annotation available	not classified & prot-scriber: jacalin lectin & swissprot: Agglutinin & original description: none	RN1G006920	-1.02791	0.0400587	0.107931	-1.30068	0.0473887	0.253815	4.15735	0.0120702	0.0328239	0.288591	0.234508	0.193033	1.10319	0.59525	0.444177	1.12296	0.120994	0.327427	0.203422	0.143785	0.068493	12.7956	82.5814	44.0429	20.3313	37.0261	1174.2	944.299	1216.25
No Mercator4 annotation.other annotation available	not classified & prot-scriber: phorbol ester dag type domain containing protein & swissprot: no annotation & original description: none	RN1G006940	-1.31227	0.000545505	0.00641427	-1.32591	0.00596434	0.134916	-0.65937	0.000214977	0.00128194	2.07726	1.13078	0.957605	3.96549	6.63538	4.54022	0.427557	0.054124	0.465854	0.08409	0.063059	0.098125	16.7736	20.9878	18.5966	17.8521	12.5454	14.2185	11.2322	17.067
No Mercator4 annotation.other annotation available	not classified & prot-scriber: phorbol ester dag type domain containing protein & swissprot: no annotation & original description: none	RN1G006940	-1.31227	0.000545505	0.00641427	-1.32591	0.00596434	0.134916	-0.65937	0.000214977	0.00128194	2.07726	1.13078	0.957605	3.96549	6.63538	4.54022	0.427557	0.054124	0.465854	0.08409	0.063059	0.098125	16.7736	20.9878	18.5966	17.8521	12.5454	14.2185	11.2322	17.067
No Mercator4 annotation.other annotation available	not classified & prot-scriber: phorbol ester dag type domain containing protein & swissprot: Protein VACUOLELESS GAMETOPHYTES & original description: none	RN1G006950	-1.20721	0.000819954	0.00821314	-1.12258	0.0158451	0.178205	-0.132144	0.75038	0.822314	0.714677	0.361636	0.323469	1.34645	1.91892	1.4534	0.153305	0.021005	0.167365	0.042233	0.023486	0.036546	0.335912	1.01534	0.524308	0.468116	0.692483	0.69482	0.28918	0.82574
No Mercator4 annotation.other annotation available	not classified & prot-scriber: reverse transcriptase domain containing protein & swissprot: Putative ribonuclease H protein At1g65750 & original description: none	RN1G006960	0.794335	0.119409	0.233677	-0.1983	0.737704	0.883509	0.280951	0.401658	0.518201	0.031042	0.020216	0.015593	0.019764	0.024794	0.013849	0.01195	0.011883	0.007821	0.005061	0.009778	0.011158	1.15846	0.471112	0.678686	1.17933	1.59765	0.919567	1.67219	0.773688
Protein homeostasis.protein quality control.smallHsp holdase chaperone activities.class-M-I protein	class-M-I small heat-shock-responsive protein & prot-scriber: heat shock kda protein mitochondrial & swissprot: Small heat shock protein, chloroplastic & original description: none	RN1G006990	0.537894	0.122508	0.237526	-0.546917	0.0996805	0.340662	1.69822	0.0072388	0.0216629	8.82107	11.8956	6.1045	8.74689	12.4758	6.52237	5.14139	1.41234	5.18642	1.54151	1.91215	2.18127	24.4741	23.8134	26.0607	27.8723	56.1018	72.364	200.938	65.9161
Cytoskeleton organisation.endoplasmic reticulum-cytoskeleton-plasma membrane interface.contact site protein *(VAP27)	contact site protein *(VAP27) of ER-cytoskeleton-plasmamembrane interface & prot-scriber: vesicle associated membrane protein & swissprot: Vesicle-associated protein 1-2 & original description: none	RN1G007000	-0.660779	0.00834082	0.0360407	-1.03199	0.031786	0.220586	-0.526618	0.000355137	0.00192721	5.89556	5.00968	2.78936	8.85972	12.5952	10.5039	3.19403	0.278601	2.40959	0.511459	0.57071	0.744757	19.1492	18.0608	19.3933	22.0195	15.2188	16.5523	14.5362	17.6083
Cytoskeleton organisation.endoplasmic reticulum-cytoskeleton-plasma membrane interface.contact site protein *(VAP27)	contact site protein *(VAP27) of ER-cytoskeleton-plasmamembrane interface & prot-scriber: vesicle associated membrane protein & swissprot: Vesicle-associated protein 1-1 & original description: none	RN1G007000	-0.660779	0.00834082	0.0360407	-1.03199	0.031786	0.220586	-0.526618	0.000355137	0.00192721	5.89556	5.00968	2.78936	8.85972	12.5952	10.5039	3.19403	0.278601	2.40959	0.511459	0.57071	0.744757	19.1492	18.0608	19.3933	22.0195	15.2188	16.5523	14.5362	17.6083
No Mercator4 annotation.other annotation available	not classified & prot-scriber: hit domain containing protein & swissprot: Bifunctional adenosine 5-phosphosulfate phosphorylase/adenylylsulfatase HINT4 & original description: none	RN1G007040	-0.458851	0.019965	0.0655636	0.265357	0.300485	0.559136	-0.572183	0.0219979	0.0532711	16.978	15.2782	13.7928	32.1564	28.5833	35.3185	20.9854	11.1708	14.5064	16.9358	13.1041	15.6473	9.53631	11.2503	9.93665	11.4394	6.00776	11.3878	8.60731	7.27672
No Mercator4 annotation.other annotation available	not classified & prot-scriber: hit domain containing protein & swissprot: Bifunctional adenosine 5-phosphosulfate phosphorylase/adenylylsulfatase HINT4 & original description: none	RN1G007040	-0.458851	0.019965	0.0655636	0.265357	0.300485	0.559136	-0.572183	0.0219979	0.0532711	16.978	15.2782	13.7928	32.1564	28.5833	35.3185	20.9854	11.1708	14.5064	16.9358	13.1041	15.6473	9.53631	11.2503	9.93665	11.4394	6.00776	11.3878	8.60731	7.27672
No Mercator4 annotation.other annotation available	not classified & prot-scriber: hit domain containing protein & swissprot: Bifunctional adenosine 5-phosphosulfate phosphorylase/adenylylsulfatase HINT4 & original description: none	RN1G007040	-0.458851	0.019965	0.0655636	0.265357	0.300485	0.559136	-0.572183	0.0219979	0.0532711	16.978	15.2782	13.7928	32.1564	28.5833	35.3185	20.9854	11.1708	14.5064	16.9358	13.1041	15.6473	9.53631	11.2503	9.93665	11.4394	6.00776	11.3878	8.60731	7.27672
Protein modification.methylation.arginine N-methyltransferase activities.type-II arginine N-methyltransferase *(PRMT7)	type-II arginine N-methyltransferase *(PRMT7) & prot-scriber: drose protein arginine n methyltrasferase & swissprot: Protein arginine N-methyltransferase 1.6 & original description: none	RN1G007050	0.298246	0.450765	0.596428	-1.08788	0.0483162	0.255509	0.124009	0.24255	0.352922	0.196516	0.171022	0.052333	0.128575	0.162152	0.206468	0.145386	0.015339	0.118724	0.030239	0.029282	0.024354	4.32897	4.20664	3.63147	4.16738	4.9996	5.20087	5.82456	4.88305
Enzyme classification.EC_2 transferases.EC_2-1 transferase transferring one-carbon group	EC_2.1 transferase transferring one-carbon group & prot-scriber: drose protein arginine n methyltrasferase & swissprot: Protein arginine N-methyltransferase 1.6 & original description: none	RN1G007050	0.298246	0.450765	0.596428	-1.08788	0.0483162	0.255509	0.124009	0.24255	0.352922	0.196516	0.171022	0.052333	0.128575	0.162152	0.206468	0.145386	0.015339	0.118724	0.030239	0.029282	0.024354	4.32897	4.20664	3.63147	4.16738	4.9996	5.20087	5.82456	4.88305
No Mercator4 annotation.other annotation available	not classified & prot-scriber: protein nuclear fusion defective 6 chloroplastic mitochondrial isoform x1 & swissprot: no annotation & original description: none	RN1G007070	-0.42607	0.076662	0.170864	-2.27655	0.000748293	0.0985587	0.0291018	0.912044	0.940568	18.3593	19.896	14.215	38.1639	35.246	32.8514	14.3753	1.26493	17.4835	1.32397	1.20916	1.78507	32.3667	25.0359	29.1351	28.0915	47.641	30.1609	30.0275	29.004
No Mercator4 annotation.other annotation available	not classified & prot-scriber: pentatricopeptide repeat containing protein & swissprot: Putative pentatricopeptide repeat-containing protein At5g47460 & original description: none	RN1G007080	0.891324	0.0337159	0.094972	-2.71476	0.0037546	0.122676	1.41354	0.000140674	0.000914688	0.105677	0.050038	0.050175	0.050875	0.056141	0.055702	0.03151	0.005462	0.033555	0.002327	0	0.00544	0.349665	0.479345	0.452425	0.35347	1.09833	1.09738	1.73977	1.24598
No Mercator4 annotation.other annotation available	not classified & prot-scriber: rna dependent polymerase & swissprot: RNA-dependent RNA polymerase 1 & original description: none	RN1G007090	-0.435398	0.138962	0.258869	-1.48352	0.00943605	0.148668	0.157096	0.0658171	0.127397	1.79876	1.0935	0.55469	1.71267	2.54155	2.44926	0.12036	0.012855	0.136209	0.017275	0.014809	0.030221	6.53691	6.29672	6.39533	5.83858	7.68948	7.96832	8.62684	8.57645
No Mercator4 annotation.other annotation available	not classified & prot-scriber: rna dependent polymerase & swissprot: RNA-dependent RNA polymerase 1 & original description: none	RN1G007090	-0.435398	0.138962	0.258869	-1.48352	0.00943605	0.148668	0.157096	0.0658171	0.127397	1.79876	1.0935	0.55469	1.71267	2.54155	2.44926	0.12036	0.012855	0.136209	0.017275	0.014809	0.030221	6.53691	6.29672	6.39533	5.83858	7.68948	7.96832	8.62684	8.57645
Solute transport.carrier-mediated transport.DMT superfamily.solute transporter *(UmamiT)	solute transporter *(UmamiT) & prot-scriber: wat protein & swissprot: WAT1-related protein At5g47470 & original description: none	RN1G007120	0.275933	0.0655574	0.153545	0.441833	0.0445741	0.247976	0.550103	0.00387085	0.0130611	13.2195	10.4263	7.80322	10.5574	13.8929	14.4323	5.48848	2.83305	5.07851	4.74098	4.78146	4.77544	14.6723	19.2674	20.7565	14.5599	26.9106	32.8864	25.1189	34.2548
Solute transport.carrier-mediated transport.DMT superfamily.solute transporter *(UmamiT)	solute transporter *(UmamiT) & prot-scriber: wat protein & swissprot: WAT1-related protein At5g47470 & original description: none	RN1G007120	0.275933	0.0655574	0.153545	0.441833	0.0445741	0.247976	0.550103	0.00387085	0.0130611	13.2195	10.4263	7.80322	10.5574	13.8929	14.4323	5.48848	2.83305	5.07851	4.74098	4.78146	4.77544	14.6723	19.2674	20.7565	14.5599	26.9106	32.8864	25.1189	34.2548
RNA biosynthesis.DNA-binding transcriptional regulation.zinc-coordinating DNA-binding domain.ZAT transcription factor	ZAT transcription factor & prot-scriber: zinc finger protein zat & swissprot: Zinc finger protein ZAT4 & original description: none	RN1G007140	-1.13342	0.00284785	0.0179206	-0.320072	0.723821	0.874575	0.0378326	0.924435	0.94911	0.351337	0.203973	0.136354	0.725844	0.700445	0.785976	0.037177	0.001142	0.025252	0.010943	0	0.024563	0.565538	0.356871	0.817958	0.958641	0.96391	0.68304	0.966668	0.633131
Vesicle trafficking.anterograde trafficking.Coat protein II (COPII) coatomer machinery.coat protein recruiting.Sar1-GTPase-regulating protein *(Sec16)	Sar1-GTPase-regulating protein *(Sec16) & prot-scriber: protein transport sec & swissprot: Protein transport protein SEC16B homolog & original description: none	RN1G007150	0.634394	0.00272774	0.0174373	0.494933	0.149937	0.403395	0.188162	0.0649845	0.126276	1.13757	1.05096	0.859885	0.853776	0.9309	1.20591	0.330022	0.263191	0.262909	0.453106	0.29837	0.308454	10.249	8.39616	9.3921	11.3461	12.5059	11.8402	15.8667	12.5412
Vesicle trafficking.anterograde trafficking.Coat protein II (COPII) coatomer machinery.coat protein recruiting.Sar1-GTPase-regulating protein *(Sec16)	Sar1-GTPase-regulating protein *(Sec16) & prot-scriber: protein transport sec & swissprot: Protein transport protein SEC16B homolog & original description: none	RN1G007150	0.634394	0.00272774	0.0174373	0.494933	0.149937	0.403395	0.188162	0.0649845	0.126276	1.13757	1.05096	0.859885	0.853776	0.9309	1.20591	0.330022	0.263191	0.262909	0.453106	0.29837	0.308454	10.249	8.39616	9.3921	11.3461	12.5059	11.8402	15.8667	12.5412
Vesicle trafficking.anterograde trafficking.Coat protein II (COPII) coatomer machinery.coat protein recruiting.Sar1-GTPase-regulating protein *(Sec16)	Sar1-GTPase-regulating protein *(Sec16) & prot-scriber: protein transport sec & swissprot: Protein transport protein SEC16B homolog & original description: none	RN1G007150	0.634394	0.00272774	0.0174373	0.494933	0.149937	0.403395	0.188162	0.0649845	0.126276	1.13757	1.05096	0.859885	0.853776	0.9309	1.20591	0.330022	0.263191	0.262909	0.453106	0.29837	0.308454	10.249	8.39616	9.3921	11.3461	12.5059	11.8402	15.8667	12.5412
Protein biosynthesis.aminoacyl-tRNA synthetase activities.asparagine-tRNA ligase	asparagine-tRNA ligase & prot-scriber: asparagine trna ligase & swissprot: Asparagine--tRNA ligase, chloroplastic/mitochondrial & original description: none	RN1G007160	-0.234018	0.359174	0.509457	-1.4668	0.0120364	0.162521	-0.231567	0.00384771	0.0129988	0.31116	0.241998	0.154783	0.299963	0.383716	0.558733	0.823177	0.064684	0.87151	0.111475	0.145901	0.138365	26.4683	26.552	27.1294	25.938	26.7518	26.3728	27.0355	25.9666
Enzyme classification.EC_6 ligases.EC_6-1 ligase forming carbon-oxygen bond	EC_6.1 ligase forming carbon-oxygen bond & prot-scriber: asparagine trna ligase & swissprot: Asparagine--tRNA ligase, chloroplastic/mitochondrial & original description: none	RN1G007160	-0.234018	0.359174	0.509457	-1.4668	0.0120364	0.162521	-0.231567	0.00384771	0.0129988	0.31116	0.241998	0.154783	0.299963	0.383716	0.558733	0.823177	0.064684	0.87151	0.111475	0.145901	0.138365	26.4683	26.552	27.1294	25.938	26.7518	26.3728	27.0355	25.9666
No Mercator4 annotation.other annotation available	not classified & prot-scriber: zinc finger u1 type & swissprot: no annotation & original description: none	RN1G007170	0.0994962	0.581142	0.710101	0.694468	0.027525	0.210729	0.0138216	0.903967	0.935567	0.522218	0.314137	0.292786	0.45759	0.511551	0.594479	0.146236	0.088369	0.113026	0.165158	0.12763	0.174172	6.32748	6.10541	5.14491	6.30327	8.01725	5.59349	7.72513	6.97276
Cell division.peroxisome de novo formation.chaperone *(PEX19)	chaperone *(PEX19) involved in de novo peroxisome biogenesis & prot-scriber: peroxisome biogenesis protein & swissprot: Peroxisome biogenesis protein 19-2 & original description: none	RN1G007180	0.540721	0.00720841	0.0327447	0.278519	0.194498	0.454748	0.183351	0.134076	0.222737	9.72496	7.82461	6.87316	8.604	8.71336	7.81821	7.44544	2.53886	4.66495	4.24189	4.18345	4.90865	43.5524	35.1159	45.7671	30.9115	49.5761	51.2367	56.3774	50.6739
Cell wall organisation.pectin.homogalacturonan.modification and degradation.pectin methylesterase	pectin methylesterase & prot-scriber: pectinesterase & swissprot: Probable pectinesterase 68 & original description: none	RN1G007190	-5.7236	0.0001392	0.00295691	-3.87057	0.0707752	0.296542	-4.3313	3.84585e-12	2.89381e-09	0	0.002781	0	0.113112	0.073906	0.130035	0	0.001012	0.008393	0	0	0	12.4576	7.20647	9.32791	10.3516	0.493816	0.46366	0.710995	0.606026
No Mercator4 annotation.other annotation available	not classified & prot-scriber: glucuronosyltransferase pgsip & swissprot: Putative glucuronosyltransferase PGSIP8 & original description: none	RN1G007200	0.614471	0.0638764	0.150773	0.151169	0.681087	0.848848	-0.667239	3.93888e-05	0.000327694	1.44308	0.751555	1.02032	1.16977	0.723225	1.24151	0.422465	0.419328	0.56745	0.475836	0.39594	0.490231	17.0312	17.6972	13.8639	18.5457	14.6162	11.8393	10.575	12.4056
No Mercator4 annotation.no other annotation available	not classified & prot-scriber: no annotation & swissprot: no annotation & original description: none	RN1G007230	-0.737321	0.0729117	0.165081	-4.23242	0.00278986	0.11789	0.37998	0.0424758	0.0901897	0.408531	0.568769	0.327773	1.09674	1.04233	1.17896	3.9375	0.014273	5.44496	0.164141	0.065771	0.051173	31.4459	34.7704	22.8996	39.4921	43.6934	49.5438	46.8115	55.5404
No Mercator4 annotation.other annotation available	not classified & prot-scriber: dnaj homolog subfamily b memer 6 & swissprot: Chaperone protein dnaJ 13 & original description: none	RN1G007270	0.51575	0.00989882	0.0406131	-0.846383	0.0565457	0.270853	0.534118	0.000264323	0.0015175	1.69701	1.10854	0.84185	1.11192	1.25049	1.39449	0.658966	0.068736	0.670038	0.146382	0.183374	0.162128	10.1799	8.73356	11.3099	9.2751	14.2932	18.6192	19.1243	15.3148
No Mercator4 annotation.other annotation available	not classified & prot-scriber: dnaj homolog subfamily b memer 6 & swissprot: Chaperone protein dnaJ 13 & original description: none	RN1G007270	0.51575	0.00989882	0.0406131	-0.846383	0.0565457	0.270853	0.534118	0.000264323	0.0015175	1.69701	1.10854	0.84185	1.11192	1.25049	1.39449	0.658966	0.068736	0.670038	0.146382	0.183374	0.162128	10.1799	8.73356	11.3099	9.2751	14.2932	18.6192	19.1243	15.3148
No Mercator4 annotation.other annotation available	not classified & prot-scriber: o fucsyltransferase family prtein & swissprot: O-fucosyltransferase 29 & original description: none	RN1G007280	-1.79108	0.0105952	0.0424929	-1.75501	0.0540684	0.267116	-1.01548	1.18468e-07	3.7906e-06	0.201324	0.12443	0.020538	0.480275	0.615028	0.619039	0.004427	0.003354	0.016997	0.001071	0.001288	0.003006	10.898	10.908	10.0821	10.9431	7.56994	5.80229	5.98712	5.47762
No Mercator4 annotation.other annotation available	not classified & prot-scriber: agenet domain containing protein & swissprot: no annotation & original description: none	RN1G007290	0.492308	0.00685307	0.0317548	-0.103653	0.616664	0.806145	0.0458822	0.624617	0.719148	1.11198	0.952809	0.698829	0.798046	0.996415	1.16488	0.462869	0.169831	0.41424	0.314786	0.193874	0.216276	21.3501	18.4263	20.4078	21.5781	25.0711	20.8563	29.861	23.5682
No Mercator4 annotation.other annotation available	not classified & prot-scriber: agenet domain containing protein & swissprot: no annotation & original description: none	RN1G007290	0.492308	0.00685307	0.0317548	-0.103653	0.616664	0.806145	0.0458822	0.624617	0.719148	1.11198	0.952809	0.698829	0.798046	0.996415	1.16488	0.462869	0.169831	0.41424	0.314786	0.193874	0.216276	21.3501	18.4263	20.4078	21.5781	25.0711	20.8563	29.861	23.5682
No Mercator4 annotation.other annotation available	not classified & prot-scriber: duf 547 domain containing protein & swissprot: no annotation & original description: none	RN1G007300	0.0374716	0.844038	0.903321	-0.921938	0.026811	0.208744	-0.402736	0.000291887	0.0016451	1.36214	0.695524	0.663627	1.19476	1.29486	1.38933	0.426092	0.052031	0.372106	0.116684	0.077158	0.097699	14.1516	12.0422	13.3978	12.437	10.9426	11.0803	12.9901	11.2804
No Mercator4 annotation.other annotation available	not classified & prot-scriber: duf 547 domain containing protein & swissprot: no annotation & original description: none	RN1G007300	0.0374716	0.844038	0.903321	-0.921938	0.026811	0.208744	-0.402736	0.000291887	0.0016451	1.36214	0.695524	0.663627	1.19476	1.29486	1.38933	0.426092	0.052031	0.372106	0.116684	0.077158	0.097699	14.1516	12.0422	13.3978	12.437	10.9426	11.0803	12.9901	11.2804
Coenzyme metabolism.tetrahydrofolate metabolism.tetrahydrofolate deformylase *(PURU)	tetrahydrofolate deformylase *(PURU) & prot-scriber: formyl trans n domain containing protein & swissprot: Formyltetrahydrofolate deformylase 2, mitochondrial & original description: none	RN1G007330	0.303432	0.211767	0.349577	-0.677313	0.153298	0.407161	-0.470443	2.17833e-05	0.00020668	0.757406	0.695078	0.74713	0.762742	0.862481	1.12825	2.16482	0.194985	2.35931	0.555237	0.626373	0.6711	63.7647	60.4923	64.1269	59.9818	55.3276	54.6823	49.6731	50.6151
No Mercator4 annotation.other annotation available	not classified & prot-scriber: ech 2 domain containing protein & swissprot: no annotation & original description: none	RN1G007340	-0.693754	0.00741112	0.0333885	0.146807	0.680202	0.848357	-0.38527	0.00493664	0.0159156	327.569	220.964	272.806	566.784	627.914	843.949	1080.38	1059.01	1146.68	1194.29	980.975	1071.84	153.993	163.762	170.896	180.131	150.599	161.7	161.262	128.125
No Mercator4 annotation.other annotation available	not classified & prot-scriber: ech 2 domain containing protein & swissprot: no annotation & original description: none	RN1G007340	-0.693754	0.00741112	0.0333885	0.146807	0.680202	0.848357	-0.38527	0.00493664	0.0159156	327.569	220.964	272.806	566.784	627.914	843.949	1080.38	1059.01	1146.68	1194.29	980.975	1071.84	153.993	163.762	170.896	180.131	150.599	161.7	161.262	128.125
Lipid metabolism.glycerolipid metabolism.phosphatidylethanolamine biosynthesis.mitochondrial phosphatidylserine decarboxylation pathway.phosphatidylserine decarboxylase	mitochondrial phosphatidylserine decarboxylase & prot-scriber: phosphatidylserine decarboxylase 1 & swissprot: Phosphatidylserine decarboxylase proenzyme 1, mitochondrial & original description: none	RN1G007350	-0.276203	0.343824	0.493758	-1.12918	0.117091	0.360628	-0.0303363	0.840754	0.890696	0.271481	0.170996	0.104551	0.275625	0.299228	0.394629	0.126197	0.004553	0.184588	0.03345	0.026224	0.027205	4.97389	7.36079	5.36978	5.22044	6.20755	7.34256	7.30028	5.55869
Enzyme classification.EC_4 lyases.EC_4-1 carbon-carbon lyase	EC_4.1 carbon-carbon lyase & prot-scriber: phosphatidylserine decarboxylase 1 & swissprot: Phosphatidylserine decarboxylase proenzyme 1, mitochondrial & original description: none	RN1G007350	-0.276203	0.343824	0.493758	-1.12918	0.117091	0.360628	-0.0303363	0.840754	0.890696	0.271481	0.170996	0.104551	0.275625	0.299228	0.394629	0.126197	0.004553	0.184588	0.03345	0.026224	0.027205	4.97389	7.36079	5.36978	5.22044	6.20755	7.34256	7.30028	5.55869
No Mercator4 annotation.other annotation available	not classified & prot-scriber: gfo idh moca family oxidoreductase & swissprot: no annotation & original description: none	RN1G007370	0.114948	0.484087	0.626482	0.26673	0.218238	0.480897	0.0634877	0.643984	0.735992	1.03114	0.907347	0.759448	1.14539	1.20314	1.42058	0.800598	0.235325	0.817978	0.507141	0.482922	0.593141	12.2321	11.6887	12.1203	8.80547	12.7258	16.6582	13.2589	12.4591
No Mercator4 annotation.other annotation available	not classified & prot-scriber: gfo idh moca family oxidoreductase & swissprot: no annotation & original description: none	RN1G007370	0.114948	0.484087	0.626482	0.26673	0.218238	0.480897	0.0634877	0.643984	0.735992	1.03114	0.907347	0.759448	1.14539	1.20314	1.42058	0.800598	0.235325	0.817978	0.507141	0.482922	0.593141	12.2321	11.6887	12.1203	8.80547	12.7258	16.6582	13.2589	12.4591
RNA processing.pre-RNA splicing.spliceosome disassembly.ILS spliceosome disassembly complex.component *(ILP1)	component *(ILP1) of Intron-Lariat Spliceosome complex & prot-scriber: gcfc domain containing protein & swissprot: Transcriptional repressor ILP1 & original description: none	RN1G007380	0.675775	0.0249013	0.0767576	0.496982	0.0983514	0.339024	0.893507	8.43668e-06	9.69569e-05	0.180031	0.188566	0.17913	0.181629	0.165291	0.178975	0.088027	0.024542	0.065888	0.069445	0.052419	0.059557	2.52879	2.15358	1.96495	1.68148	4.27408	4.40388	5.42361	4.14111
RNA processing.pre-RNA splicing.spliceosome disassembly.ILS spliceosome disassembly complex.component *(ILP1)	component *(ILP1) of Intron-Lariat Spliceosome complex & prot-scriber: gcfc domain containing protein & swissprot: Transcriptional repressor ILP1 & original description: none	RN1G007380	0.675775	0.0249013	0.0767576	0.496982	0.0983514	0.339024	0.893507	8.43668e-06	9.69569e-05	0.180031	0.188566	0.17913	0.181629	0.165291	0.178975	0.088027	0.024542	0.065888	0.069445	0.052419	0.059557	2.52879	2.15358	1.96495	1.68148	4.27408	4.40388	5.42361	4.14111
Protein biosynthesis.ribosome biogenesis.large ribosomal subunit (LSU).LSU proteome.component *(eL15)	component *(eL15) of large ribosomal-subunit (LSU) proteome & prot-scriber: 60s ribosomal protein l15 1 & swissprot: Large ribosomal subunit protein eL15z & original description: none	RN1G007400	0.0408525	0.816494	0.885179	-0.48166	0.0808325	0.312463	-0.621255	8.40706e-07	1.64433e-05	211.029	175.911	125.992	261.432	229.317	246.733	59.2771	14.4552	50.4331	20.4137	18.6571	23.0964	380.993	362.623	346.522	424.196	285.689	288.952	281.682	297.447
Protein biosynthesis.ribosome biogenesis.large ribosomal subunit (LSU).LSU proteome.component *(eL15)	component *(eL15) of large ribosomal-subunit (LSU) proteome & prot-scriber: 60s ribosomal protein l15 1 & swissprot: Large ribosomal subunit protein eL15 & original description: none	RN1G007400	0.0408525	0.816494	0.885179	-0.48166	0.0808325	0.312463	-0.621255	8.40706e-07	1.64433e-05	211.029	175.911	125.992	261.432	229.317	246.733	59.2771	14.4552	50.4331	20.4137	18.6571	23.0964	380.993	362.623	346.522	424.196	285.689	288.952	281.682	297.447
Amino acid metabolism.pyruvate group amino acid biosynthesis.pyruvate-derived amino acids.leucine biosynthesis.isopropylmalate isomerase heterodimer.small subunit	small subunit of isopropylmalate isomerase heterodimer & prot-scriber: 3 isopropylmalate dehydratase small subunit & swissprot: 3-isopropylmalate dehydratase small subunit 1 & original description: none	RN1G007410	-0.0173776	0.940537	0.964752	0.0737097	0.857353	0.950349	0.181558	0.0869402	0.158341	23.9399	30.124	27.198	43.6034	41.9214	41.8524	96.1368	90.6468	74.5672	64.8615	99.1617	85.1085	194.992	189.109	217.935	175.735	239.978	294.204	273.114	230.439
Clade-specific metabolism.Brassicaceae.glucosinolate biosynthesis.methylthioalkylmalate isomerase heterodimer.small subunit	small subunit of methylthioalkylmalate isomerase & prot-scriber: 3 isopropylmalate dehydratase small subunit & swissprot: 3-isopropylmalate dehydratase small subunit 1 & original description: none	RN1G007410	-0.0173776	0.940537	0.964752	0.0737097	0.857353	0.950349	0.181558	0.0869402	0.158341	23.9399	30.124	27.198	43.6034	41.9214	41.8524	96.1368	90.6468	74.5672	64.8615	99.1617	85.1085	194.992	189.109	217.935	175.735	239.978	294.204	273.114	230.439
RNA processing.RNA modification.mRNA modification.Cleavage and Polyadenylation Specificity Factor (CPSF) complex.E3 ubiquitin ligase component *(PQT3/MPE1)	component *(MPE1) of Cleavage and Polyadenylation Specificity Factor (CPSF) complex & prot-scriber: dwnn domain containing protein & swissprot: E3 ubiquitin ligase PQT3-like & original description: none	RN1G007420	0.185284	0.238128	0.380068	0.58342	0.0338871	0.225151	0.305637	0.00224021	0.00842275	0.488747	0.391088	0.318943	0.432517	0.559584	0.595472	0.115893	0.044129	0.155086	0.146868	0.102461	0.090758	10.1003	8.92955	7.91825	8.7723	12.3772	12.907	14.2877	12.2872
Protein homeostasis.ubiquitin-proteasome system.membrane-associated protein degradation.ER-associated protein degradation (ERAD).HRD1 E3 ubiquitin ligase complex.associated plant-specific component *(PAWH)	associated plant-specific component *(PAWH) of E3 ubiquitin ligase complex & prot-scriber: altered inheritance of mitochondria protein 24 l & swissprot: no annotation & original description: none	RN1G007430	-0.194134	0.251493	0.394835	0.623099	0.0408974	0.2407	-0.51173	0.00108587	0.00472122	5.62382	4.41276	2.90313	7.32005	7.45445	6.97201	3.32588	1.14697	1.53797	2.0252	2.39038	2.66092	19.4092	18.1814	19.6589	17.441	17.1468	17.842	13.4328	12.9847
Protein homeostasis.ubiquitin-proteasome system.membrane-associated protein degradation.ER-associated protein degradation (ERAD).HRD1 E3 ubiquitin ligase complex.associated plant-specific component *(PAWH)	associated plant-specific component *(PAWH) of E3 ubiquitin ligase complex & prot-scriber: altered inheritance of mitochondria protein 24 l & swissprot: no annotation & original description: none	RN1G007430	-0.194134	0.251493	0.394835	0.623099	0.0408974	0.2407	-0.51173	0.00108587	0.00472122	5.62382	4.41276	2.90313	7.32005	7.45445	6.97201	3.32588	1.14697	1.53797	2.0252	2.39038	2.66092	19.4092	18.1814	19.6589	17.441	17.1468	17.842	13.4328	12.9847
No Mercator4 annotation.other annotation available	not classified & prot-scriber: exostosin domain containing protein & swissprot: Probable glycosyltransferase At5g03795 & original description: none	RN1G007440	0.998752	0.00136997	0.0113166	0.716329	0.158875	0.413431	0.289958	0.06937	0.13287	0.642681	0.39705	0.417175	0.361959	0.382852	0.341284	0.607774	0.81688	0.402757	1.01418	0.934016	1.07531	2.91797	3.53154	3.50946	2.69256	4.46678	4.13374	5.63743	4.0328
No Mercator4 annotation.other annotation available	not classified & prot-scriber: sphingomyelin phosphodiesterase & swissprot: no annotation & original description: none	RN1G007460	1.14286	0.00486006	0.0251561	-0.592041	0.21416	0.476045	1.11691	2.84692e-05	0.000255159	0.774581	0.715341	0.596251	0.645571	0.361902	0.400418	0.04945	0.018496	0.126796	0.037813	0.016193	0.034481	1.35437	1.00506	0.980262	1.09317	2.87731	1.98424	3.866	2.61743
No Mercator4 annotation.other annotation available	not classified & prot-scriber: sphingomyelin phosphodiesterase & swissprot: no annotation & original description: none	RN1G007460	1.14286	0.00486006	0.0251561	-0.592041	0.21416	0.476045	1.11691	2.84692e-05	0.000255159	0.774581	0.715341	0.596251	0.645571	0.361902	0.400418	0.04945	0.018496	0.126796	0.037813	0.016193	0.034481	1.35437	1.00506	0.980262	1.09317	2.87731	1.98424	3.866	2.61743
RNA biosynthesis.DNA-binding transcriptional regulation.beta-hairpin exposed by alpha/beta-scaffold structure.AP2/ERF family.ERF subfamily.subgroup ERF-III transcription factor	subgroup ERF-III transcription factor & prot-scriber: ethylene responsive transcription factor erf & swissprot: Ethylene-responsive transcription factor ERF034 & original description: none	RN1G007480	-4.00681	4.27912e-05	0.00166041	-3.15059	0.0618111	0.281599	-0.314195	0.140161	0.230618	0.213381	0.165127	0.055193	2.12659	5.51896	2.87163	0.00235	0	0.003691	0	0	0	8.3483	14.0936	11.8372	13.1966	8.32514	15.1505	10.4261	10.8561
Phytohormone action.jasmonic acid.biosynthesis.OPC-8:CoA oxidase *(ACX1)	OPC-8:CoA oxidase *(ACX1) & prot-scriber: of peroxisomal acyl coenzyme a oxidse & swissprot: Peroxisomal acyl-coenzyme A oxidase 1 & original description: none	RN1G007490	0.25476	0.106985	0.216759	0.780539	0.120839	0.366268	0.128637	0.0986719	0.174934	1.63737	1.57756	1.27683	1.78621	1.85465	2.07396	1.39724	2.15052	1.22358	2.7136	2.82497	2.72309	67.6249	67.5714	62.5503	75.4989	87.0481	85.8754	92.3217	85.3216
Enzyme classification.EC_1 oxidoreductases.EC_1-3 oxidoreductase acting on CH-CH group of donor	EC_1.3 oxidoreductase acting on CH-CH group of donor & prot-scriber: of peroxisomal acyl coenzyme a oxidse & swissprot: Peroxisomal acyl-coenzyme A oxidase 1 & original description: none	RN1G007490	0.25476	0.106985	0.216759	0.780539	0.120839	0.366268	0.128637	0.0986719	0.174934	1.63737	1.57756	1.27683	1.78621	1.85465	2.07396	1.39724	2.15052	1.22358	2.7136	2.82497	2.72309	67.6249	67.5714	62.5503	75.4989	87.0481	85.8754	92.3217	85.3216
No Mercator4 annotation.other annotation available	not classified & prot-scriber: o fucsyltransferase & swissprot: O-fucosyltransferase 30 & original description: none	RN1G007500	-0.0662284	0.78426	0.864769	0.946594	0.0157161	0.17794	-0.0906114	0.540819	0.646905	0.219044	0.177398	0.15282	0.218483	0.343421	0.307412	0.097207	0.059893	0.064386	0.127973	0.101194	0.131223	3.60422	3.92008	3.92079	3.72121	3.7918	3.31531	4.99452	4.68182
RNA biosynthesis.DNA-binding transcriptional regulation.helix-turn-helix DNA-binding domain.tryptophan-cluster structure.MYBR-R-type transcription factor	MYBR-R-type transcription factor & prot-scriber: transcription factor mybs & swissprot: Transcription factor KUA1 & original description: none	RN1G007510	1.20278	0.000458909	0.00584334	0.912388	0.119404	0.364098	1.06274	9.84732e-08	3.32617e-06	1.42622	1.59878	1.1699	0.972601	0.835493	0.957563	1.2271	2.1155	0.868245	2.68173	3.01895	2.6449	22.0657	28.0373	25.4186	21.9818	51.7638	54.6671	73.8944	60.0074
Enzyme classification.EC_1 oxidoreductases.EC_1-14 oxidoreductase acting on paired donor with incorporation or reduction of molecular oxygen	EC_1.14 oxidoreductase acting on paired donor with incorporation or reduction of molecular oxygen & prot-scriber: fe2og dioxygenase domain containing protein & swissprot: Jasmonate-induced oxygenase 4 & original description: none	RN1G007520	-0.747468	0.0293393	0.0866002	0.361427	0.49322	0.72048	0.559192	0.0137754	0.036535	0.661016	0.395596	0.315357	0.840211	0.924607	1.65616	0.924044	0.83764	0.33075	0.895269	0.803671	0.88543	2.94271	4.07069	4.11095	3.15942	7.42851	6.72044	5.32196	5.27841
Enzyme classification.EC_1 oxidoreductases.EC_1-14 oxidoreductase acting on paired donor with incorporation or reduction of molecular oxygen	EC_1.14 oxidoreductase acting on paired donor with incorporation or reduction of molecular oxygen & prot-scriber: fe2og dioxygenase domain containing protein & swissprot: Probable flavonol synthase 5 & original description: none	RN1G007520	-0.747468	0.0293393	0.0866002	0.361427	0.49322	0.72048	0.559192	0.0137754	0.036535	0.661016	0.395596	0.315357	0.840211	0.924607	1.65616	0.924044	0.83764	0.33075	0.895269	0.803671	0.88543	2.94271	4.07069	4.11095	3.15942	7.42851	6.72044	5.32196	5.27841
Protein translocation.nucleus.nuclear pore complex (NPC).outer ring.scaffold nucleoporin *(ELYS)	scaffold nucleoporin of nuclear pore complex *(ELYS) & prot-scriber: elys domain containing protein & swissprot: E3 ubiquitin-protein ligase HOS1 & original description: none	RN1G007530	0.164477	0.360468	0.51053	0.0968649	0.841843	0.942002	0.237199	0.029758	0.0679234	0.392878	0.295629	0.213345	0.339331	0.370444	0.487998	0.060238	0.006723	0.099686	0.050373	0.02993	0.031774	6.89211	5.94658	6.94471	6.31709	9.43787	7.33643	10.3235	9.12459
Protein translocation.nucleus.nuclear pore complex (NPC).outer ring.scaffold nucleoporin *(ELYS)	scaffold nucleoporin of nuclear pore complex *(ELYS) & prot-scriber: elys domain containing protein & swissprot: E3 ubiquitin-protein ligase HOS1 & original description: none	RN1G007530	0.164477	0.360468	0.51053	0.0968649	0.841843	0.942002	0.237199	0.029758	0.0679234	0.392878	0.295629	0.213345	0.339331	0.370444	0.487998	0.060238	0.006723	0.099686	0.050373	0.02993	0.031774	6.89211	5.94658	6.94471	6.31709	9.43787	7.33643	10.3235	9.12459
No Mercator4 annotation.other annotation available	not classified & prot-scriber: duf 1639 protein & swissprot: no annotation & original description: none	RN1G007540	-0.0643535	0.707313	0.808263	-0.072409	0.728094	0.877455	-0.268855	0.0386832	0.0836327	2.64947	2.61723	1.57434	3.38837	3.66036	3.62576	1.50674	0.620889	1.28726	0.765456	0.84192	0.852146	13.0448	11.4418	13.0559	12.0115	11.8638	10.972	12.5863	12.9209
RNA biosynthesis.DNA-binding transcriptional regulation.helix-turn-helix DNA-binding domain.HOMEO domain.HD-ZIP I/II-type transcription factor	HD-ZIP I/II-type transcription factor & prot-scriber: homeobox leucine zipper protein hox & swissprot: Homeobox-leucine zipper protein HAT4 & original description: none	RN1G007550	1.73401	0.00517541	0.0262114	0.179356	0.713025	0.868403	0.307096	0.0486843	0.100537	8.31123	7.56354	2.17528	1.3901	3.20683	3.31185	0.365986	0.069651	0.511604	0.231393	0.167352	0.317492	13.7883	19.9488	19.0726	23.0876	27.7951	23.9392	33.5472	25.1463
Plant organogenesis.leaf formation.adaxial polarity.transcriptional regulator *(HAT1)	transcriptional regulator *(HAT1) involved in leaf development & prot-scriber: homeobox leucine zipper protein hox & swissprot: Homeobox-leucine zipper protein HAT4 & original description: none	RN1G007550	1.73401	0.00517541	0.0262114	0.179356	0.713025	0.868403	0.307096	0.0486843	0.100537	8.31123	7.56354	2.17528	1.3901	3.20683	3.31185	0.365986	0.069651	0.511604	0.231393	0.167352	0.317492	13.7883	19.9488	19.0726	23.0876	27.7951	23.9392	33.5472	25.1463
No Mercator4 annotation.other annotation available	not classified & prot-scriber: serine arginine repetitive matrix protein & swissprot: no annotation & original description: none	RN1G007560	0.00209152	0.991703	0.995825	1.00731	0.120327	0.365493	-0.34403	0.0764668	0.143256	1.0509	0.645878	0.742572	1.03237	1.48771	1.14561	0.132494	0.226132	0.062971	0.35603	0.234259	0.336641	2.45857	2.09307	2.75657	2.20747	2.27923	1.60464	2.2825	2.65819
No Mercator4 annotation.other annotation available	not classified & prot-scriber: pentatricopeptide repeat containing protein & swissprot: Pentatricopeptide repeat-containing protein At5g47360 & original description: none	RN1G007620	-0.398321	0.265718	0.4113	-0.628617	0.146387	0.399042	0.0331011	0.852062	0.899394	0.193454	0.08839	0.14772	0.22467	0.354016	0.273794	0.081214	0.020976	0.119836	0.025016	0.037052	0.035094	2.98279	2.00008	2.61378	2.58668	3.36768	3.21178	2.62616	2.99729
No Mercator4 annotation.other annotation available	not classified & prot-scriber: pentatricopeptide repeat containing protein & swissprot: Pentatricopeptide repeat-containing protein At5g47360 & original description: none	RN1G007620	-0.398321	0.265718	0.4113	-0.628617	0.146387	0.399042	0.0331011	0.852062	0.899394	0.193454	0.08839	0.14772	0.22467	0.354016	0.273794	0.081214	0.020976	0.119836	0.025016	0.037052	0.035094	2.98279	2.00008	2.61378	2.58668	3.36768	3.21178	2.62616	2.99729
Lipid metabolism.glycerolipid metabolism.phosphatidylglycerol biosynthesis.phosphatidylglycerophosphate phosphatase *(PTPMT)	phosphatidylglycerophosphate phosphatase *(PTPMT) & prot-scriber: phosphatidylglycerophosphate phosphatase ptpmt & swissprot: Phosphatidylglycerophosphate phosphatase PTPMT1 & original description: none	RN1G007630	0.665318	0.00105325	0.00951681	0.955393	0.0711518	0.296684	-0.0463508	0.523883	0.632018	32.5209	25.8361	19.1246	22.5544	23.1699	27.0131	5.47339	8.44528	4.52348	12.3	11.8735	12.1726	57.6446	62.1299	61.5093	63.3138	70.8912	68.0618	75.4688	63.9453
Lipid metabolism.glycerolipid metabolism.phosphatidylglycerol biosynthesis.phosphatidylglycerophosphate phosphatase *(PTPMT)	phosphatidylglycerophosphate phosphatase *(PTPMT) & prot-scriber: dual specificity protein phosphatase & swissprot: Phosphatidylglycerophosphate phosphatase PTPMT1 & original description: none	RN1G007630	0.665318	0.00105325	0.00951681	0.955393	0.0711518	0.296684	-0.0463508	0.523883	0.632018	32.5209	25.8361	19.1246	22.5544	23.1699	27.0131	5.47339	8.44528	4.52348	12.3	11.8735	12.1726	57.6446	62.1299	61.5093	63.3138	70.8912	68.0618	75.4688	63.9453
Protein modification.lipidation.protein de-S-acylation.palmitoyl-protein thioesterase *(PPT)	palmitoyl-protein thioesterase *(PPT) & prot-scriber: palmitoyl protein thioesterase isoform & swissprot: no annotation & original description: none	RN1G007640	0.509112	0.085981	0.184705	0.333948	0.524744	0.74322	0.706739	9.2361e-06	0.000104662	1.90457	2.4058	2.31477	2.28344	2.86262	2.10533	4.09832	4.69184	2.03108	3.67319	4.94211	4.86748	24.3596	35.6888	29.3813	26.5481	52.8164	57.4979	56.0877	56.1367
Enzyme classification.EC_3 hydrolases.EC_3-1 hydrolase acting on ester bond	EC_3.1 hydrolase acting on ester bond & prot-scriber: palmitoyl protein thioesterase isoform & swissprot: no annotation & original description: none	RN1G007640	0.509112	0.085981	0.184705	0.333948	0.524744	0.74322	0.706739	9.2361e-06	0.000104662	1.90457	2.4058	2.31477	2.28344	2.86262	2.10533	4.09832	4.69184	2.03108	3.67319	4.94211	4.86748	24.3596	35.6888	29.3813	26.5481	52.8164	57.4979	56.0877	56.1367
No Mercator4 annotation.other annotation available	not classified & prot-scriber: phorbol ester dag type domain containing protein & swissprot: no annotation & original description: none	RN1G007720	-3.36777	0.00198523	0.0142621	0	1	1	-1.19933	0.0215552	0.0524551	0.048274	0.005383	0.002999	0.228029	0.244744	0.409448	0	0	0	0	0	0	0.60843	0.28689	0.352009	0.507807	0.28833	0.088669	0.362751	0.149085
No Mercator4 annotation.other annotation available	not classified & prot-scriber: phorbol ester dag type domain containing protein & swissprot: no annotation & original description: none	RN1G007750	-2.39236	0.0020081	0.014372	-1.81027	0.251179	0.512341	-0.137946	0.689425	0.774249	0.039828	0.012355	0.011799	0.094212	0.137575	0.273103	0.000565	0	0	0	0	0	0.569838	0.874568	0.665684	1.43544	0.68063	0.639423	1.36743	1.08763
No Mercator4 annotation.other annotation available	not classified & prot-scriber: phorbol ester dag type domain containing protein & swissprot: no annotation & original description: none	RN1G007780	-0.416578	0.120447	0.234998	-0.0753863	0.83159	0.93563	0.671407	3.14891e-07	7.82074e-06	0.511732	0.573905	0.284709	0.712488	1.15152	0.879614	0.400794	0.063749	0.40592	0.201391	0.185367	0.155257	19.852	22.3557	22.9124	21.2246	42.3818	37.7941	43.5433	38.0276
No Mercator4 annotation.other annotation available	not classified & prot-scriber: phorbol ester dag type domain containing protein & swissprot: no annotation & original description: none	RN1G007810	-0.145684	0.663627	0.775004	-0.056465	0.900772	0.972005	-0.314298	0.0595284	0.117839	1.07567	0.774606	0.314181	0.75659	1.21188	1.51917	0.018393	0.003167	0.022762	0.008498	0.008756	0.011354	2.94591	3.89681	3.15282	4.21469	3.75408	3.03844	3.15413	3.43036
No Mercator4 annotation.other annotation available	not classified & prot-scriber: phorbol ester dag type domain containing protein & swissprot: no annotation & original description: none	RN1G007840	-0.460476	0.0568672	0.139088	-0.326889	0.393329	0.63946	1.49168	4.27471e-05	0.000351645	0.376398	0.400456	0.251335	0.551169	0.827133	0.765032	0.266527	0.046451	0.313103	0.155295	0.080634	0.094675	0.584387	0.74607	0.786937	0.457053	1.5238	2.04188	3.00952	2.05697
No Mercator4 annotation.other annotation available	not classified & prot-scriber: phorbol ester dag type domain containing protein & swissprot: no annotation & original description: none	RN1G007850	1.21379	0.0164909	0.0576657	-0.209936	0.735088	0.881932	0.602875	0.00564887	0.0177241	1.3041	0.536511	0.289419	0.302088	0.520334	0.468718	0.037511	0.006178	0.037572	0.024866	0.003559	0.018827	2.52338	4.82392	3.22497	3.24229	5.83382	6.81637	5.14346	6.81876
No Mercator4 annotation.other annotation available	not classified & prot-scriber: phorbol ester dag type domain containing protein & swissprot: Protein VACUOLELESS GAMETOPHYTES & original description: none	RN1G007860	-0.467366	0.0833222	0.180884	-0.361434	0.371984	0.620082	1.23854	0.000239755	0.00139962	0.280141	0.291476	0.192888	0.372925	0.616853	0.618448	0.222988	0.041286	0.240063	0.132793	0.066421	0.062525	0.506072	0.693642	0.942952	0.761839	1.85743	2.33233	2.39378	1.52468
No Mercator4 annotation.other annotation available	not classified & prot-scriber: phorbol ester dag type domain containing protein & swissprot: no annotation & original description: none	RN1G007910	-0.559496	0.170769	0.299836	0.429658	0.219072	0.48171	0.0597355	0.515305	0.624512	0.190886	0.059491	0.099423	0.197038	0.287425	0.272926	0.387902	0.157436	0.418887	0.257744	0.377089	0.322202	14.5857	17.2116	15.469	15.9901	19.8751	20.2723	17.7065	19.4503
No Mercator4 annotation.no other annotation available	not classified & prot-scriber: no annotation & swissprot: no annotation & original description: none	RN1G007940	-0.457859	0.462662	0.60751	-3.07562	0.032997	0.223691	-0.654757	0.199054	0.303005	0.503695	0.557138	0.155184	1.29813	0.370117	0.852773	0.53518	0	0.560416	0.059364	0	0	5.17727	7.82697	2.44353	5.77988	4.20742	1.34463	4.08345	5.94484
No Mercator4 annotation.other annotation available	not classified & prot-scriber: phorbol ester dag type domain containing protein & swissprot: no annotation & original description: none	RN1G007990	-0.410149	0.169567	0.298415	-1.19546	0.027286	0.209916	0.674553	0.00474119	0.0154192	0.384102	0.281926	0.136966	0.399965	0.630103	0.530968	0.180018	0.017297	0.159929	0.034676	0.03779	0.02566	1.4269	2.276	1.82719	1.85195	4.27529	3.61142	2.45341	3.45476
RNA processing.RNA modification.RNA pseudouridylation.stand-alone pseudouridine synthase activities.TruD-type tRNA pseudouridine synthase	TruD-type tRNA pseudouridine synthase & prot-scriber: trud domain containing protein & swissprot: no annotation & original description: none	RN1G008000	0.123905	0.603396	0.72812	-0.883486	0.103237	0.345485	0.129576	0.544461	0.649917	1.39745	0.755193	0.587392	1.07447	1.32942	1.25836	0.39085	0.032838	0.296211	0.122563	0.045793	0.080552	3.86269	4.91823	4.2808	3.6722	5.98981	6.37139	4.88487	4.25144
No Mercator4 annotation.other annotation available	not classified & prot-scriber: phorbol ester dag type domain containing protein & swissprot: no annotation & original description: none	RN1G008010	-0.696466	0.111892	0.223303	-3.02201	0.00880914	0.147087	0.238621	0.278905	0.392813	0.234271	0.115682	0.052727	0.218304	0.366394	0.353158	0.05949	0.001276	0.040551	0.00326	0	0.004573	1.31208	1.76328	1.62431	1.36334	1.97597	2.61526	1.63423	2.16751
No Mercator4 annotation.other annotation available	not classified & prot-scriber: phorbol ester dag type domain containing protein & swissprot: no annotation & original description: none	RN1G008020	-0.480723	0.121652	0.236419	-3.17025	0.00917339	0.148293	0.289027	0.379268	0.495769	0.35455	0.226251	0.231071	0.559113	0.523276	0.608661	0.297828	0.002287	0.259191	0.002922	0.010538	0.028696	1.49188	2.2174	1.44414	1.63397	2.3353	2.89962	2.56214	1.95446
No Mercator4 annotation.other annotation available	not classified & prot-scriber: c1 2 domain containing protein & swissprot: no annotation & original description: none	RN1G008050	-0.985678	0.0316054	0.0909849	-0.65207	0.503441	0.727381	1.05653	0.000418668	0.00219589	0.921979	0.274426	0.458628	1.44008	1.4114	1.94132	0.068028	0	0.160282	0.049391	0.003711	0.028872	5.23084	5.70676	4.90028	3.85223	13.7355	13.8382	8.57372	11.9497
Enzyme classification.EC_2 transferases.EC_2-3 acyltransferase	EC_2.3 acyltransferase & prot-scriber: gub wak bind domain containing protein & swissprot: no annotation & original description: none	RN1G008070	-0.962422	0.0170099	0.0588263	-0.113358	0.763307	0.898411	-0.450803	0.378926	0.495423	0.507882	0.311729	0.530111	1.20939	1.57919	1.23585	0.134837	0.053731	0.181537	0.058484	0.096285	0.092751	1.62495	0.716202	0.57773	1.52241	1.14984	1.3429	0.333981	0.901927
Enzyme classification.EC_2 transferases.EC_2-3 acyltransferase	EC_2.3 acyltransferase & prot-scriber: gub wak bind domain containing protein & swissprot: no annotation & original description: none	RN1G008080	-0.956001	0.0193639	0.0641855	-0.130784	0.743724	0.887381	-1.00781	0.0702961	0.134273	0.507882	0.300792	0.530111	1.19549	1.55982	1.21759	0.131335	0.037811	0.181537	0.053398	0.08253	0.085616	1.0408	1.20295	1.49203	1.91452	0.904859	1.5781	0.146932	0.600209
Protein homeostasis.ubiquitin-proteasome system.ubiquitin-fold protein deconjugation.UBQ deconjugation.PPPDE deubiquitinase activities.deubiquitinase	deubiquitinase & prot-scriber: pppde domain containing protein & swissprot: DeSI-like protein At4g17486 & original description: none	RN1G008120	-0.0168391	0.916642	0.949037	0.493035	0.0837861	0.317396	-0.0717142	0.483289	0.594945	10.811	7.29261	7.64104	10.2686	13.6788	15.5711	6.27319	3.95177	4.68641	6.04287	5.55848	5.95051	21.7273	22.0946	21.7385	26.3245	25.0902	25.7747	27.7762	23.9392
Protein homeostasis.ubiquitin-proteasome system.ubiquitin-fold protein deconjugation.UBQ deconjugation.PPPDE deubiquitinase activities.deubiquitinase	deubiquitinase & prot-scriber: pppde domain containing protein & swissprot: DeSI-like protein At4g17486 & original description: none	RN1G008120	-0.0168391	0.916642	0.949037	0.493035	0.0837861	0.317396	-0.0717142	0.483289	0.594945	10.811	7.29261	7.64104	10.2686	13.6788	15.5711	6.27319	3.95177	4.68641	6.04287	5.55848	5.95051	21.7273	22.0946	21.7385	26.3245	25.0902	25.7747	27.7762	23.9392
Coenzyme metabolism.NAD/NADP biosynthesis.NAD homeostasis.pyrophosphohydrolase *(NUDX)	pyrophosphohydrolase *(NUDX) & prot-scriber: nudix hydrolase domain containing protein & swissprot: Nudix hydrolase 8 & original description: none	RN1G008160	-0.12977	0.717856	0.816343	-2.10001	0.010466	0.153792	0.102094	0.244112	0.354769	1.54571	0.943163	0.422679	1.76787	1.10144	1.63646	2.14603	0.09203	2.94684	0.187414	0.27609	0.268082	31.3393	33.1582	31.5956	31.0501	39.7654	40.3511	36.2661	43.654
Coenzyme metabolism.NAD/NADP biosynthesis.NAD homeostasis.pyrophosphohydrolase *(NUDX)	pyrophosphohydrolase *(NUDX) & prot-scriber: nudix hydrolase domain containing protein & swissprot: Nudix hydrolase 8 & original description: none	RN1G008160	-0.12977	0.717856	0.816343	-2.10001	0.010466	0.153792	0.102094	0.244112	0.354769	1.54571	0.943163	0.422679	1.76787	1.10144	1.63646	2.14603	0.09203	2.94684	0.187414	0.27609	0.268082	31.3393	33.1582	31.5956	31.0501	39.7654	40.3511	36.2661	43.654
RNA biosynthesis.DNA-binding transcriptional regulation.beta-hairpin exposed by alpha/beta-scaffold structure.AP2/ERF family.ERF subfamily.subgroup ERF-IX transcription factor	subgroup ERF-IX transcription factor & prot-scriber: ethylene responsive transcription factor erf & swissprot: Ethylene-responsive transcription factor 5 & original description: none	RN1G008190	1.44414	0.0103948	0.0418851	0.283058	0.494627	0.721699	0.624438	0.0117862	0.0321866	11.6259	4.62174	4.91526	2.20713	6.25226	2.86172	1.92432	1.56624	2.11941	1.83486	1.77037	2.21282	2.28587	2.71496	3.3066	4.45166	7.40696	4.8214	5.01854	5.7352
RNA biosynthesis.DNA-binding transcriptional regulation.beta-hairpin exposed by alpha/beta-scaffold structure.AP2/ERF family.ERF subfamily.subgroup ERF-IX transcription factor	subgroup ERF-IX transcription factor & prot-scriber: ethylene responsive transcription factor erf & swissprot: Ethylene-responsive transcription factor 5 & original description: none	RN1G008210	1.47363	0.00821166	0.035716	0.337173	0.409263	0.653639	0.269626	0.226232	0.33472	12.5282	4.97517	5.41601	2.32743	6.51608	3.19705	1.96827	1.62159	2.19731	2.11632	1.82876	2.2994	3.1309	4.27888	6.74027	3.7833	5.8994	6.51072	7.48935	5.70117
RNA biosynthesis.DNA-binding transcriptional regulation.beta-hairpin exposed by alpha/beta-scaffold structure.AP2/ERF family.ERF subfamily.subgroup ERF-IX transcription factor	subgroup ERF-IX transcription factor & prot-scriber: ethylene responsive transcription factor erf & swissprot: Ethylene-responsive transcription factor 5 & original description: none	RN1G008240	1.86563	0.0050767	0.0258991	0.0583413	0.935903	0.989493	0.0416484	0.871646	0.912915	24.4185	9.52495	8.2933	3.23807	9.51577	3.84719	0.709614	2.25122	0.819982	1.33594	1.4747	1.69832	7.61414	7.19766	15.4862	7.62728	9.83144	10.6629	13.5204	12.2427
RNA biosynthesis.DNA-binding transcriptional regulation.beta-hairpin exposed by alpha/beta-scaffold structure.AP2/ERF family.ERF subfamily.subgroup ERF-IX transcription factor	subgroup ERF-IX transcription factor & prot-scriber: ethylene responsive transcription factor erf & swissprot: Ethylene-responsive transcription factor 1A & original description: none	RN1G008250	0.627562	0.0149733	0.0539493	-0.9105	0.146363	0.399015	-0.784166	6.27776e-06	7.71199e-05	4.19044	2.70973	2.40172	2.6177	3.80142	2.49772	0.32474	0.995988	0.768074	0.258532	0.48915	0.390798	15.6575	17.739	17.0367	21.6167	11.9725	11.8964	12.0837	13.0577
No Mercator4 annotation.other annotation available	not classified & prot-scriber: transpos assoc domain containing protein & swissprot: no annotation & original description: none	RN1G008260	0.409413	0.167929	0.296377	-3.36055	0.00257515	0.116479	-0.733394	0.0973433	0.173132	10.6678	12.3238	5.64621	9.00978	14.116	8.95193	0.563834	0.007028	0.561619	0.030592	0.008096	0.025987	3.76301	1.56225	2.34144	1.81248	1.38342	2.09414	0.96161	2.31266
No Mercator4 annotation.other annotation available	not classified & prot-scriber: transpos assoc domain containing protein & swissprot: no annotation & original description: none	RN1G008260	0.409413	0.167929	0.296377	-3.36055	0.00257515	0.116479	-0.733394	0.0973433	0.173132	10.6678	12.3238	5.64621	9.00978	14.116	8.95193	0.563834	0.007028	0.561619	0.030592	0.008096	0.025987	3.76301	1.56225	2.34144	1.81248	1.38342	2.09414	0.96161	2.31266
No Mercator4 annotation.other annotation available	not classified & prot-scriber: transpos assoc domain containing protein & swissprot: no annotation & original description: none	RN1G008260	0.409413	0.167929	0.296377	-3.36055	0.00257515	0.116479	-0.733394	0.0973433	0.173132	10.6678	12.3238	5.64621	9.00978	14.116	8.95193	0.563834	0.007028	0.561619	0.030592	0.008096	0.025987	3.76301	1.56225	2.34144	1.81248	1.38342	2.09414	0.96161	2.31266
Protein homeostasis.ubiquitin-proteasome system.ubiquitin-fold protein deconjugation.UBQ deconjugation.UCH deubiquitinase activities.ubiquitin carboxyl-terminal hydrolase *(UCH3)	ubiquitin carboxyl-terminal hydrolase *(UCH3) & prot-scriber: ubiquitin carboxyl terminal hydrolase isozyme & swissprot: Ubiquitin carboxyl-terminal hydrolase 3 & original description: none	RN1G008290	0.410041	0.0478008	0.122565	0.254455	0.382169	0.629197	0.162015	0.147296	0.239537	5.41829	6.27744	4.52797	5.99608	6.37335	6.21885	4.88755	2.44944	3.04798	2.61581	3.14445	4.27176	16.1744	17.6206	16.3898	18.8429	20.1067	21.6809	26.3073	22.6995
Protein homeostasis.ubiquitin-proteasome system.ubiquitin-fold protein deconjugation.RUB deconjugation.deneddylase activities.ubiquitin carboxyl-terminal hydrolase *(UCH3)	ubiquitin carboxyl-terminal hydrolase *(UCH3) & prot-scriber: ubiquitin carboxyl terminal hydrolase isozyme & swissprot: Ubiquitin carboxyl-terminal hydrolase 3 & original description: none	RN1G008290	0.410041	0.0478008	0.122565	0.254455	0.382169	0.629197	0.162015	0.147296	0.239537	5.41829	6.27744	4.52797	5.99608	6.37335	6.21885	4.88755	2.44944	3.04798	2.61581	3.14445	4.27176	16.1744	17.6206	16.3898	18.8429	20.1067	21.6809	26.3073	22.6995
Enzyme classification.EC_3 hydrolases.EC_3-4 hydrolase acting on peptide bond (peptidase)	EC_3.4 hydrolase acting on peptide bond (peptidase) & prot-scriber: ubiquitin carboxyl terminal hydrolase isozyme & swissprot: Ubiquitin carboxyl-terminal hydrolase 3 & original description: none	RN1G008290	0.410041	0.0478008	0.122565	0.254455	0.382169	0.629197	0.162015	0.147296	0.239537	5.41829	6.27744	4.52797	5.99608	6.37335	6.21885	4.88755	2.44944	3.04798	2.61581	3.14445	4.27176	16.1744	17.6206	16.3898	18.8429	20.1067	21.6809	26.3073	22.6995
No Mercator4 annotation.other annotation available	not classified & prot-scriber: ethylene responsive transcription factor erf & swissprot: no annotation & original description: none	RN1G008300	1.38572	0.00718389	0.0326892	-2.72307	0.0340142	0.225183	1.4846	0.00052237	0.00261437	0.321165	0.260401	0.171785	0.156763	0.169954	0.106796	0.125069	0	0.179217	0.007965	0	0.02235	1.63751	1.28127	1.97827	0.644212	5.06727	3.60369	5.2695	4.64109
No Mercator4 annotation.other annotation available	not classified & prot-scriber: methylglutaconyl coa hydratase mitochondrial & swissprot: Probable enoyl-CoA hydratase 2, mitochondrial & original description: none	RN1G008310	0.194639	0.616451	0.738773	-1.32626	0.123292	0.368964	0.329707	0.457002	0.570073	9.23768	8.85305	2.99234	6.57386	11.2779	9.30145	4.9687	0.072392	4.70272	1.22562	0.542066	0.519079	11.2654	13.1946	7.58114	11.456	11.5506	7.26937	22.445	23.2128
RNA biosynthesis.DNA-binding transcriptional regulation.beta-hairpin exposed by alpha/beta-scaffold structure.AP2/ERF family.RAV-EDF subfamily.transcription factor *(EDF)	transcription factor *(EDF) & prot-scriber: ethylene responsive transcription factor erf & swissprot: no annotation & original description: none	RN1G008320	-0.371652	0.365121	0.515088	-1.06659	0.313685	0.571215	0.00919623	0.988071	0.992825	0.573836	0.370254	0.309389	0.53778	0.749611	1.11872	0.152426	0	0.212818	0.030741	0	0.086254	5.80112	0	8.65635	8.63427	6.83378	6.5206	9.14018	4.74132
[truncated: 28,904 more rows]
