# Supplementary material for: A full genome assembly reveals drought stress effects on gene expression and metabolite profiles in blackcurrant (Ribes nigrum L.)
Source: Hortic Res. 2024 Nov 11;12(2):uhae313. doi: 10.1093/hr/uhae313 (PMC11817994; doi:10.1093/hr/uhae313)
Supplement: Web_Material_uhae313 [file web_material_uhae313.zip › Supplemental_Table_S11.xlsx]

## Sheet: Sheet1
Supplemental Table 11: Genes were quantified using qRT-PCR, including their functional annotation, corresponding RNA sequences, and primer sequences utilized for amplification.
Gene ID	Enzyme name	Gene Annotation	Primer sequence forward	Primer sequence reverse
RN4G046750	bHLH110	bHLH-X-class transcriptional regulator *(bHLH110)	CATTTGGCCATCCTCCGACT	CGGGAGAGTTGAGGGTCCTA
RN1G036920	4HbD	bifunctional gamma-hydroxybutyrate dehydrogenase	TGTAATCCTTGCTGCTGGGG	TGCTCCATTCCCAACTTCCC
RN4G059370	FLZ	regulatory protein *(FLZ) of SnRK1 complex	CCGTCGGATCCACATCAGAA	GGTGATGAGACCGTCGTAGC
RN6G009060	GALT29	beta-1,6-galactosyltransferase	GGGTCGGTACAGGACGTTTT	GTGCAAAACTCGCCGGAAAT
RN5G011100	LRR-III	LRR-III protein kinase	GCTCTGTTCTCAACGACCCA	TTATGCCGTGCCAGGAACAT
RN1G061460	MYB R2R3	MYB class-R2R3 subgroup-22/23 transcription factor	TCCAGGGAGATCGGGAAAGT	ACGATCGGTGTTCAACCTCC
RN5G002330	NAC	NAC transcription factor	ATGTCAAGCTTCCTCCTGGT	GCGAAGATCGAGATCGGGAAT
RN2G017990	OAT	ornithine aminotransferase	AGGACAGGAAGAATGCTGGC	CTTTGCAAAACGGATGCCGA
RN4G032560	P5CS	pyrroline-5-carboxylate synthetase	AAGAGGAAGTGGGCAAGTGG	CCCGCCTCTTTCGTCATCAT
RN3G051940	RLCK-XII	RLCK-XII receptor-like protein kinase	GATTTTGCTGCGAAGGGGAC	CCCTCAACCTCATTGCCCAT
RN5G004920	FLZ SnRK1	regulatory protein *(FLZ) of SnRK1 complex	GCACCAGAGCCGTCTGATT	GTCACGACCAGGTGACAAAC
RN1G009320	SnRK2	SnRK2 SNF1-related protein kinase	GCAGCACCACGCCTTAAAAT	AAAGGACCTCTGGGGCAATG
RN7G020370	WRKY	WRKY transcription factor	TCGTCGTCATCGTCATCACC	GTCCCACCTGTGAACATCGT
