# Supplementary material for: A full genome assembly reveals drought stress effects on gene expression and metabolite profiles in blackcurrant (Ribes nigrum L.)
Source: Hortic Res. 2024 Nov 11;12(2):uhae313. doi: 10.1093/hr/uhae313 (PMC11817994; doi:10.1093/hr/uhae313)
Supplement: Web_Material_uhae313 [file web_material_uhae313.zip › Supplemental_Table_S12.xlsx]

## Sheet: Sheet1
Supplemental Table 12: Sequencing Statistics of used data.
Genome features	Gbases	Read Number	N50	QV
PacBio	83.96	4906139	17584	23
NanoPore	40.63	581583	67949	16
Illumina Short Reads	73.67	525844005	149	24.97
Illumina RNA-Seq	48.29	345694690	140	28
ONT RNA-Seq	371.82	502447299	1041	15
Pore-C	83.49	150060697	657	15
